# Supplementary material for: MicroRNAs promote skeletal muscle differentiation of mesodermal iPSC-derived progenitors
Source: Nat Commun. 2017 Nov 1;8:1249. doi: 10.1038/s41467-017-01359-w (PMC5665910; doi:10.1038/s41467-017-01359-w)
Supplement: Supplementary file 4 — Supplementary Data 1 [file 41467_2017_1359_MOESM4_ESM.xlsx]

## Sheet: Sheet1
Supplementary Data 1. List of GO terms of f-MiPs and MAB-MiPs
all analyses conducted with BinGO within Cytoscape 3.2.1 (Biological Processes - Homo sapiens)
all GO terms f- vs MAB-iPSCs			all GO terms f- vs MAB-MiPs
name	pvalue		name	pvalue		% GO terms shared between comparisons at MiP and iPSC stages
15804	0.0029942		6563	0.00028983		0.795349
48169	0.0021036		9069	0.031651
1655	0.00044563		6457	0.0010661		list of shared GO terms			% of shared	categorized GO terms
16199	0.0032393		6357	0.0010238		6357			0.163743	differentiation and developmental program
70848	0.0035816		9067	0.00063721		6355				1944
43412	0.02701		6355	0.019198		42127				32501
60021	0.0028519		42127	0.00018834		1944				1568
45184	0.001314		1944	0.00049698		6091				48534
48706	0.00061106		9066	0.00053248		9056				2520
30036	0.00013765		6091	0.0065436		10498				30097
60485	0.0051818		6720	0.00032927		43412				48731
51174	0.0019526		9056	0.10269		6519				30182
22900	0.00047328		10498	0.0022393		51340				3007
44087	1.8164e-05		43412	0.083433		31397				9887
8380	0.0024069		6519	0.0040296		22904				60411
50804	0.00078792		51340	0.00013825		42773				19941
32101	0.00048489		31397	1.3904e-05		6950				2328
60840	0.0071425		271	0.021875		32501				2320
278	3.5026e-07		22904	4.2481e-05		44255				3279
7049	1.3207e-09		42773	5.767e-05		1568				48699
34440	0.14187		6950	0.05816		19752				7507
48729	4.7065e-06		6695	1.2031e-05		50794				2244
43193	0.017722		8203	2.0091e-05		44257				30154
6916	0.00092132		32501	0.11242		44092				3205
48168	0.000115		18193	0.20366		6066				3206
33539	0.0013684		44255	0.16499		51437				9653
23034	0.06266		1568	0.0007266		51351				32502
40008	0.0001399		7040	0.00011163		30163				9888
8629	0.010483		7033	0.0041036		48534				48513
7154	0.1127		19752	0.20168		6119				9790
51384	0.0001503		50794	0.00057652		16310				7275
31960	3.8791e-05		44257	0.15517		31324				35295
71496	4.6168e-05		44092	0.00017799		31145				48856
55088	0.0045788		6066	0.034744		6123				22008
48878	0.036264		51437	3.6159e-05		42775				7399
6937	0.0020243		51351	0.00013757		2520			0.111111	cellular response to and signaling with extracellular environment
51789	0.00059027		16125	6.2757e-05		10941				6950
48678	6.6524e-05		30163	0.11919		2376				10941
51098	0.0042882		48534	0.10299		80090				43627
7010	5.0901e-05		6119	0.00095386		19222				9636
51252	0.20926		16310	0.035427		51248				42221
48863	0.10039		31324	4.023e-05		43436				9607
43537	0.0038068		42743	0.0010769		6082				6986
48167	7.2429e-06		6800	0.032156		34637				51789
44060	0.029682		31145	3.067e-05		51171				9628
30832	0.00041913		6123	0.00095989		10556				43067
7179	0.0004817		42775	5.767e-05		31400				10033
48853	0.0014245		2520	0.097421		32269				9612
43154	0.0027695		10941	2.8089e-06		43627				9605
9266	0.0014652		2376	0.6183		42180				48545
9628	1.1316e-06		80090	0.00025387		45333				9725
51100	0.0032771		19222	0.00036182		15980				7638
19254	0.0050781		51248	7.1247e-06		30097				7610
33674	0.027047		9309	0.00017641		43632				42981
7178	0.0014399		43436	0.20168		51352				43069
6767	0.15325		6082	0.22147		31396				60548
70936	0.0018125		6520	0.023626		31399				6916
32535	2.6037e-07		34637	0.093895		48731				43066
90066	1.896e-07		51171	0.0052153		6996				9719
9611	0.0030132		10556	0.00044903		16043				50896
51176	0.014511		31400	6.0351e-06		51439			0.304094	signaling and fate regulation
40007	6.5151e-05		32269	2.1937e-06		51436				6357
6119	8.3637e-06		43627	8.2179e-05		9308				6355
45792	0.010372		42180	0.18618		44265				42127
31145	2.3342e-07		45333	0.00053236		44248				51340
10909	0.0050781		15980	0.0033727		30182				31397
43627	0.00042272		30097	0.53662		6464				50794
2244	0.00055621		43632	0.072896		22900				44092
71310	8.4667e-05		8299	1.7272e-06		55114				51437
70887	0.00078273		16053	0.082318		3007				51351
6996	7.358e-07		51352	9.8248e-06		9887				31324
8630	0.0018103		31396	0.00053834		44093				80090
30199	0.0022984		31399	0.0077244		65009				19222
30198	0.0024862		48731	4.1377e-07		42221				51248
6464	0.012303		6996	0.061914		9893				51171
8104	0.0012256		16043	0.0091564		5975				10556
33036	0.0030911		51439	6.7519e-05		46483				31400
34404	0.011706		51436	2.5919e-05		44262				32269
10466	0.00055719		9308	0.07232		8284				51352
51172	0.000216		44265	0.016467		48522				31396
60278	0.0050781		44248	0.020892		43086				31399
19220	0.0019526		30182	0.00047805		19941				51439
46882	0.0013684		6464	0.065346		31398				51436
51173	0.016791		22900	2.517e-05		31401				44093
51171	0.057149		55114	3.2072e-07		51246				65009
40012	0.0019949		3007	0.051399		3279				9893
3008	1		9887	0.0022788		32268				8284
50790	4.9592e-05		42558	0.00068206		51247				48522
70647	0.0012601		60411	0.00080619		10604				43086
23046	0.044788		44093	0.30613		51603				31398
50679	0.00019737		65009	0.030938		9892				31401
32446	0.0015511		18205	0.0087049		6629				51246
10628	0.063691		9636	0.00084091		51252				32268
6766	0.356		42221	0.00098286		9057				51247
31344	0.0038718		9893	0.00017267		8150				10604
44283	0.00089357		5976	0.16717		6508				9892
48589	0.005789		5975	0.14447		48699				51252
35270	0.00097726		46483	0.16782		43085				43085
19302	0.0050781		44262	0.24659		50790				50790
48771	0.0043649		8284	0.00025125		10605				10605
9165	0.0075665		48522	1.2134e-06		60255				60255
6974	0.00038341		43086	0.00042566		43161				31323
33554	1.2197e-08		19941	0.072896		6511				51444
32990	0.0024124		31398	0.00013291		7507				32270
1763	0.00011965		31401	0.0062607		22402				31325
48598	0.0017578		2328	0.00095989		48869				31326
30323	0.0011628		2320	0.0031295		9987				9889
14070	0.00035247		51246	0.015679		6796				19219
9267	0.0028519		3279	0.0055781		6793				48523
31669	0.00085451		32268	0.0031083		2244				48519
8037	0.039983		51247	0.010169		30154				48518
1666	2.1999e-06		10604	0.00023359		51789				50789
35295	4.6441e-07		51603	0.14585		278				45449
43406	0.0040393		9892	0.00018764		7049				10468
6357	0.0015081		8202	0.036182		3205				51443
10243	0.0029167		6629	0.14111		65007				51438
44242	0.37977		51252	0.028539		3206			0.251462	cellular metabolism
14020	0.0032622		9057	0.032931		9653				6563
2376	0.65153		8150	1		31323				9069
32787	0.32513		6508	0.27592		51444				9067
10464	0.0010811		48699	0.00058331		32270				9066
45664	0.00091214		9607	0.011758		31325				6091
6511	8.331e-10		43085	0.36689		31326				6720
19941	1.7127e-10		50790	0.10041		9889				9056
30517	0.0024199		10605	0.00023073		19219				6519
10467	0.059622		60255	0.0001346		44271				271
35019	0.00094555		43161	0.0022393		6807				22904
16567	0.0020011		6511	0.063455		8152				42773
43687	0.0012528		7507	0.01647		32502				6695
10552	0.0020233		22402	0.024912		44260				8203
1944	2.3836e-05		48869	9.6077e-05		9628				44255
6917	0.39766		9987	3.6874e-05		43067				19752
3401	0.0038068		6796	0.1028		10033				6066
60560	0.0015659		6793	0.1028		44238				16125
52548	0.0014652		2244	0.036547		6575				6119
45333	0.00013097		30154	7.6546e-05		44249				16310
75	0.078486		6986	0.00022873		44267				42743
70482	6.9251e-08		51789	0.00011257		19538				6800
60325	0.00058585		278	0.0038164		9612				6123
45766	0.00086444		7049	0.013963		9605				42775
45765	0.00013654		3205	0.034608		48523				9309
9966	0.14445		65007	0.0055181		48519				43436
1838	0.0045991		3206	0.020232		9888				6082
35468	0.021462		9653	2.6674e-05		48513				6520
70727	0.0077385		31323	9.2926e-05		44106				34637
60602	0.0038068		51444	9.8248e-06		34641				42180
43161	8.8815e-09		32270	0.0051529		48545				45333
9058	0.010847		31325	0.0001013		9725				15980
48705	0.0095168		31326	0.00049481		9790				8299
30258	0.49776		9889	0.00038252		7275				16053
19827	0.024854		34645	0.024797		44237				9308
45596	2.3189e-05		19219	0.0048745		48518				44248
7519	0.001922		44271	0.00077591		50789				22900
43085	6.3515e-06		6807	0.037202		35295				55114
10551	0.0013527		8152	0.00027175		48856				42558
1841	0.0028519		32502	3.7812e-06		43170				5976
9719	1.9112e-08		44260	0.011269		42981				5975
60070	0.00092486		9628	0.0014902		44283				46483
16055	0.00087027		16126	1.9149e-05		44281				44262
6281	0.0027065		6694	0.0063604		43069				8202
43086	1.063e-07		43067	2.1026e-06		60548				6629
44092	8.9072e-10		10033	5.8796e-06		16051				6796
22603	4.9579e-05		44238	0.0075559		45449				6793
51016	0.0032393		6575	0.066347		10468				34645
10720	0.0023211		44249	0.00025467		22008				44271
42592	0.011873		44267	0.0014773		7399				6807
65008	1.6266e-06		19538	0.0075207		6916				8152
55001	0.0050021		9612	9.4239e-05		43066				44260
7492	0.0014102		9605	0.22717		51443				16126
10560	0.062829		8612	0.00095989		51438				6694
10559	0.23612		46516	0.00095989		9719				44238
51437	9.1794e-09		48523	6.2284e-06		50896				6575
32269	5.4588e-07		48519	7.8112e-05		9058				44249
51248	3.1796e-07		9888	0.001121						8612
30097	0.0023538		48513	6.6319e-06						46516
32268	3.0766e-08		44106	0.034511						44106
7399	3.1162e-07		34641	0.029968						34641
51052	0.00087027		48545	0.0046898						6725
7417	0.034288		9725	0.0017044						44237
50769	0.0011955		9790	0.00041104						9059
42127	4.4298e-08		7275	1.8696e-06						43170
6164	0.066925		6725	0.076472						44283
46543	0.015419		44237	6.3343e-05						44281
10038	0.0012408		7638	0.00039787						16051
10035	7.1464e-05		7610	0.88787						8652
46942	0.020177		48518	5.5399e-06						46394
15849	0.021498		50789	0.0019663						8610
72175	0.0053366		35295	0.00015727						9058
30155	0.0018737		48856	8.6127e-07						33692
43254	9.8756e-05		9059	0.018324						44264
51494	0.072209		43170	0.045963
48608	0.0005395		42981	2.9589e-06
31345	0.018907		44283	0.14753
50767	7.1463e-05		44281	0.012422
32956	9.8756e-05		43069	3.991e-06
51439	2.9201e-08		60548	6.5595e-06
51046	0.35805		16051	0.16159
90329	0.0011395		45449	0.00030646
51436	1.785e-07		10468	0.00039341
6259	0.0044969		22008	0.00024777
48869	4.0607e-07		7399	5.4202e-05
23051	0.12586		6916	0.00044408
7050	0.00059296		43066	7.1511e-06
6865	0.017055		51443	9.0531e-05
15837	0.096944		51438	9.4367e-05
46880	0.0013684		9719	0.0018597
32276	0.0013684		50896	0.84107
55114	0.0098555		8652	0.00010841
30308	0.0056568		46394	0.082318
48754	0.0044464		8610	0.03074
32504	0.0035432		9058	2.7116e-05
3	0.00069376		33692	0.0010769
60279	0.0050781		44264	0.012681
51240	0.0026779
43112	0.00092486
45860	0.017754
44093	5.8713e-06
65009	4.8483e-06
10763	0.0050781
10762	0.0050781
44262	0.762
10721	0.00571
31398	1.4083e-09
31401	7.0235e-06
15031	0.0031297
6810	0.0063344
10942	0.019463
18130	0.0040328
9394	0.058109
51346	0.0026989
51247	2.8823e-06
6508	0.0001094
6915	8.5234e-05
9892	2.4277e-10
6120	0.00071283
6139	0.002502
31175	0.0010645
30030	0.0011413
19987	0.0013684
7507	0.00022114
43535	0.00060412
10594	0.0087151
6793	0.0058777
55086	0.018742
31570	0.013083
9062	0.068696
8406	0.0042137
48812	0.0003822
44260	1.2505e-07
10033	3.6892e-11
31574	0.0050781
30900	0.020657
14706	0.00090071
6014	0.027655
7568	0.000235
31099	0.0012675
1837	0.0027695
45136	0.021919
10468	0.023129
42695	0.0032393
50680	0.00047316
50678	6.3641e-06
60323	0.0029942
10171	0.0091342
45595	0.00022938
45941	0.10676
43589	0.0032393
48730	0.087335
32583	0.0046868
48762	0.043854
48864	0.034214
8038	0.00060412
48666	0.0030066
70271	0.00071762
60751	0.0013684
16331	0.0032365
48640	0.00094555
45926	0.016037
6355	0.28221
45449	0.14154
30163	3.2199e-10
30516	0.0086559
10629	0.0003776
60443	0.00016717
16310	0.0036659
6796	0.0058777
42325	0.0018826
46364	0.091112
50771	0.034214
50768	0.0037935
9437	0.062829
60341	0.19648
42221	5.04e-12
15980	3.1427e-05
6091	0.00010376
9887	2.3198e-06
6122	0.0032393
30834	0.034214
43588	0.00047316
90257	0.0062723
6928	8.6015e-06
10908	0.0050781
42762	0.027655
35239	1.4387e-05
51969	0.0020074
22414	0.00062006
44249	0.012418
48858	0.0022067
902	0.00042552
21915	0.00048483
43281	0.0020625
42981	1.3064e-06
12501	1.3189e-05
34654	0.011706
44271	6.9878e-05
45859	0.0030558
43549	0.003479
31668	0.00013097
9262	0.039609
10639	0.023314
45767	0.021552
8219	4.1434e-05
16265	5.2831e-05
6123	0.0032393
22904	9.214e-06
46165	0.098325
50770	0.013083
10975	0.0074024
8064	0.00030022
8152	6.6214e-07
19752	0.22251
6396	0.070147
6575	0.59054
1568	0.00013817
48583	0.0061051
7093	0.029756
45747	0.0014245
8593	0.018583
7406	0.0032393
30837	0.023692
32272	0.01058
48844	0.0041024
48514	0.00045236
122	0.0022726
22604	0.065432
51128	2.6691e-07
43405	0.001137
51351	3.5899e-09
48534	0.0058
40013	0.030959
32277	0.0013684
43933	5.6103e-06
60562	2.4253e-06
51347	0.024162
51338	0.0024232
10498	8.8815e-09
31102	0.00023609
9153	0.0050781
9151	0.13095
3007	0.090054
43632	1.7127e-10
44265	2.4744e-09
31328	0.087031
31324	1.5678e-09
31323	1.519e-05
44270	0.19905
61138	0.00065999
2009	3.4871e-06
7595	0.00012485
48609	0.0035432
6635	0.05187
19395	0.14187
51495	0.00030104
6519	0.17286
51352	5.033e-07
51340	6.1561e-08
9440	0.0050781
31397	3.5494e-07
31396	1.972e-08
52547	0.00032758
51336	0.22288
3205	5.9957e-05
51051	0.0010643
51049	0.0097251
9439	0.0050781
8544	0.0033768
7398	0.0011569
42775	1.4149e-06
42773	1.4149e-06
10557	0.076402
9891	0.083738
33189	0.0028545
33273	0.00083254
48638	0.0081057
50793	4.8157e-05
32501	0.010161
46390	0.0050781
19693	0.0050781
5975	0.79094
48565	0.001279
55123	0.0045788
60538	0.00077931
44085	0.00029589
45944	0.062489
6631	0.4135
44255	0.78124
16070	0.19404
90304	0.011694
12502	0.40382
10596	0.028929
9890	7.7144e-06
44237	4.2774e-11
7517	0.00017237
51603	8.7719e-11
44257	1.2867e-10
19322	0.014511
19321	0.048926
46395	0.33242
22402	3.4303e-07
43062	0.0022221
10558	1.8682e-05
51272	0.063636
6730	0.0035532
60548	1.7768e-05
14012	0.0013684
31103	0.00094555
16198	0.0061357
51493	0.00049203
33043	2.0096e-05
51271	0.030959
51270	0.0017525
45934	0.00016007
6577	0.062829
61180	0.00074647
60429	1.334e-06
2520	0.013094
48731	8.9716e-12
43067	1.1071e-06
10941	4.8987e-07
10604	2.7963e-05
65007	7.4667e-09
80090	2.9875e-05
19222	7.7242e-06
34637	0.047411
16051	0.18154
43436	0.22251
6082	0.15862
61008	2.6769e-05
31400	3.2383e-07
31399	1.2963e-06
45935	0.02632
19219	0.067547
43242	0.17708
43244	0.010483
7411	0.0054322
7409	0.0034582
2053	0.0027695
8284	0.00018192
42180	0.2761
44281	0.0027215
5996	0.27927
6066	0.5932
46888	0.066105
51048	0.23042
32879	0.0011164
7167	0.0028215
7166	0.0089175
65003	8.2756e-06
22607	4.0765e-05
30879	9.1201e-06
31644	0.0020385
44057	0.00022794
6595	0.0038068
6576	0.532
34641	0.00018813
6807	7.5915e-05
45137	0.0035968
7275	1.8276e-12
44106	0.15453
9308	0.10761
10638	4.8154e-06
51130	4.4619e-05
34621	1.3938e-05
8285	0.00050172
30182	3.0849e-05
60346	0.0050781
60343	0.0038068
1503	6.3702e-05
32502	8.9486e-12
9991	2.6858e-07
14031	0.032939
48468	3.689e-06
48667	0.0010003
904	8.4667e-05
43066	3.036e-05
43069	2.0906e-05
31327	8.1112e-06
60444	0.018583
60603	0.00060412
45786	0.00071825
48523	7.2646e-16
8283	0.00090153
1889	2.1816e-05
51693	0.067173
30835	0.087335
9893	3.7488e-05
48518	3.5635e-11
77	0.056915
42770	0.0059871
51960	0.00014787
51239	7.3187e-07
6323	0.0041534
71103	0.0098915
9117	0.010647
6753	0.010647
51253	0.00059796
10605	2.2976e-09
45893	0.18991
51254	0.21162
51246	1.7567e-10
60255	5.0224e-06
30833	0.0050021
32271	0.0022
9790	0.00046555
60348	0.00013725
1501	1.445e-07
3279	0.0041024
42594	0.0020269
6950	6.7928e-08
60322	0.00012105
43009	3.9198e-05
9792	5.1753e-05
51093	3.934e-05
48519	1.0665e-15
9265	0.0032393
9263	0.0014245
30154	1.6826e-07
9057	3.6234e-09
43170	1.0426e-05
35466	0.065842
50789	1.2739e-09
48699	4.7186e-06
22008	2.4633e-06
48854	0.0029942
7420	0.025729
44282	0.25836
9056	2.3814e-05
45892	0.00040578
16481	0.00063008
6275	0.0020243
10556	0.013427
1558	1.5532e-05
3206	0.00047316
9653	3.5288e-10
45597	0.0084615
51094	0.00028446
46660	0.0056608
80135	0.0023401
80134	0.00033863
51258	0.0010415
60744	0.0032393
51641	0.004677
51179	0.00037781
6936	0.0033073
3012	0.002047
51444	5.033e-07
32270	8.3219e-06
31325	3.0146e-05
31326	0.010437
9889	0.012256
23033	0.0045752
23052	0.032522
42692	0.001397
61061	0.00012794
43065	0.034288
43068	0.037633
6163	0.065016
46483	0.0018555
16042	0.90563
6629	0.89318
44238	7.996e-05
48513	2.5338e-10
16049	0.00057121
8361	0.00017237
7548	0.00065975
3006	0.00027585
22612	0.00011924
48732	7.8441e-09
32970	1.564e-05
50794	9.4388e-10
6461	0.00071762
51716	2.6672e-09
50896	0.011666
9612	0.0030966
9605	3.5808e-05
44267	1.5246e-05
19538	0.00088868
30336	0.047411
40017	0.10995
7165	0.015565
23060	0.044788
46883	0.55885
10646	0.028662
48545	1.847e-07
9725	1.8107e-07
32989	4.0019e-05
16043	1.2933e-11
35148	0.0081057
48646	5.3903e-05
7584	0.00014339
31667	3.621e-06
60324	9.4468e-05
48856	2.3661e-13
7346	0.001376
51726	1.2896e-06
10647	0.019421
48522	2.9777e-11
16054	0.33242
44248	3.8765e-07
30029	0.00020509
9987	1.244e-24
51443	1.4777e-09
51438	3.0031e-08
31333	0.00038311
51129	5.4448e-05
33365	0.0024053
34613	0.010892
60537	0.00033501
9888	9.6248e-10
51234	0.0021725
8150	1
43623	0.00042854
34622	6.2686e-06
30335	0.071867
30334	0.0030741
10769	0.013266
60284	8.5724e-05
