# Supplementary material for: MicroRNAs promote skeletal muscle differentiation of mesodermal iPSC-derived progenitors
Source: Nat Commun. 2017 Nov 1;8:1249. doi: 10.1038/s41467-017-01359-w (PMC5665910; doi:10.1038/s41467-017-01359-w)
Supplement: Supplementary file 5 — Supplementary Data 2 [file 41467_2017_1359_MOESM5_ESM.xlsx]

## Sheet: f-MiPs vs MAB-MiPs mRNA
Supplementary Data 2. Differentially expressed mRNAs and miRNAs between f f-MiPs vs MAB-MiPs
DE genes	f-MiPs 1	f-MiPs 2	f-MiPs 3	MAB-MiPs 1	MAB-MiPs 2	MAB-MiPs 3
AAR2	772.079277327519	845.231423207594	961.257151797276	1038.76676296177	1216.33162312525	1034.61505486578
AASS	551.893705645226	598.081475408918	593.029544442129	445.185755555044	378.975728273445	436.726931813538
AATF	814.019386219384	900.866909292144	985.670031842921	1915.55279326853	2168.28255962164	1736.95950557275
ABCA1	138.211722484556	89.8727082904277	95.61711351211	19.8557027125489	25.265048551563	13.9275103539625
ABCG1	193.496411478378	127.319670078106	128.167620239637	47.0266643191948	49.6277739405702	40.7877088937473
ABHD13	1102.83422699746	1144.80711750902	861.571224944225	356.357611841009	350.101387071659	314.363805132296
ABL2	1548.92447612002	1596.31048534903	1589.88881297264	995.920246582058	1012.40658838763	1076.39758592767
AC005943.5	40.9869245988683	50.2859201148822	67.135420125524	103.458661502228	99.2555478811404	111.4200828317
AC093323.3	584.301971607122	543.515902518301	606.253187800187	402.339239175333	368.147850322775	462.592308185182
AC093838.4	240.202441835228	224.681770726069	204.457870382278	154.665473760907	137.153120708485	187.026567610353
AC098973.2	27.6423444969112	19.2584374908059	28.4816933865859	49.1167382889367	54.1393897533493	50.735930575149
AC104135.3	41.9401088918652	40.6567013694792	60.0149967788775	117.044142305551	111.888072156922	132.311348362644
AC144652.1	61.0037947518039	39.5867881755455	41.7053367446437	18.8106657276779	18.9487864136723	14.9223325221027
ACAA2	683.433138078803	655.856787881335	618.459627823009	1024.13624517357	959.169521796839	956.02410358271
ACOXL	17.1573172739449	8.5593055514693	11.1892366875873	32.3961465310008	35.1906033396771	26.8601985397848
ACSS3	6.67229005097856	18.1885242968723	8.1376266818817	110.773920396325	124.520596432703	90.5288173007561
ACTA2	222.091940268286	163.69671867185	165.80414364334	67.9274040166146	44.2138349652353	93.5132838051767
ACVR2B	1497.45252429819	1578.12196105215	1674.31668979716	1048.17209582561	1428.37756632587	1146.03513769748
ADAM11	338.380424013912	326.323524149767	286.85134053633	176.611250443198	185.878571486499	184.042101105933
ADAMTS1	4314.11211010414	3526.43388720535	2393.47944780845	647.922930620017	775.095596635451	128.332059690083
ADCK1	186.8241214274	167.976371447585	217.681513740335	268.574505111846	242.724930727516	264.622696725287
ADCY1	734.905089900638	632.318697614795	642.872507868654	409.65449806943	430.408148539127	450.6544421675
ADI1	1468.85699550828	1689.39293322125	2078.14641388554	3152.87658335579	3648.09254621319	3014.31116946474
ADRM1	681.52676949281	686.884270505412	864.62283494993	1027.27135612819	1237.08505586403	1203.73482344961
AF003625.3	9.53184292996937	7.48939235753564	18.3096600342338	42.8465163797108	52.3347434282377	30.8394872123455
AFF4	2735.63892090121	2945.47102289937	2571.49003147462	2011.69619587666	1977.89237232236	2053.31295504133
AHSA1	2444.91771153714	2538.90400920458	2664.05553498102	3181.09258194731	3265.50752528952	3245.10991247326
AK5	69.5824533887764	41.7266145634129	31.5333033922916	15.6755547730649	9.02323162555822	16.911976858383
AKT3	1912.08769175185	1763.21694360268	1551.2350862337	1283.30541742158	1224.45253158825	1234.57431066196
ALDH1A2	1276.3137683229	1210.07182233897	1007.03130188286	863.200549503441	761.560749197114	513.328238760331
ALDH1B1	1408.80638504947	1332.04192644741	1403.74060262459	1746.25680171943	1849.76248323944	1680.25464198876
ALDH1L2	767.313355862534	686.884270505412	610.322001141127	1205.97268054113	1133.31789217011	1070.42865291883
ALG1	167.760435567461	186.164895744457	241.077190450745	367.85301867459	405.143099987564	316.353449468576
ALG8	984.639374665835	1115.91946127281	1199.28273224232	1560.24021841239	1922.85065940646	1405.68372358207
ANKRD1	10.4850272229663	9.62921874540297	10.1720333523521	24.0358506520329	33.3859570145654	22.8809098672241
ANKRD36C	65.7697162167886	87.7328819025604	60.0149967788775	43.8915533645818	34.2882801771212	36.8084202211866
ANXA3	139.164906777553	114.480711750902	100.703130188286	261.259246217749	239.115638077293	259.648585884586
AP001347.6	42.8932931848621	35.3071353998109	23.3956767104099	14.6305177881939	10.8278779506699	17.9067990265232
AP2B1	3911.86833845943	3951.18942519702	3694.48251357429	5853.25215226244	6881.1164376507	5036.78463729372
APMAP	1389.74269918953	1385.53758614409	1437.30831268736	1859.1207960855	2018.49691463737	1902.09998548402
ARFGAP1	1187.66762907418	1044.23527727926	1126.04409210538	880.966178246248	851.793065452696	914.241572520823
ARGLU1	1643.28972112672	1596.31048534903	1350.84602919236	903.95699191341	845.476803314805	1022.6771888481
ARHGAP32	538.549125543269	509.278680312424	517.756497634723	391.888869326623	374.464112460666	404.892622433052
ARHGEF6	814.972570512381	689.024096893279	609.304797805892	492.212419874238	364.538557672552	377.037601725127
ARL17B	158.228592637491	149.787847150713	117.995586887285	84.6479957745506	78.5021151423565	77.5961291149338
ARRB2	1070.42596103556	894.447430128542	877.846478307988	1249.86423390571	1164.89920285957	1287.29988557339
ARRDC4	1066.61322386357	886.958037771007	744.592841392175	522.518492435497	493.570769918035	440.706220486099
ARSB	328.848581083943	308.134999852895	357.038370667559	511.023085601916	470.110367691583	568.043458008041
ASH1L	1205.77813064112	1383.39775975623	1385.43094259036	934.263064474669	976.313661885399	1026.65647752066
ASIC1	839.755362130301	701.863055220483	708.990724658943	483.85212399527	509.812586844039	400.913333760491
ASNS	2197.08979535794	2308.87267250884	1635.66296305822	4432.00185283789	5300.2462568529	3870.85305623343
ASXL3	233.530151784249	271.75795125915	199.371853706102	120.179253260164	101.060194206252	121.368304513102
ATAD3B	447.99661770856	513.558333088158	648.975727880065	862.15551251857	821.114077925798	866.490108450094
ATP2B4	1724.31038603146	2029.62532889216	1877.7573568442	1288.53060234594	1183.84798927324	1091.31991844977
ATP5G1	1204.82494634813	1245.37895773878	1234.88484897555	1986.61530823976	2355.0634542707	1538.98989411285
ATP5SL	614.803868983024	599.151388602851	683.560641278063	854.840253624473	940.220735383167	817.743822211226
ATP6V0B	1404.99364787748	1583.47152702182	1653.97262309246	1898.8322015106	2207.08245561154	1987.65469194407
ATP6V1G1	2429.66676284919	2437.26225578088	2411.78910784269	1812.0941317663	1837.12995896365	1818.53492336024
AURKB	1458.37196828531	1321.34279450807	1343.72560584572	1806.86894684195	1800.13470929887	2004.56666880246
B2M	2405.83715552427	2302.45319334524	2268.36343757452	3095.39954918789	3134.67066671893	2729.79202937665
B3GALTL	616.710237569018	696.513489250815	775.108941449232	964.569137035928	1051.20648437753	920.210505529664
B4GALNT1	358.397294166848	378.749270652517	321.436253934327	225.727988732135	184.073925161388	247.710719866904
B4GALNT4	568.097838626174	395.867881755455	400.778114082674	151.530362806294	89.3299930930264	163.150835574989
BAG3	531.876835492291	483.600763658016	557.427427708896	744.066333228148	646.965707552524	726.220182742329
BAI2	753.01559146758	607.710694154321	507.584464282371	263.349320187491	193.097156786946	345.203292344642
BAI3	122.960773796605	108.0612325873	106.806350199697	41.8014793948398	36.0929265022329	17.9067990265232
BAMBI	154.415855465504	155.137413120381	227.853547092688	274.844727021072	304.082905781312	299.441472610193
BARX1	151.556302586513	131.599322853841	117.995586887285	73.1525889409696	56.8463592410168	93.5132838051767
BARX2	106.756640815657	94.1523610661623	123.081603563461	212.142507928812	196.706449437169	234.778031681082
BATF3	87.6929549557182	75.9638367692901	75.2730468074057	107.638809441712	125.422919595259	154.197436061728
BAZ2B	408.916061695686	450.433454646072	342.797523974267	260.214209232878	234.604022264514	259.648585884586
BEX1	366.022768510824	161.556892283983	199.371853706102	74.1976259258406	61.3579750537959	57.6996857521303
BFSP1	44.799661770856	49.2160069209485	56.9633867731719	91.9632546686475	107.376456344143	84.5598842919151
BHLHE40	1326.83253585174	1020.69718701271	814.779871523405	284.25005988491	258.064424490965	234.778031681082
BHLHE41	400.337403058713	294.226128331757	246.163207126921	149.440288836552	96.548578393473	150.218147389167
BICC1	325.035843911955	355.211180385976	294.988967218212	217.367692853167	184.073925161388	155.192258229868
BIRC5	1371.63219762259	1497.87847150713	1453.58356605112	1921.82301517776	2250.39396741422	1756.85594893555
BIVM	717.747772626693	645.157655941999	501.48124427096	353.222500886396	314.008460569426	383.006534733968
BLMH	1069.47277674256	1256.07808967812	1308.12348911248	2433.89113776455	2804.4203892235	2091.11619743065
BLOC1S4	357.444109873851	319.904044986165	326.522270610503	259.169172248007	214.752912688286	260.643408052726
BMPER	43.8464774778591	68.4744444117544	85.4450801597578	199.60206411036	144.371706008932	233.783209512942
BRMS1	405.103324523698	441.874149094603	595.063951112599	715.850334636631	842.769833827138	780.935401990039
BRSK1	193.496411478378	159.417065896116	150.546093614811	103.458661502228	57.7486824035726	101.471861150298
BRSK2	451.809354880548	410.846666470527	328.556677280974	219.457766822909	172.343724048162	319.337915972997
BTAF1	1547.97129182702	1728.9797213968	1454.60076938635	1181.93682988909	1209.1130378248	1177.86944707797
BTG2	583.348787314125	552.07520806977	487.240397577667	308.285910536943	272.501595091858	356.146336194184
BVES	441.324327657582	398.007708143323	395.692097406498	252.898950338781	240.017961239849	304.415583450894
C11orf96	40.0337403058713	24.6080034604743	25.4300833808803	15.6755547730649	11.7302011132257	12.9326881858223
C19orf10	1130.47657149437	1120.19911404855	1307.10628577725	1536.20436776036	1624.18169260048	1533.02096110401
C1GALT1C1	590.974261658101	672.975398984274	574.719884407895	936.353138444411	969.095076584953	904.293350839421
C1orf233	390.805560128744	307.065086658961	367.210404019912	268.574505111846	240.920284402404	280.53985141553
C1QBP	5949.77635688688	6067.4777227978	5864.177227631	9276.79331469982	10280.1677909985	10213.8392002952
C21orf58	386.992822956756	364.840399131379	409.932944099791	303.060725612588	245.431900215184	291.482895265072
C3orf14	398.431034472719	457.922847003608	514.704887629017	599.851229315951	774.193273472895	663.546386149498
C4orf21	887.414576780148	908.35630164968	632.700474516302	484.897160980141	430.408148539127	483.483573716126
C8orf34	97.2247978856875	97.3621006479633	86.462283494993	57.4770341679047	60.4556518912401	56.7048635839901
CACNB4	204.934622994341	222.541944338202	156.649313626223	86.7380697442925	126.325242757815	113.40972716798
CADM1	1684.27664572559	1651.94597143358	1791.29507334921	2646.03364569336	2434.46789257561	2569.62566030608
CALR	8364.19217104812	8671.64643683234	9621.72634798987	12866.4953577317	13560.1124868889	12558.6350506016
CARS	836.89580925131	825.972985716788	829.020718216698	1184.02690385884	1136.02486165778	1223.63126681242
CARS2	296.440315122047	363.770485937445	370.262014025617	624.932116952855	625.309951651185	608.831166901788
CASC3	1397.36817353351	1449.73237778011	1698.7295698428	2979.40044386721	3513.64639499237	2681.04574313778
CASC7	1085.67690972351	1187.60364526637	1239.97086565172	884.101289200861	1017.82052736297	871.464219290795
CASP8AP2	1761.48457345834	1831.69138801443	1476.97924276153	1103.55905602377	1010.60194206252	1257.45522052918
CBL	1750.99954623537	1716.1407630696	1811.63914005391	1366.90837621126	1528.53543736956	1243.52771017522
CBR1	955.09066158293	869.839426668068	1006.01409854762	1290.62067631568	1362.50797545929	1081.37169676837
CCDC3	280.236182141099	254.639340156212	239.042783780275	418.014793948398	458.380166578358	503.38001707893
CCDC43	813.066201926387	836.672117656125	830.037921551933	532.968862284207	654.184292852971	579.981324025723
CCDC53	224.951493147277	192.584374908059	196.320243700396	295.745466718491	332.957246983098	283.524317919951
CCDC86	649.118503530914	715.771926741621	942.947491763042	1116.09949984222	1279.49424450416	1125.14387216654
CCNB2	1335.41119448871	1409.07567641063	1353.89763919807	1805.82390985708	1747.79996587063	1708.10966269668
CCND1	186.8241214274	173.325937417253	93.5827068416395	38.6663684402268	39.7022191524562	16.911976858383
CCND2	936.980160015989	836.672117656125	703.904707982767	381.438499477913	462.891782391137	274.570918406689
CCNL2	1513.65665727914	1666.92475614865	1492.23729279006	1092.06364919019	986.239216673514	1315.15490628131
CCNT1	1795.79920800623	1784.61520748135	1764.84778663309	1325.10689681642	1390.47999349852	1318.13937278574
CCT2	5982.18462284877	7083.89525703478	7438.80799057511	9291.42383248801	10493.1160573617	9104.6124828189
CCT4	8816.95471022166	9668.80553357851	9375.56314086295	12272.914350325	12603.6499345797	11855.2957777265
CCT7	9339.29970278398	9898.83687027425	10279.8569058871	13361.8428885605	14325.2825287362	12880.957433079
CD109	734.905089900638	684.744444117544	568.616664396484	494.30249384398	526.9567269326	386.985823406529
CDC16	573.816944384156	683.674530923611	771.040128108291	1070.1178725079	1148.65738593356	1214.67786729916
CDC20	2278.11046026268	2577.42088418619	2826.80806861865	3579.25167318316	3566.88346158316	3688.80059946378
CDC42EP2	116.288483745626	112.340885363035	161.735330302399	186.016583307037	212.948266363174	179.067990265232
CDC6	1942.58958912776	1949.38183934713	1963.20243700396	3002.39125753437	3476.65114532758	2818.33120234112
CDCA3	718.70095691969	741.449843396029	822.917498205287	942.623360353637	929.392857432497	1021.68236667996
CDHR1	252.593837644188	167.976371447585	129.184823574872	49.1167382889367	45.1161581277911	67.6479074335321
CDK12	1605.16234940684	1854.15956508704	2023.21743378284	2956.40963020004	3510.03710234215	2423.38680158947
CDK6	2192.32387389295	2224.34953018809	1992.70133372578	1023.0912081887	1301.1500004055	918.220861193384
CDKL2	118.19485233162	110.201058975167	85.4450801597578	49.1167382889367	60.4556518912401	52.7255749114294
CDKN2C	920.776027035041	863.419947504466	1055.85706197415	1435.88081721275	1519.512205744	1482.28503052886
CDKN3	558.565995696205	495.369808791286	446.552264168258	761.831961970955	697.49580465565	752.085559113974
CDR1	42.8932931848621	46.0062673391475	35.6021167332324	14.6305177881939	9.02323162555822	12.9326881858223
CECR2	597.646551709079	635.528437196596	566.582257726013	415.924719978656	427.70117905146	376.042779556987
CELF2	708.215929696724	684.744444117544	691.698267959944	987.55995070309	992.555478811404	1256.46039836104
CELSR3	620.522974741006	739.310017008161	870.726054961342	227.818062701877	327.543308007763	264.622696725287
CEP170	1883.49216296195	1875.55782896571	1502.40932614241	1161.03609019167	1168.50849550979	1236.56395499824
CHAC1	74.3483748537611	70.6142707996218	49.8429634265254	151.530362806294	140.762413358708	139.275103539625
CHAMP1	455.622092052536	538.166336548633	740.524028051234	1007.41565341564	964.583460772174	932.148371547346
CHORDC1	1176.22941755822	1272.12678758713	1454.60076938635	2183.08226139551	2531.01647096908	2194.57770291723
CILP2	199.21551723636	194.724201295927	213.612700399395	274.844727021072	253.552808678186	331.275781990679
CISD3	121.054405210611	154.067499926447	193.26863369469	315.60116943104	361.831588184885	263.627874557147
CLK2	1484.10794419623	1309.5737493748	1180.97307220808	842.299809806021	822.91872425091	1132.10762734352
CLU	275.470260676115	221.472031144268	232.939563768864	482.807087010399	308.594521594091	466.571596857743
CLVS2	66.7229005097856	59.9151388602851	44.7569467503493	17.7656287428069	14.4371706008932	11.9378660176821
CNTN1	973.201163149872	810.994201001717	632.700474516302	469.221606207076	306.78987526898	381.016890397688
COA3	665.322636511862	715.771926741621	704.921911318002	1056.53239170458	1365.21494494696	924.189794202225
COL3A1	187.777305720396	212.912725592799	155.632110290987	22.9908136671619	47.8231276154586	15.9171546902428
COL4A1	492.796279479416	401.217447725124	514.704887629017	705.399964787921	754.342163896667	697.370339866264
COL5A2	252.593837644188	218.262291562467	179.027787001397	127.494512154261	110.985748994366	94.5081059733168
COLGALT2	345.052714064891	309.204913046829	246.163207126921	183.926509337295	166.027461910271	228.809098672241
COMMD10	224.951493147277	236.45081585934	218.698717075571	405.474350129946	393.412898874338	345.203292344642
COMMD9	458.481644931526	536.026510160765	599.13276445354	731.525889409696	817.504785275575	789.888801503301
COPRS	441.324327657582	454.713107421807	484.188787571961	900.821880958797	1117.97839840666	768.997535972357
COPS3	2376.28844244136	2816.0115264334	2615.22977488973	3814.38499477913	3381.00489009667	3872.84270056971
COQ10A	391.758744421741	364.840399131379	283.799730530624	225.727988732135	207.534327387839	267.607163229708
COX10	245.92154759321	263.198645707681	292.954560547741	398.159091235849	362.73391134744	400.913333760491
CPPED1	130.58624814058	130.529409659907	181.062193671868	298.880577673104	330.250277495431	237.762498185502
CPQ	89.599323541712	55.6354860845505	66.1182167902888	29.2610355763878	31.5813106894538	32.8291315486259
CPSF1P1	109.616193694648	92.012534678295	97.6515201825804	65.8373300468727	43.3115118026795	69.6375517698124
CPT1A	1029.43903643669	877.328819025604	694.74987796565	1573.82569921572	1167.60617234723	1288.29470774153
CRELD2	542.361862715257	597.011562214984	637.786491192478	786.912849607859	823.821047413466	878.427974467777
CRIM1	614.803868983024	637.668263584463	707.973521323708	827.669292017828	929.392857432497	849.578131591711
CRIP2	120.101220917614	86.6629687086267	80.3590634835818	51.2068122586787	36.0929265022329	54.7152192477098
CRK	1742.4208875984	1860.57904425064	1785.1918533378	2311.62181053464	2219.71497988732	2455.22111096996
CRLF3	381.273717198775	380.889097040384	385.520064054145	748.246481167632	884.276699304706	694.385873361844
CTA-217C2.1	109.616193694648	104.851493005499	76.2902501426409	49.1167382889367	42.4091886401236	50.735930575149
CTA-29F11.1	62.9101633377978	68.4744444117544	64.0838101198184	34.4862205007428	23.4604022264514	31.8343093804857
CTA-445C9.14	214.466465924311	152.997586732514	143.425670268165	95.0983656232605	109.181102669254	108.435616327279
CTD-2267D19.6	31.4550816688989	41.7266145634129	33.567710062762	63.7472560771307	73.9904993295774	85.5547064600553
CTD-2536I1.1	34.3146345478897	28.8876562362089	21.3612700399395	10.4503698487099	11.7302011132257	9.94822168140177
CTD-3184A7.4	80.0674806117427	80.2434895450247	60.0149967788775	43.8915533645818	38.7998959899003	51.7307527432892
CTGF	151.556302586513	127.319670078106	149.528890279576	235.133321595974	324.836338520096	282.52949575181
CTSC	723.466878384675	740.379930202095	699.835894641826	1171.48646004038	1349.87545118351	1021.68236667996
CTSF	41.9401088918652	77.0337499632237	110.875163540638	336.50190912846	270.696948766747	267.607163229708
CTSV	664.369452218865	619.479739287591	594.046747777364	879.921141261377	857.207004428031	793.868090175862
CTSZ	63.8633476307947	104.851493005499	132.236433580578	419.059830933269	403.338453662452	425.783887963996
CUL7	851.193573646264	733.960451038493	730.351994698882	393.978943296365	414.166331613122	491.442151061248
CWC25	237.342888956237	266.408385289482	235.991173774569	449.365903494528	465.598751878804	382.011712565828
CXCL16	257.359759109173	196.864027683794	205.475073717513	424.285015857624	289.645735180419	420.809777123295
CXCR4	427.026563262628	322.043871374033	245.146003791686	171.386065518843	129.032212245483	159.171546902428
CXXC4	129.633063847583	145.508194374978	87.4794868302283	43.8915533645818	49.6277739405702	35.8135980530464
CYBA	829.270334907335	802.434895450247	976.515201825804	1084.74839029609	1145.95041644589	1118.18011698956
DANCR	602.412473174064	604.50095457252	697.801487971356	819.30899613886	898.713869905599	796.852556680282
DBF4B	609.084763225042	562.774340009107	620.494034493479	386.663684402268	370.854819810443	520.291993937313
DCAF13	1205.77813064112	1309.5737493748	1277.60738905543	1733.71635790098	1835.32531263854	1666.3271316348
DCAF16	1716.68491168748	1697.95223877272	1421.03305932359	954.118767187218	887.885991954929	1144.0454933612
DCHS1	210.653728752323	187.234808938391	167.83855031381	140.034955972713	102.864840531364	98.4873946458776
DCLK1	264.032049160151	261.058819319814	219.715920410806	124.359401199648	96.548578393473	110.42526066356
DCPS	346.959082650885	311.344739434696	310.24701724674	455.636125403754	494.473093080591	447.66997566308
DCXR	836.89580925131	876.25890583167	1033.47858859898	1433.790743243	1681.0280518415	1249.49664318406
DDB2	610.037947518039	500.719374760954	406.881334094085	320.826354355395	280.622503554861	279.54502924739
DDIT4	1262.96918822094	929.754565528353	647.95852454483	312.466058476427	320.324722707317	249.700364203185
DDX17	17503.3231723027	19095.810685328	16934.4011249958	12515.362930815	11941.3447332637	13517.6436206887
DDX39A	1162.88483745626	1341.67114519281	1507.49534281858	1929.13827407186	1986.91560394792	1805.60223517442
DDX52	989.40529613082	1088.10171823054	1078.23553534933	2161.13648471322	2346.04022264514	1745.91290508601
DERL2	543.315047008254	591.661996245316	562.513444385072	803.633441365795	794.946706211679	956.02410358271
DFNB31	305.01897375902	282.457083198487	291.937357212506	181.836435367553	175.953016698385	191.005856282914
DHRS11	270.70433921113	221.472031144268	270.576087172566	401.294202190462	511.617233169151	372.063490884426
DHRS13	45.752846063853	48.1460937270148	56.9633867731719	97.1884395930025	110.985748994366	107.440794159139
DHRS2	13.3445801019571	9.62921874540297	9.15483001711691	81.5128848199376	57.7486824035726	51.7307527432892
DHRS3	286.908472192078	228.961423501804	232.939563768864	107.638809441712	53.2370665907935	105.451149822859
DHRS7B	346.959082650885	349.861614416308	317.367440593386	490.122345904496	497.180062568258	550.136658981518
DIAPH2	584.301971607122	589.522169857448	541.152174345133	454.591088418883	402.436130499897	445.680331326799
DIRAS1	663.416267925868	599.151388602851	686.612251283768	413.834646008914	455.67319709069	432.747643140977
DIXDC1	533.783204078284	534.956596966832	465.879127537727	380.393462493042	376.268758785778	371.068668716286
DKFZP761J1410	452.762539173545	466.482152555077	584.891917760247	655.238189514114	730.881761670216	800.831845352843
DLL1	265.938417746145	226.821597113937	224.801937086982	119.134216275293	90.2323162555822	156.187080398008
DMRTA2	61.9569790448009	47.0761805330812	61.0322001141127	30.3060725612588	24.3627253890072	31.8343093804857
DNAJA1	4826.92525973649	6013.98206310112	6523.32498886342	8040.51456159743	8471.00985007406	8280.89972759884
DNAJB1	1456.46559969932	1536.39534648874	1726.19405989416	2120.38004230325	2568.91404379643	2479.09684300532
DNAJB12	604.318841760058	615.200086511856	686.612251283768	841.25477282115	867.132559216145	895.33995132616
DOCK11	1143.82115159632	1168.34520777556	1013.13452189427	963.524100051057	839.160541176915	804.811134025403
DOCK3	365.069584217827	436.524583124935	350.935150656148	277.979837975685	252.65048551563	298.446650442053
DOHH	160.134961223485	165.836545059718	258.369647149744	270.664579081588	307.692198431535	298.446650442053
DPF2	866.444522334215	803.504808644181	998.893675200978	1328.24200777103	1376.94514606018	1365.89083685646
DPH1	406.056508816695	392.658142173654	500.464040935724	685.544262075372	785.923474586121	786.90433499888
DPH2	493.749463772413	590.592083051382	810.711058182464	934.263064474669	1183.84798927324	898.32441783058
DPP4	95.3184292996937	88.802795096494	53.9117767674663	44.9365903494528	19.8511095762281	28.8498428760651
DPY19L2P1	28.5955287899081	17.1186111029386	18.3096600342338	41.8014793948398	40.604542315012	46.7566419025883
DPYSL4	430.839300434615	348.791701222374	403.829724088379	303.060725612588	230.99472961429	294.467361769493
DTL	3597.31752177044	3356.3176893699	3082.12610576269	2230.1089257147	2436.27253890072	2648.21661158915
DTNA	1240.09276518901	1122.33894043641	1075.18392534362	625.977153937726	613.579750537959	628.727610264592
DTYMK	894.086866831126	973.621006479633	1026.35816525233	1284.35045440645	1405.81948726197	1212.68822296288
DUSP14	338.380424013912	300.645607495359	329.573880616209	692.859520969469	800.360645187014	662.551563981358
DYNLL1	2879.56974914375	2911.2338006935	2928.52840214218	3710.9263332769	4001.80322593507	3793.2569271185
DYNLL2	1294.42426988984	1449.73237778011	1587.85440630217	1859.1207960855	2128.58034046918	1828.48314504165
DZIP1	2599.33356700265	2346.31963429652	2227.67530416511	1431.70066927326	1397.69857879897	1514.11933990935
EBF2	163.947698395473	144.438281181045	135.288043586283	106.593772456841	101.060194206252	75.6064847786535
EBF4	200.168701529357	136.948888823509	127.150416904402	68.9724410014856	54.1393897533493	81.5754177874945
EBNA1BP2	1336.3643787817	1457.22177013765	1565.47593292699	1975.11990140618	2203.47316296132	1840.42101105933
EDARADD	75.301559146758	80.2434895450247	68.1526234607592	123.314364214777	101.060194206252	152.207791725447
EFNA3	328.848581083943	239.660555441141	191.23422702422	115.99910532068	123.618273270148	129.326881858223
EFNB2	1440.26146671837	1430.47394028931	1744.50371992839	948.893582262863	878.862760329371	827.692043892628
EFR3A	751.109222881586	846.301336401527	830.037921551933	1146.40557240348	1239.7920253517	1037.5995213702
EIF2B3	736.811458486632	705.072794802284	735.438011375059	995.920246582058	1092.7133498551	815.754177874945
EIF3EP1	52.4251361148315	51.3558333088158	44.7569467503493	18.8106657276779	23.4604022264514	22.8809098672241
EIF4A1P7	35.2678188408867	22.4681770726069	34.5849133979972	94.0533286383895	98.3532247185846	58.6945079202705
EIF4EBP1	999.890323353786	961.851961346363	853.433598262343	1456.78155691017	1636.81421687626	1369.87012552902
EIF5A	5821.09647733229	5702.63732366642	6737.95489259805	8772.04045100713	8833.7437614215	10040.7401430388
EIF5AL1	255.453390523179	277.107517228819	332.625490621914	382.483536462784	354.613002884438	444.685509158659
ELAC2	2025.51662261849	2174.0636100732	2460.61486793398	3071.36369853585	3043.53602730079	3288.88208787143
ELF4	617.663421862015	588.452256663515	673.388607925711	1055.4873547197	904.127808880934	969.951613936673
ELK3	567.144654333177	534.956596966832	434.345824145436	387.708721387139	314.008460569426	355.151514026043
EMC3	746.343301416601	1033.53614533992	978.549608496274	1240.45890104187	1580.8701807978	1200.75035694519
EMC7	653.884424995898	698.653315638682	672.371404590475	841.25477282115	953.755582821504	821.723110883786
EMILIN2	113.428930866635	98.432013841897	149.528890279576	397.114054250978	515.226525819374	239.752142521783
EML6	277.376629262109	219.332204756401	221.750327081276	163.025769639875	141.664736521264	140.269925707765
EMP1	38.1273717198775	26.7478298483416	21.3612700399395	15.6755547730649	9.92555478811404	12.9326881858223
ENDOD1	401.29058735171	352.001440804175	382.46845404844	629.112264892339	729.97943850766	571.027924512462
ENPEP	110.569377987645	114.480711750902	134.270840251048	563.274934845466	354.613002884438	415.835666282594
EPB41L4B	328.848581083943	305.995173465028	312.28142391721	227.818062701877	217.459882175953	253.679652875745
EPDR1	199.21551723636	209.702986010998	246.163207126921	118.089179290422	115.497364807145	133.306170530784
EPHA5	75.301559146758	73.8240103814228	60.0149967788775	21.9457766822909	20.7534327387839	15.9171546902428
EPHA6	110.569377987645	120.900190914504	124.098806898696	49.1167382889367	60.4556518912401	52.7255749114294
EPHB6	63.8633476307947	44.9363541452138	53.9117767674663	149.440288836552	116.399687969701	105.451149822859
EPHX1	967.482057391891	892.307603740675	989.738845183862	1500.67311027475	1302.95464673061	1437.51803296256
EPPK1	92.4588764207029	73.8240103814228	80.3590634835818	141.079992957584	115.497364807145	160.166369070569
ERAL1	868.350890920209	890.167777352808	935.827068416395	1938.54360693569	2157.45468167097	1632.50317791803
ETFA	2912.93119939864	2995.75694301426	3119.7626291664	3914.70854532675	4026.16595132408	3610.2096481807
ETFB	363.163215631833	330.603176925502	351.952353991383	460.861310328109	519.738141632154	473.535352034724
EXT2	1474.57610126626	1504.29795067073	1576.66516961458	2202.93796410806	2213.39871774943	2042.36991119178
EYA1	256.406574816176	238.590642247207	218.698717075571	110.773920396325	138.055443871041	169.11976858383
FA2H	20.0168701529357	20.3283506847396	20.3440667047042	50.1617752738077	29.7766643643421	48.7462862388687
FABP5	241.155626128225	269.618124871283	320.419050599092	418.014793948398	428.603502214015	438.716576149818
FAIM	403.196955937704	452.573281033939	552.34141103272	755.561740061729	851.793065452696	731.19429358303
FAM131C	54.3315047008254	47.0761805330812	28.4816933865859	19.8557027125489	13.5348474383373	21.8860876990839
FAM161A	394.618297300732	412.986492858394	319.401847263857	263.349320187491	267.087656116523	246.715897698764
FAM173B	239.249257542231	268.548211677349	275.662103848743	413.834646008914	408.752392637787	369.079024380006
FAM219A	725.373246970669	592.731909439249	602.184374459246	450.410940479399	415.970977938234	533.224682123135
FAM222A	39.0805560128744	69.5443576056881	79.3418601483466	123.314364214777	115.497364807145	124.352771017522
FAM43B	63.8633476307947	39.5867881755455	32.5505067275268	17.7656287428069	16.2418169260048	19.8964433628035
FAM50B	84.8334020767274	116.620538138769	128.167620239637	169.295991549101	229.190083289179	165.140479911269
FAM60A	2379.14799532035	2450.10121410809	1915.3938802479	1422.29533640942	1648.54441798949	1321.12383929016
FAM64A	542.361862715257	562.774340009107	521.825310975664	975.019506884638	812.09084630024	1056.50114256487
FAM83B	42.8932931848621	44.9363541452138	67.135420125524	93.0082916535185	84.8183772802473	85.5547064600553
FAM83D	603.365657467061	611.990346930055	767.988518102585	941.578323368766	897.811546743043	927.174260706645
FAM84B	3049.2365532972	2609.5182800042	2230.72691417082	1368.998450181	1307.46626254339	1410.65783442277
FAT4	301.206236587032	310.274826240762	331.608287286679	158.845621700391	146.176352334043	169.11976858383
FBN2	2056.01851999439	2263.93631836363	2147.31624068153	1516.34866504781	1774.8696607473	1499.19700738725
FBXO32	110.569377987645	103.781579811565	102.737536858756	221.547840792651	219.264528501065	201.948900132456
FDFT1	2870.03790621378	2741.11760285804	2830.8768819596	2047.22745336228	2097.90135294229	1962.78413774057
FDPS	1593.72413789088	1498.94838470106	1441.3771260283	964.569137035928	1052.10880754009	1005.76521198972
FENDRR	322.176291032965	348.791701222374	334.659897292385	202.737175064973	122.715950107592	141.264747875905
FGFRL1	739.671011365623	684.744444117544	789.349788142525	530.878788314465	523.347434282377	590.924367875265
FLT3	22.8764230319265	24.6080034604743	25.4300833808803	58.5220711527757	43.3115118026795	58.6945079202705
FMNL2	1146.68070447531	1121.26902724248	1021.27214857615	837.074624881667	807.579230487461	777.950935485619
FNBP4	1634.71106248975	1655.15571101538	1447.48034603971	1140.13535049425	1045.7925454022	1191.79695743193
FNDC4	269.751154918133	273.897777647018	247.180410462157	190.196731246521	170.53907772305	218.860876990839
FOXA1	288.814840778072	242.870295022942	272.610493843037	186.016583307037	168.734431397939	228.809098672241
FOXF1	298.346683708041	252.499513768344	313.298627252445	224.682951747264	126.325242757815	177.078345928952
FRRS1L	349.818635529876	299.575694301426	242.094393785981	167.205917579359	120.91130378248	126.342415353803
FSCN1	1751.95273052837	1322.41270770201	1171.81824219096	816.173885184247	633.430860114187	623.753499423891
FTL	3962.38710598827	3799.26175165844	4425.85171160841	6556.56204308062	8110.98290821428	5945.0572768057
FZD2	153.462671172507	131.599322853841	171.907363654751	88.8281437140345	106.474133181587	98.4873946458776
GABARAPL1	715.841404040699	657.996614269203	538.100564339427	377.258351538429	348.296740746547	449.65961999936
GAL	424.167010383637	407.636926888726	550.30700436225	730.480852424825	868.034882378701	804.811134025403
GALK1	479.451699377459	387.308576203986	441.466247492082	628.067227907468	775.095596635451	541.183259468256
GALNT12	240.202441835228	203.283506847396	185.131007012809	126.44947516939	124.520596432703	120.373482344961
GALNT13	512.813149632352	578.823037918112	593.029544442129	207.962359989328	254.455131840742	265.617518893427
GATA6	298.346683708041	282.457083198487	378.399640707499	553.869601981627	548.61248283394	753.080381282114
GBA	400.337403058713	476.11137130048	506.567260947136	702.264853833308	744.416609108553	757.059669954675
GBE1	766.360171569537	710.422360771952	716.111148005589	964.569137035928	1025.94143582597	885.391729644758
GDF7	99.1311664716814	83.4532291268257	74.2558434721705	63.7472560771307	47.8231276154586	50.735930575149
GEMIN4	1567.98816197996	1542.81482565234	1682.45431647904	2336.70269817154	2392.96102709804	2417.41786858063
GFI1	383.180085784768	297.435867913558	286.85134053633	180.791398382682	169.636754560495	212.891943981998
GFRA3	27.6423444969112	28.8876562362089	65.1010134550536	163.025769639875	101.060194206252	193.990322787335
GHDC	261.172496281161	293.156215137824	343.814727309502	543.419232132917	607.263488400068	412.851199778174
GHITM	3883.27280966952	4094.55779318413	4212.23901120901	5044.39352597229	5340.85079916791	4792.05838393123
GJC1	885.508208194154	977.900659255368	1030.42697859327	537.149010223691	530.566019582823	491.442151061248
GLOD4	1431.6828080814	1396.23671808343	1417.98144931789	2001.24582602795	1897.58561085489	2105.04370778462
GNAI2	1378.30448767357	1429.40402709537	1576.66516961458	2007.51604793718	2078.95256652861	2199.55181375793
GNAZ	615.757053276021	504.999027536689	461.810314196786	269.619542096717	183.171601998832	360.125624866744
GOLGA8A	380.320532905778	395.867881755455	307.195407241034	245.583691444684	147.980998659155	234.778031681082
GOLGB1	2132.27326343415	2182.62291562467	2198.17640744329	1422.29533640942	1237.08505586403	1448.4610768121
GOSR1	637.680292014951	713.632100353753	767.988518102585	1203.88260657139	1350.77777434607	1063.46489774185
GOT2	4313.15892581114	4072.08961611152	4283.44324467548	5487.48920755759	5474.39462722617	5518.27856667356
GPATCH8	1553.69039758501	1605.93970409443	1706.86719652469	936.353138444411	1064.74133181587	1020.68754451182
GPC2	151.556302586513	116.620538138769	73.2386401369353	45.9816273343238	46.9208044529028	45.7618197344482
GPC6	845.474467888283	941.523610661623	806.642244841523	648.967967604888	628.016921138852	538.198792963836
GPM6A	464.200750689508	440.804235900669	309.229813911505	124.359401199648	143.469382846376	176.083523760811
GPR137C	185.870937134403	196.864027683794	179.027787001397	112.863994366067	110.08342583181	139.275103539625
GPR153	219.232387389295	171.186111029386	161.735330302399	114.954068335809	108.278779506699	128.332059690083
GPR161	360.303662752842	327.393437343701	309.229813911505	217.367692853167	206.632004225283	262.633052389007
GPR50	44.799661770856	28.8876562362089	56.9633867731719	146.305177881939	148.883321821711	72.6220182742329
GPR85	72.4420062677672	49.2160069209485	40.6881334094085	19.8557027125489	23.4604022264514	9.94822168140177
GPRIN3	420.354273211649	419.405972021996	362.124387343736	239.313469535458	234.604022264514	217.866054822699
GPS1	1541.29900177605	1571.70248188855	1831.98320675862	2247.87455445751	2561.69545849598	1998.59773579362
GPX1	1527.95442167409	1659.43536379111	2022.2002304476	2330.43247626232	3044.43835046334	2495.01399769556
GPX3	738.717827072626	747.869322559631	808.676651511994	1093.10868617506	1062.0343623282	1218.65715597172
GRTP1	67.6760848027825	88.802795096494	116.978383552049	134.809771048358	128.129889082927	157.181902566148
GRWD1	932.214238551004	1110.56989530314	1454.60076938635	1686.68969358178	2154.7477121833	1743.92326074973
GS1-124K5.4	39.0805560128744	47.0761805330812	36.6193200684676	18.8106657276779	18.0464632511164	26.8601985397848
GSTK1	1114.27243851342	1059.21406199433	1112.82044874732	1457.82659389504	1449.13099906465	1240.5432436708
H6PD	584.301971607122	549.935381681903	556.410224373661	395.023980281236	333.859570145654	391.95993424723
HACE1	838.802177837304	744.659582977829	607.270391135422	419.059830933269	402.436130499897	476.519818539145
HACL1	560.472364282199	607.710694154321	585.909121095482	744.066333228148	989.848509323737	742.137337432572
HAND1	271.657523504127	194.724201295927	210.561090393689	326.05153927975	323.93401535754	333.265426326959
HAX1	1845.36479124207	1892.67644006865	1835.03481676432	2286.54092289774	2502.14212976729	2416.42304641249
HDAC9	83.8802177837304	70.6142707996218	72.2214368017001	30.3060725612588	32.4836338520096	45.7618197344482
HDHD1	278.329813555105	237.520729053273	242.094393785981	359.492722795622	392.510575711783	292.477717433212
HDHD3	406.056508816695	370.189965101047	381.451250713205	267.529468126975	252.65048551563	282.52949575181
HERC2P2	380.320532905778	350.931527610241	307.195407241034	219.457766822909	157.004230284713	232.788387344801
HERC5	457.52846063853	405.497100500858	375.348030701793	600.896266300822	649.672677040192	618.77938858319
HES4	642.446213479935	465.412239361143	762.902501426409	315.60116943104	380.780374598557	346.198114512782
HES5	49.5655832358407	31.0274826240762	35.6021167332324	7.31525889409696	7.21858530044658	2.98446650442053
HIGD1A	3236.0606747246	3971.51777588176	3424.92362973696	4303.46230369876	4614.48065331047	4480.67904530336
HK2	2401.07123405928	2091.68029414031	1906.23905023079	1512.16851710833	1653.05603380227	1408.66819008649
HMCN1	166.807251274464	147.648020762846	97.6515201825804	48.0717013040657	22.5580790638956	44.766997566308
HMGCR	3099.75532082604	3352.03803659417	3244.87863940033	1758.79724553788	1921.04601308135	1703.13555185598
HMGCS1	3472.45037938784	3658.03321005919	3389.32151300373	1275.99015852748	1465.37281599065	1289.28952990967
HMGN2	11804.2342844741	13320.4192644741	14561.2657438921	18915.169426165	20573.8704294353	19500.5041398838
HMGXB4	1895.88355877091	1949.38183934713	1708.90160319516	1443.19607610684	1446.42402957698	1368.87530336088
HMOX1	424.167010383637	449.363541452138	448.586670838729	646.877893635146	533.272989070491	552.126303317798
HOXB6	216.372834510305	220.402117950335	337.71150729809	451.45597746427	457.477843415802	518.302349601032
HOXB9	1436.44872954638	1478.62003401632	1762.81337996262	2933.41881653288	3000.22451549811	2824.30013534996
HOXD13	1578.47318920293	1701.16197835452	1935.73794695261	2245.78448048777	2484.99798967873	2015.509712652
HPSE	252.593837644188	203.283506847396	204.457870382278	327.096576264621	317.617753219649	314.363805132296
HS6ST2	1271.54784685791	1491.45899234353	1673.29948646192	2020.05649175563	1946.31106163291	1775.75757013022
HS6ST3	29.548713082905	24.6080034604743	25.4300833808803	14.6305177881939	10.8278779506699	9.94822168140177
HSF2	1344.94303741868	1320.27288131414	1091.45917870738	826.624255032957	892.397607767708	985.868768626916
HSP90AA1	31465.5666961219	33631.6513381108	34844.3002484822	48902.5057070382	54656.4209254938	47092.8917954197
HSP90AA6P	88.6461392487151	93.0824478722287	87.4794868302283	123.314364214777	190.390187299278	154.197436061728
HSPA12A	507.09404387437	506.068940730623	416.036164111202	340.682057067944	305.887552106424	356.146336194184
HSPA1B	2888.14840778072	1937.61279421386	2428.06436120645	3694.20574151897	4924.87982122968	4588.1198394625
HSPA8	18028.5277177441	23633.3125408007	26255.0352857561	37322.4508776827	38229.6277511651	34820.7655292425
HSPBP1	439.417959071588	475.041458106546	622.52844116395	787.95788659273	895.104577255375	738.158048760012
HSPH1	3587.78567884047	4197.26945980176	4694.3933921105	6843.94721392014	6845.92583431102	6867.25742667164
HTATIP2	404.150140230701	347.72178802844	341.780320639031	722.120556545857	592.826317799175	684.437651680442
IBTK	1539.39263319005	1581.33170063395	1306.08908244201	1053.39728074996	1188.35960508602	1077.39240809581
ICAM5	214.466465924311	166.906458253651	96.6343168473452	63.7472560771307	58.6510055661284	68.6427296016722
IDI1	3135.02313966692	3088.83939088649	2596.9201148555	1100.42394506916	1265.05707390326	1071.42347508697
IER3	81.0206649047396	75.9638367692901	57.9805901084071	45.9816273343238	29.7766643643421	38.7980645574669
IFI27L1	235.436520370243	236.45081585934	199.371853706102	188.106657276779	156.101907122157	134.300992698924
IFITM2	234.483336077246	213.982638786733	254.300833808803	407.564424099688	314.910783731982	329.286137654399
IGFBP4	87.6929549557182	60.9850520542188	60.0149967788775	152.575399791165	116.399687969701	113.40972716798
IGFBP5	828.317150614338	854.860641952997	879.880884978459	677.183966196404	465.598751878804	509.348950087771
INA	523.298176855318	544.585815712235	655.078947891477	790.047960562472	732.686407995327	916.231216857103
ING3	382.226901491772	568.123905978775	571.668274402189	730.480852424825	767.877011335005	760.044136459096
INO80C	330.754949669937	352.001440804175	402.812520753144	547.599380072401	534.175312233047	457.618197344482
INPP5K	274.517076383118	293.156215137824	340.763117303796	522.518492435497	545.905513346272	574.012391016882
INSIG1	6637.97541643067	4946.20869555532	4335.32061477247	949.938619247734	1166.70384918468	955.02928141457
IQCB1	1204.82494634813	1148.01685709082	1054.83985863892	813.038774229634	793.142059886568	867.484930618235
IQCC	305.01897375902	311.344739434696	271.593290507802	174.521176473456	153.39493763449	226.81945433596
IRAK2	107.709825108654	126.249756884172	132.236433580578	174.521176473456	183.171601998832	238.757320353643
ISOC1	1037.06451078067	1078.47249948513	1192.16230889567	1339.73741460461	1446.42402957698	1419.61123393603
ISOC2	465.153934982505	409.776753276593	539.117767674663	625.977153937726	746.221255433665	596.893300884106
ISPD	19.0636858599387	27.8177430422752	23.3956767104099	43.8915533645818	44.2138349652353	46.7566419025883
ITGA4	324.082659618958	287.806649168155	238.02558044504	190.196731246521	105.571810019031	196.974789291755
ITGAE	348.865451236879	381.959010234318	341.780320639031	557.00471293624	566.658946085056	650.613697963676
ITPKB	99.1311664716814	138.018802017443	163.769736972869	256.034061293394	230.99472961429	300.436294778334
IVNS1ABP	2548.81479947381	2493.96765505937	2138.16141066442	1375.26867209023	1409.42877991219	1702.14072968784
JARID2	799.72162182443	921.195259976884	938.878678422101	538.194047208562	650.575000202748	624.748321592031
JDP2	76.2547434397549	68.4744444117544	55.9461834379367	161.980732655004	131.73918173315	115.399371504261
JOSD2	114.382115159632	94.1523610661623	131.219230245342	148.395251851681	172.343724048162	187.026567610353
JUN	5959.30819981685	4461.53801870338	4330.2345980963	1144.31549843374	1398.60090196152	1762.82488194439
JUND	698.684086766754	557.424774039438	604.218781129716	242.448580490071	287.841088855307	261.638230220867
KCNJ4	118.19485233162	73.8240103814228	62.0494034493479	11.4954068335809	16.2418169260048	16.911976858383
KCNQ2	189.68367430639	159.417065896116	197.337447035631	131.674660093745	81.209084630024	112.41490499984
KIAA0232	1021.81356209272	1038.88571130959	1010.08291188857	707.490038757663	641.551768577189	771.982002476778
KIAA1024	97.2247978856875	120.900190914504	132.236433580578	89.8731806989055	64.0649445414634	82.5702399556347
KIAA1109	875.023180971188	1042.09545089139	878.863681643223	567.45508278495	468.305721366472	527.255749114294
KIAA1549L	255.453390523179	207.563159623131	206.492277052748	148.395251851681	142.56705968382	111.4200828317
KIAA1644	202.075070115351	201.143680459529	202.423463711807	161.980732655004	112.790395319478	140.269925707765
KIF18B	951.277924410943	903.006735680012	1135.1989221225	647.922930620017	654.184292852971	699.359984202545
KIF1B	2262.85951157473	2354.87893984799	2211.40005080135	1675.1942867482	1753.21390484596	1550.92776013054
KLF8	11.4382115159632	10.6991319393366	6.10322001141127	77.3327368804536	77.5997919798007	29.8446650442053
KLF9	1284.89242695987	1120.19911404855	983.63562517245	604.031377255435	636.137829601855	511.338594424051
KLHL4	191.590042892384	118.760364526637	101.720333523521	700.174779863566	723.663176369769	464.581952521463
KRT10	238.296073249234	239.660555441141	235.991173774569	403.384276160204	449.356934952799	295.462183937633
L3MBTL3	680.573585199813	593.801822633183	515.722090964253	308.285910536943	262.576040303744	292.477717433212
LACTB2	389.852375835747	426.895364379532	343.814727309502	508.933011632174	502.594001543593	515.317883096612
LAGE3	683.433138078803	678.324964953942	791.384194812995	924.85773161083	955.560229146616	952.04481491015
LAMP1	792.096147480454	861.280121116599	1165.71502217955	1936.45353296595	2043.76196318894	1991.63398061663
LANCL2	313.597632395992	363.770485937445	461.810314196786	575.815378663918	700.202774143318	642.655120618555
LASP1	794.955700359445	689.024096893279	696.78428463612	1398.25948575739	1508.68432779333	1237.55877716638
LCA5	233.530151784249	221.472031144268	193.26863369469	126.44947516939	126.325242757815	127.337237521943
LDLR	655.790793581892	721.121492711289	699.835894641826	253.943987323652	294.157350993198	249.700364203185
LGALS3BP	1115.22562280642	630.178871226928	578.788697748836	300.970651642846	286.036442530196	150.218147389167
LHX2	97.2247978856875	67.4045312178208	56.9633867731719	38.6663684402268	28.8743412017863	41.7825310618874
LIG4	895.040051124123	912.635954425415	797.487414824406	248.718802399297	254.455131840742	245.721075530624
LINC00086	231.623783198256	177.605590192988	183.096600342338	117.044142305551	107.376456344143	132.311348362644
LINC00263	222.091940268286	158.347152702182	152.580500285282	88.8281437140345	71.2835298419099	66.6530852653919
LINC00632	40.0337403058713	52.4257465027495	31.5333033922916	20.9007396974199	11.7302011132257	5.96893300884106
LINC00657	5817.2837401603	5873.82343469581	5781.78375747695	4356.75918992718	3907.05929386671	4791.06356176309
LINC00665	53.3783204078284	52.4257465027495	48.8257600912902	94.0533286383895	158.808876609825	153.202613893587
LINC00669	240.202441835228	205.423333235263	185.131007012809	154.665473760907	132.641504895706	150.218147389167
LINC00958	48.6123989428438	37.4469617876782	32.5505067275268	6.27022190922597	5.41393897533493	22.8809098672241
LINC01003	96.2716135926906	84.5231423207594	105.789146864462	55.3869601981627	52.3347434282377	65.6582630972517
LINC01021	203.981438701344	176.535676999054	163.769736972869	4.18014793948398	5.41393897533493	13.9275103539625
LINC01158	67.6760848027825	62.0549652481525	55.9461834379367	36.5762944704848	39.7022191524562	26.8601985397848
LINGO1	518.532255390333	402.287360919057	396.709300741733	267.529468126975	194.901803112058	247.710719866904
LMAN2L	375.554611440793	400.14753453119	390.606080730322	575.815378663918	646.965707552524	629.722432432732
LMX1B	259.266127695167	235.380902665406	298.040577223917	387.708721387139	324.836338520096	358.135980530464
LOX	1012.28171916275	776.756978795839	474.016754219609	260.214209232878	256.259778165853	189.016211946634
LPAR1	308.831710931007	310.274826240762	248.197613797392	179.746361397811	155.199583959601	184.042101105933
LPCAT4	416.541536039661	341.302308864838	268.541680502096	235.133321595974	186.780894649055	199.959255796176
LPHN3	598.599736002076	679.394878147876	522.842514310899	254.989024308523	284.231796205084	360.125624866744
LPPR3	206.840991580335	131.599322853841	115.961180216814	35.5312574856138	36.9952496647887	38.7980645574669
LRP8	350.771819822873	324.1836977619	283.799730530624	180.791398382682	176.855339860941	175.088701592671
LRPAP1	1687.13619860458	1760.00720402088	2071.02599053889	2378.50417756638	2234.15215048822	2683.03538747406
LRRC40	2223.77895556185	2126.98742954012	1835.03481676432	1489.17770344117	1436.49847478887	1614.59637889151
LSM10	354.58455699486	411.91657966446	336.694303962855	495.347530828851	558.538037622054	491.442151061248
LTN1	1611.83463945782	1802.80373177822	1583.78559296123	1347.05267349871	1423.86595051309	1085.35098544093
MACROD2	107.709825108654	88.802795096494	49.8429634265254	11.4954068335809	9.92555478811404	16.911976858383
MAML2	162.041329809479	136.948888823509	107.823553534933	81.5128848199376	55.0417129159051	50.735930575149
MAMLD1	188.730490013393	149.787847150713	140.374060262459	90.9182176837765	62.2602982163517	102.466683318438
MAP1B	2197.08979535794	2015.71645737102	1652.95541975722	1226.87342023855	1116.17375208155	1279.34130822827
MARCH5	1257.25008246296	1233.60991260551	1147.40536214532	1117.14453682709	1150.46203225867	1105.24742880374
MARCKS	5370.24030674474	5578.52739317012	5387.10886340568	3724.51181408022	4581.99701945846	4387.16576149818
MARVELD2	228.764230319265	200.073767265595	266.507273831626	425.330052842495	443.040672814909	374.053135220707
MAT2B	1228.65455367305	1322.41270770201	1282.6934057316	1730.58124694637	1801.93935562398	1635.48764442245
MB21D2	107.709825108654	116.620538138769	154.614906955752	202.737175064973	223.776144313844	184.042101105933
MBD3	1226.74818508706	1150.15668347869	1564.45872959176	1774.47280031095	1824.49743468787	1948.85662738661
MBTD1	838.802177837304	901.936822486078	817.831481529111	633.292412831823	736.295700645551	517.307527432892
MED1	1215.30997357109	1387.67741253196	1501.39212280717	2135.01056009144	2496.72819079196	1774.76274796208
MED24	1388.78951489654	1450.80229097405	1729.24566989986	2804.87926739375	3203.24722707317	2596.48585884586
MEX3A	908.384631226081	837.742030850058	820.883091534816	461.90634731298	575.682177710614	506.36448358335
MEX3B	274.517076383118	283.526996392421	314.315830587681	161.980732655004	173.246047210718	200.954077964316
MFSD3	429.886116141618	401.217447725124	480.11997423102	286.340133854652	377.171081948334	315.358627300436
MGAT3	733.951905607641	521.047725445694	405.86413075885	198.557027125489	93.8416089058055	161.161191238709
MGAT5B	107.709825108654	79.1735763510911	91.5483001711691	65.8373300468727	44.2138349652353	53.7203970795696
MIB1	4222.60641797643	4219.73763687437	3723.98141029611	2860.26622759191	3331.37711615609	2590.51692583702
MID1IP1	824.50441344235	753.218888529299	841.227158239521	567.45508278495	565.7566229225	652.603342299956
MIEF1	2794.73634706702	2827.78057156667	3276.41194279262	2231.15396269957	2549.0629342202	2346.78549464268
MIEN1	330.754949669937	373.399704682848	325.505067275268	631.202338862081	706.519036281209	521.286816105453
MIR210HG	159.181776930488	127.319670078106	79.3418601483466	50.1617752738077	35.1906033396771	54.7152192477098
MIR3916	185.870937134403	213.982638786733	156.649313626223	102.413624517357	98.3532247185846	143.254392212186
MLLT11	795.908884652442	701.863055220483	495.378024259548	379.348425508171	295.96199731831	426.778710132136
MMADHC	1954.02780064372	2043.5342004133	2012.02819709525	2601.09705534391	2657.3417137269	2464.17451048322
MON1A	179.198647083424	186.164895744457	300.074983894388	352.177463901525	445.747642302576	384.996179070249
MRM1	54.3315047008254	44.9363541452138	74.2558434721705	177.656287428069	177.757663023497	148.228503052886
MRPL1	321.223106739968	454.713107421807	409.932944099791	625.977153937726	714.639944744211	662.551563981358
MRPL15	1120.9447285644	1345.95079796855	1380.34492591418	1877.93146181318	2249.49164425166	1686.2235749976
MRPL3	2710.85612928329	2950.82058886904	2885.8058620623	3522.81967600012	4051.43099987564	3375.43161649962
MRPL39	1106.64696416944	1103.08050294561	932.77545841069	1456.78155691017	1515.90291309378	1324.10830579458
MRPL45	490.889910893422	593.801822633183	506.567260947136	1095.1987601448	1396.79625563641	971.941258272953
MRPL54	354.58455699486	348.791701222374	374.330827366558	566.410045800079	688.472573030092	494.426617565668
MSI1	662.463083632871	555.284947651571	644.906914539125	369.943092644332	365.440880835108	401.908155928632
MSMO1	2123.69460479717	2001.80758584988	1710.93600986563	747.201444182761	824.723370576021	849.578131591711
MSX2	381.273717198775	409.776753276593	553.358614367956	890.371511110087	988.946186161181	797.847378848422
MT1X	46.7060303568499	41.7266145634129	48.8257600912902	103.458661502228	83.9160541176914	76.6013069467937
MT2A	133.445801019571	139.088715211376	142.40846693293	222.592877777522	207.534327387839	176.083523760811
MTATP6P1	624.335711912993	693.303749669014	783.246568131113	984.424839748477	1064.74133181587	813.764533538665
MT-CO2	12440.961392196	13328.9785700256	11268.5785477357	21314.5743434288	22018.4898126872	22096.9899987296
MT-CO3	15496.8702355442	17531.597595797	14129.9715297523	22951.1022617368	24264.3721642886	20082.4751082458
MT-CYB	9862.5978796393	12558.6410703933	11400.8149813163	21169.3142025317	18346.9368642475	20701.254496829
MTHFD2	2763.28126539812	2936.9117173479	2699.65765171425	4314.95771053234	4675.83862836427	3872.84270056971
MTHFS	53.3783204078284	59.9151388602851	78.3246568131113	106.593772456841	106.474133181587	94.5081059733168
MT-ND1	5321.6279078019	5311.0490946867	4530.62365513764	8650.81616076209	7134.66924632888	8320.69261432444
MT-ND2	3713.60600551607	4414.46183817029	3886.73394393375	8629.91542106467	8629.81872668388	8040.15276290891
MTND2P28	154.415855465504	217.192378368534	282.782527195389	437.870496660947	397.924514687118	359.130802698604
MT-ND3	2268.57861733271	2299.24345376344	2438.2363945588	3937.69935899391	3848.40828830058	3211.28595875649
MT-ND4	25423.3314628143	26443.9745012644	19670.6780967785	36504.1869185287	31967.5050030277	32659.0169578739
MURC	123.913958089602	114.480711750902	114.943976881579	53.2968862284207	71.2835298419099	67.6479074335321
MVD	588.11470877911	541.376076130433	624.56284783442	370.988129629203	339.273509120989	425.783887963996
MXI1	936.026975722992	853.790728759063	727.300384693177	705.399964787921	609.06813472518	545.162548140817
MYADM	590.021077365104	441.874149094603	451.638280844434	312.466058476427	246.334223377739	354.156691857903
MYB	115.335299452629	112.340885363035	64.0838101198184	36.5762944704848	43.3115118026795	43.7721753981678
MYBBP1A	1729.07630749644	1783.54529428742	2394.49665114369	2881.16696728933	2928.9409856562	3284.90279919887
MYC	1154.30617881929	934.034218304088	998.893675200978	545.509306102659	842.769833827138	469.556063362164
MYD88	30.501897375902	39.5867881755455	68.1526234607592	140.034955972713	190.390187299278	155.192258229868
MYO1D	814.972570512381	786.386197541242	816.814278193875	1868.52612894934	1861.49268435266	1548.93811579426
MYO7A	56.2378732868193	28.8876562362089	61.0322001141127	115.99910532068	101.962517368808	167.13012424755
NANS	630.054817670975	541.376076130433	656.096151226712	826.624255032957	887.885991954929	852.562598096132
NAP1L3	628.148449084981	659.066527463136	609.304797805892	499.527678768335	439.431380164685	545.162548140817
NAPRT1	131.539432433577	145.508194374978	152.580500285282	236.178358580845	208.436650550395	234.778031681082
NBR1	2054.1121514084	1950.45175254107	1911.32506690696	2541.52994720626	2944.28047941965	2271.17900986402
NCOA5	598.599736002076	794.945503092712	1060.94307865033	1271.810010588	1394.9916093113	1390.76139105997
NCR3LG1	810.206649047396	785.316284347309	845.295971580461	647.922930620017	577.486824035726	515.317883096612
NDUFA9	231.623783198256	271.75795125915	239.042783780275	373.078203598945	357.319972372106	306.405227787175
NDUFAF1	254.500206230182	247.149947798676	287.868543871565	370.988129629203	387.096636736448	357.141158362324
NFATC4	637.680292014951	469.691892136878	443.500654162553	254.989024308523	195.804126274613	257.658941548306
NGFRAP1	7481.54351573295	6857.07365992085	7896.54949143095	5961.93599868902	4554.02500141923	6217.63855087611
NHLH2	164.90088268847	128.38958327204	172.924566989986	90.9182176837765	65.869590866575	110.42526066356
NIPSNAP1	2946.29264965353	2576.35097099226	2130.02378398253	1705.50035930946	1709.90239304328	1775.75757013022
NKX3-2	87.6929549557182	73.8240103814228	95.61711351211	39.7114054250978	40.604542315012	61.678974424691
NLE1	485.170805135441	487.88041643375	557.427427708896	978.154617839251	1221.74556210058	905.288173007561
NME5	10.4850272229663	12.838958327204	9.15483001711691	36.5762944704848	26.1673717141188	29.8446650442053
NMI	33.3614502548928	28.8876562362089	37.6365234037029	93.0082916535185	73.9904993295774	85.5547064600553
NOC2L	2065.55036292436	2005.01732543168	2465.70088461015	2635.58327584465	3027.29421037478	2721.83345203153
NOC4L	374.601427147796	374.469617876782	533.014547663251	563.274934845466	650.575000202748	597.888123052247
NOL10	909.337815519077	1032.46623214598	1073.14951867315	1240.45890104187	1365.21494494696	1211.69340079474
NOL4	120.101220917614	80.2434895450247	92.5655035064043	29.2610355763878	28.8743412017863	44.766997566308
NOS2	42.8932931848621	43.8664409512802	48.8257600912902	74.1976259258406	93.8416089058055	73.6168404423731
NPTX2	102.943903643669	87.7328819025604	86.462283494993	210.05243395907	167.832108235383	185.036923274073
NQO1	235.436520370243	203.283506847396	189.199820353749	640.60767172592	585.607732498729	559.09005849478
NR2F1	696.777718180761	759.638367692901	1100.6140087245	1382.58393098433	1155.87597123401	1477.31091968816
NR4A1	174.432725618439	151.92767353858	130.202026910107	88.8281437140345	83.9160541176914	103.461505486578
NRARP	743.48374853761	588.452256663515	704.921911318002	419.059830933269	355.515326046994	445.680331326799
NREP	635.773923428957	637.668263584463	598.115561118305	455.636125403754	400.631484174785	404.892622433052
NRN1	1179.08897043721	1186.53373207243	1018.22053857045	770.192257849923	864.425589728478	689.411762521143
NRP1	421.307457504646	514.628246282092	555.393021038426	774.372405789407	760.658426034558	1020.68754451182
NRTN	70.5356376817733	47.0761805330812	53.9117767674663	31.3511095461298	24.3627253890072	41.7825310618874
NSDHL	1226.74818508706	1227.19043344191	1335.58797916383	1027.27135612819	1026.84375898853	945.081059733168
NSF	1116.17880709941	1200.44260359357	1216.57518894131	1673.10421277846	2059.10145695239	1591.71546902428
NSFL1C	1003.70306052577	1008.92814187944	1195.21391890137	1371.08852415074	1434.69382846376	1389.76656889183
NUP37	658.650346460883	708.282534384085	631.683271181067	809.903663275021	937.513765895499	812.769711370525
NXN	764.453802983543	617.339912899724	694.74987796565	1157.90097923706	1109.85748994366	1243.52771017522
OAS3	169.666804153455	103.781579811565	137.322450256754	621.797005998242	361.831588184885	327.296493318118
OAT	3174.1036956798	3293.19281092781	3175.70881260433	4353.62407897256	4185.87715109646	4333.44536441861
ODC1	4382.74137919991	5225.45603917201	5759.40528410177	6991.29742878695	9257.83564782273	7015.48592972453
OGDHL	447.99661770856	393.728055367588	370.262014025617	240.358506520329	186.780894649055	261.638230220867
OPN1SW	42.8932931848621	37.4469617876782	35.6021167332324	20.9007396974199	18.0464632511164	19.8964433628035
ORMDL3	426.073378969631	409.776753276593	458.758704191081	671.958781272049	784.118828261009	598.882945220387
OTUD1	234.483336077246	221.472031144268	202.423463711807	134.809771048358	133.543828058262	149.223325221027
OTX2	38.1273717198775	34.2372222058772	42.7225400798789	79.4228108501956	69.4788835167983	96.4977503095972
P4HB	5129.08468061652	5193.358643354	5785.85257081789	7682.06687578668	8370.85197903036	6190.77835233632
PABPC4L	446.090249122566	508.20876711849	479.102770895785	352.177463901525	326.640984845208	376.042779556987
PAFAH1B3	412.728798867674	402.287360919057	418.070570781672	524.608566405239	593.728640961731	547.152192477098
PAIP2B	657.697162167886	582.032777499913	491.309210918608	425.330052842495	421.384916913569	385.991001238389
PAK2	1607.06871799283	1789.96477345102	1731.28007657033	914.40736176212	911.34639418138	945.081059733168
PAPLN	8.57865863697243	10.6991319393366	9.15483001711691	43.8915533645818	47.8231276154586	25.8653763716446
PAQR6	82.9270334907335	55.6354860845505	44.7569467503493	24.0358506520329	27.0696948766747	29.8446650442053
PAQR8	608.131578932045	526.397291415362	365.175997349441	250.808876369039	252.65048551563	308.394872123455
PAX2	78.1611120257488	50.2859201148822	49.8429634265254	37.6213314553558	24.3627253890072	22.8809098672241
PAX7	29.548713082905	16.0486979090049	17.2924566989986	47.0266643191948	25.265048551563	15.9171546902428
PCBD1	847.380836474277	833.462378074324	890.052918330811	1228.96349420829	1314.68484784383	1446.47143247582
PCDH10	1140.00841442434	910.496128037547	757.816484750233	536.10397323882	275.208564579526	467.566419025883
PCDH17	225.904677440274	223.611857532136	207.509480387983	84.6479957745506	78.5021151423565	122.363126681242
PCDHGC3	180.151831376421	156.207326314315	196.320243700396	109.728883411454	68.5765603542425	110.42526066356
PCGF2	373.648242854799	383.028923428251	439.431840821612	587.310785497499	557.635714459498	558.095236326639
PCID2	299.299868001038	331.673090119436	351.952353991383	554.914638966498	630.72389062652	532.229859954995
PDCL3	370.788689975808	405.497100500858	452.655484179669	552.824564996756	557.635714459498	520.291993937313
PDE10A	401.29058735171	416.196232440195	383.485657383675	215.277618883425	285.13411936764	225.82463216782
PDGFA	96.2716135926906	71.6841839935554	93.5827068416395	53.2968862284207	27.0696948766747	53.7203970795696
PDHB	1820.58199962415	1976.12966919548	2006.94218041907	2454.79187746197	2762.01120058337	2632.29945689891
PDK1	2359.13112516742	2135.54673509159	1462.73839606824	1228.96349420829	953.755582821504	1037.5995213702
PEA15	1155.25936311229	1162.99564180589	1315.24391245913	1623.98747448953	1550.1911932709	1860.31745442213
PEMT	241.155626128225	270.688038065217	302.109390564858	382.483536462784	388.901283061559	452.644086503781
PERP	1874.91350432497	2124.84760315226	2331.43004435911	2733.81675242252	3019.17330191178	2938.70468468608
PFN1	5806.79871293734	5270.39239331722	5536.63775368526	7311.07874615748	6965.03249176839	8590.28942189043
PHACTR4	1697.62122582754	1827.4117352387	1982.52930037343	1395.12437480278	1208.21071466225	1527.05202809517
PHF11	14.297764394954	32.0973958180099	19.326863369469	85.6930327594215	64.9672677040192	97.4925724777374
PHF21B	159.181776930488	135.878975629575	108.840756870168	65.8373300468727	43.3115118026795	67.6479074335321
PHF6	5255.85819158511	5497.21399043116	5240.63158313181	4227.17460380317	4193.09573639691	4184.22203919759
PHGDH	5867.80250768914	5633.09296606074	5986.24162785922	8201.45025726756	7831.26272782198	8885.75160582806
PIGU	372.695058561802	384.098836622185	398.743707412203	435.780422691205	545.905513346272	519.297171769173
PIGW	283.09573502009	389.448402591853	397.726504076968	744.066333228148	894.20225409282	633.701721105293
PIK3R3	1025.6262992647	1136.24781195755	1249.12569566884	784.822775638117	876.155790841703	758.054492122815
PLA2G7	119.148036624617	82.3833159328921	74.2558434721705	49.1167382889367	40.604542315012	54.7152192477098
PLAG1	343.146345478897	335.95274289517	274.644900513507	200.647101095231	258.966747653521	160.166369070569
PLAGL1	1287.75197983886	1310.64366256874	1236.91925564602	839.164698851409	787.728120911233	1042.57363221091
PLEKHG1	316.457185274983	307.065086658961	264.472867161155	140.034955972713	136.250797545929	138.280281371485
PLOD1	1213.4036049851	1078.47249948513	1230.81603563461	1913.46271929879	1995.03651241092	1772.7731036258
PMF1	368.882321389814	316.694305404364	375.348030701793	477.581902086044	458.380166578358	557.100414158499
PMS1	935.073791429995	936.174044691955	758.833688085468	647.922930620017	617.189043188182	678.468718671601
PNRC1	931.261054258007	843.091596819727	772.057331443526	562.229897860595	611.775104212847	576.002035353163
POC1A	455.622092052536	513.558333088158	512.670480958547	717.940408606373	793.142059886568	696.375517698124
POLA2	1287.75197983886	1403.72611044097	1584.80279629646	2061.85797115047	2042.85964002638	2044.35955552806
POLDIP2	1470.76336409427	1633.7574471367	1833.00041009385	3435.03656927096	3991.87767114696	3035.20243499568
POLE4	298.346683708041	312.41465262863	373.313624031323	591.490933436983	749.830548083888	573.017568848742
POP4	478.498515084462	567.053992784841	585.909121095482	716.895371621502	817.504785275575	684.437651680442
POU2F1	1171.46349609324	1305.29409659907	1187.07629221949	897.686770004184	952.853259658948	855.547064600553
POU3F2	671.041742269843	665.486006626738	744.592841392175	328.141613249492	427.70117905146	356.146336194184
POU3F3	304.065789466023	255.709253350145	291.937357212506	192.286805216263	184.073925161388	142.259570044045
POU4F1	1085.67690972351	1039.95562450352	1008.0485052181	757.651814031471	627.114597976296	841.61955424659
PPIF	2213.29392833889	2348.45946068439	2828.84247528913	3043.14769994434	3159.93571527049	3089.91765424339
PPP1CA	1907.32177028687	2120.56795037652	2401.61707449034	3027.47214517127	3131.0613740687	2827.28460185438
PPP1R3G	41.9401088918652	38.5168749816119	42.7225400798789	13.5854808033229	8.1209084630024	17.9067990265232
PPP4R4	335.520871134922	256.779166544079	205.475073717513	145.260140897068	139.860090196152	140.269925707765
PPT1	2379.14799532035	2642.68558901615	2570.47282813938	3363.97405429973	4078.50069475232	2987.45097092495
PRAME	748.249670002595	736.10027742636	707.973521323708	1119.23461079684	889.690638280041	1075.40276375953
PRDX1	7533.96865184779	7560.00662833526	7645.30026762786	10258.0830434937	12203.0184504049	10193.9427569324
PRDX3	5995.52920295073	6395.94107333544	5958.77713780787	8016.4787109454	8192.19199284431	7321.89115751171
PRELID1P1	20.9700544459326	26.7478298483416	32.5505067275268	48.0717013040657	48.7254507780144	47.7514640707285
PRNP	873.116812385194	831.322551686456	881.915291648929	1128.63994366067	1191.96889773624	1004.77038982158
PRR14L	2730.87299943622	2501.4570474169	2637.60824826491	1802.68879890247	1698.17219193006	1729.99575039577
PRRG4	202.075070115351	251.429600574411	195.303040365161	316.646206415911	288.743412017863	287.503606592511
PRSS23	295.48713082905	329.533263731568	308.212610576269	509.978048617045	430.408148539127	538.198792963836
PRSS27	61.9569790448009	57.7753124724178	63.0666067845832	37.6213314553558	22.5580790638956	48.7462862388687
PRSS30P	137.258538191559	112.340885363035	71.2042334664649	51.2068122586787	44.2138349652353	42.7773532300276
PSAT1	3603.03662752842	3835.63880025218	3387.28710633326	7023.69357531795	8583.80024539354	6429.53567268997
PSMB3	1359.24080181363	1434.75359306504	1368.13848589136	2739.04193734688	3408.9769081359	2380.60944835944
PSMB6	1593.72413789088	1650.87605823964	1512.58135949476	2460.01706238632	2636.58828098811	2808.38298065972
PSMC3	2162.77516081005	2325.99128361178	2613.19536821926	3113.16517793069	3373.78630479622	2940.69432902236
PSMC4	1456.46559969932	1569.56265550068	1677.36829980287	1989.75041919437	2192.64528501065	1977.70647026267
PSMC5	1639.47698395473	1694.74249919092	1880.80896684991	2429.71098982506	2965.93623532099	2149.81070535092
PSMD11	1861.56892422302	2009.29697820742	2140.19581733489	3369.19923922409	3963.00332994517	3278.93386619002
PSMD3	2142.75829065711	2269.2858843333	2510.4578313605	3945.014617888	4499.88561166588	3631.10091371165
PSMD8	2419.18173562622	2502.52696061084	2502.32020467862	3214.53376546318	3666.13900946431	2936.7150403498
PSME1	939.839712894979	974.690919673567	874.794868302283	1273.90008455774	1177.53172713535	1157.97300371517
PSMG1	1305.8624814058	1494.66873192533	1472.91042942059	1954.21916170876	2246.784674764	1809.58152384698
PTGFR	75.301559146758	53.4956596966832	34.5849133979972	14.6305177881939	9.92555478811404	11.9378660176821
PTPN6	58.1442418728131	40.6567013694792	39.6709300741733	88.8281437140345	83.9160541176914	74.6116626105133
PTPRD	113.428930866635	114.480711750902	94.5999101768747	1.04503698487099	0.902323162555822	0.994822168140177
PTTG1IP	2242.84264142179	2290.68414821197	2432.13317454739	3251.11005993366	3536.20447405627	2961.58559455331
PTX3	87.6929549557182	64.1947916360198	45.7741500855846	32.3961465310008	30.6789875268979	24.8705542035044
PURB	858.81904799024	926.544825946552	826.986311546228	656.283226498985	688.472573030092	706.323739379526
PWP1	1508.89073581415	1601.66005131869	1748.57253326933	1976.16493839105	2292.80315605434	1990.63915844849
QPRT	1086.63009401651	865.559773892333	633.717677851537	509.978048617045	465.598751878804	394.94440075165
RAB20	32.4082659618958	28.8876562362089	20.3440667047042	63.7472560771307	52.3347434282377	40.7877088937473
RAB26	139.164906777553	101.641753423698	83.4106734892874	35.5312574856138	40.604542315012	56.7048635839901
RAB32	217.326018803302	245.010121410809	226.836343757452	157.80058471552	157.004230284713	131.316526194503
RAB34	447.043433415563	468.621978942944	503.51565094143	900.821880958797	1022.33214317575	755.070025618395
RAB3B	512.813149632352	470.761805330812	395.692097406498	341.727094052815	268.892302441635	305.410405619034
RABEPK	406.056508816695	451.503367840006	526.91132765184	694.949594939211	778.704889285674	644.644764954835
RAI2	68.6292690957794	47.0761805330812	58.9977934436423	101.368587532486	102.864840531364	101.471861150298
RANGRF	61.0037947518039	70.6142707996218	65.1010134550536	102.413624517357	117.302011132257	118.383838008681
RAP2A	2074.12902156133	2012.50671778922	1810.62193671868	1254.04438184519	1290.32212245483	1243.52771017522
RARA	178.245462790427	182.955156162656	193.26863369469	303.060725612588	341.078155446101	307.400049955315
RARB	373.648242854799	392.658142173654	332.625490621914	72.1075519560986	68.5765603542425	43.7721753981678
RASGEF1B	123.913958089602	134.809062435642	160.718126967164	263.349320187491	257.162101328409	236.767676017362
RASL10B	144.884012535534	199.003854071661	234.973970439334	636.427523786436	698.398127818206	579.981324025723
RBM26	4025.29726932606	4433.7202756611	4143.06918441302	3105.8499190366	3058.87552106424	3158.56038384506
RBM42	1041.83043224565	1104.15041613954	1462.73839606824	1543.51962665446	1776.67430707241	1746.90772725415
RBP1	508.047228167367	450.433454646072	347.883540650443	205.872286019586	187.683217811611	222.8401656634
RBPMS2	308.831710931007	259.98890612588	220.733123746041	166.160880594488	164.22281558516	191.005856282914
RCBTB1	1100.92785841146	1043.16536408532	839.19275156905	701.219816848437	775.095596635451	705.328917211386
RCBTB2	77.2079277327519	115.550624944836	111.892366875873	211.097470943941	224.6784674764	234.778031681082
RET	181.105015669418	103.781579811565	115.961180216814	68.9724410014856	47.8231276154586	70.6323739379526
RFC1	2405.83715552427	2373.06746414486	2087.30124390266	1737.89650584046	1565.53068703435	1750.88701592671
RFFL	136.305353898562	124.109930496305	104.771943529227	217.367692853167	198.511095762281	158.176724734288
RFK	1050.40909088262	1183.32399249063	1088.40756870168	1493.35785138065	1588.08876609825	1477.31091968816
RFXAP	444.183880536572	444.01397548247	471.982347549139	291.565318779007	301.375936293645	324.312026813698
RHOG	242.108810421222	210.772899204932	332.625490621914	366.807981689719	379.878051436001	374.053135220707
RLIM	2471.60687174106	2764.65569312459	2403.65148116081	2029.46182461947	2026.61782310038	1985.66504760779
RLTPR	102.943903643669	71.6841839935554	86.462283494993	172.431102503714	194.901803112058	176.083523760811
RMRP	20.0168701529357	28.8876562362089	9.15483001711691	54.3419232132917	65.869590866575	40.7877088937473
RND2	442.277511950579	456.852933809674	423.156587457848	691.814483984598	798.555998861902	554.115947654079
RNF135	247.827916179203	233.241076277539	240.05998711551	384.573610432526	362.73391134744	320.332738141137
RORB	81.0206649047396	100.571840229764	123.081603563461	26.1259246217749	26.1673717141188	15.9171546902428
RP11-111M22.2	88.6461392487151	84.5231423207594	79.3418601483466	45.9816273343238	52.3347434282377	49.7411084070089
RP11-255J3.2	25.7359759109173	33.1673090119436	33.567710062762	72.1075519560986	54.1393897533493	82.5702399556347
RP11-258C19.7	101.037535057675	102.711666617632	80.3590634835818	64.7922930620016	41.5068654775678	65.6582630972517
RP11-259O2.3	78.1611120257488	78.1036631571574	102.737536858756	177.656287428069	118.204334294813	142.259570044045
RP11-274B21.1	85.7865863697243	106.991319393366	91.5483001711691	57.4770341679047	41.5068654775678	58.6945079202705
RP11-274H2.5	32.4082659618958	23.5380902665406	22.3784733751747	9.40533286383895	12.6325242757815	9.94822168140177
RP11-343N15.5	426.073378969631	383.028923428251	359.07277733803	249.763839384168	276.110887742082	328.291315486259
RP11-412D9.4	31.4550816688989	24.6080034604743	25.4300833808803	10.4503698487099	10.8278779506699	13.9275103539625
RP11-438N16.1	127.726695261589	103.781579811565	91.5483001711691	325.006502294879	228.287760126623	204.933366636877
RP11-453F18__B.1	57.1910575798162	54.5655728906168	64.0838101198184	36.5762944704848	29.7766643643421	18.9016211946634
RP11-588K22.2	29.548713082905	29.9575694301426	31.5333033922916	58.5220711527757	47.8231276154586	53.7203970795696
RP11-834C11.4	695.824533887764	608.780607348254	662.199371238123	421.149904903011	471.012690854139	480.499107211706
RP3-460G2.2	155.369039758501	146.578107568912	90.5310968359339	25.0808876369039	20.7534327387839	22.8809098672241
RPA1	3759.35885157992	3609.88711633218	3575.46972335177	5386.12062002511	5157.67919716908	5815.73039494748
RPL12P38	491.843095186419	620.549652481525	444.517857497788	730.480852424825	680.35166456709	795.857734512142
RPL19	10423.0702439215	10335.3614533992	9608.50270463182	16162.5420080148	20421.3778149634	14419.9473271919
RPL22L1	612.89750039703	648.3673955238	637.786491192478	1159.9910532068	1651.25138747715	1069.43383075069
RPL23	6957.29215458464	7733.33256575252	7637.16264094597	13231.2132654517	16637.0344712042	10654.5454207813
RPL23A	1695.71485724155	1732.1894609786	1919.46269358885	3347.2534625418	3887.20818429048	2579.57388198748
RPL26	3268.4689406865	3254.6759359462	2773.91349518642	4012.94202190462	4321.22562547983	4064.84337902076
RPP40	163.947698395473	197.933940877728	259.386850484979	329.186650234363	440.333703327241	316.353449468576
RPRM	219.232387389295	203.283506847396	176.993380330927	54.3419232132917	36.9952496647887	72.6220182742329
RPS6KA4	348.865451236879	343.442135252706	418.070570781672	557.00471293624	568.463592410168	570.033102344322
RPSAP53	176.339094204433	178.675503386922	135.288043586283	245.583691444684	282.427149879972	224.82980999968
RRAGD	737.764642779629	707.212621190151	633.717677851537	443.095681585302	498.082385730814	506.36448358335
RRP12	622.429343327	636.59835039053	936.84427175163	1122.36972175145	1330.92666476984	1222.63644464428
RRP9	396.524665886726	426.895364379532	622.52844116395	785.867812622988	992.555478811404	740.147693096292
RUNX1T1	302.159420880029	263.198645707681	228.870750427923	71.0625149712276	92.0369625806939	6.96375517698124
SAMD8	926.495132793022	889.097864158874	770.022924773056	715.850334636631	687.570249867536	633.701721105293
SAMHD1	1194.33991912516	1336.32157922315	1542.08025621658	1897.78716452573	2004.05974403648	2025.4579343334
SBK1	488.030358014432	402.287360919057	379.416844042734	235.133321595974	192.19483362439	245.721075530624
SCD	7837.08125702081	7524.69949293545	8110.16219183035	3718.241592171	4481.83914841477	3218.24971393347
SCIN	24.7827916179204	20.3283506847396	22.3784733751747	120.179253260164	144.371706008932	45.7618197344482
SCML1	2563.11256386876	2508.94643977444	2274.46665758593	1725.35606202201	1441.9124137642	1708.10966269668
SCN3B	16.2041329809479	19.2584374908059	34.5849133979972	70.0174779863566	58.6510055661284	60.6841522565508
SCN9A	219.232387389295	233.241076277539	215.647107069865	110.773920396325	73.9904993295774	65.6582630972517
SCO2	180.151831376421	189.374635326258	223.784733751747	285.295096869782	294.157350993198	322.322382477417
SCYL1	1058.0345652266	1044.23527727926	1171.81824219096	1507.98836916884	1444.61938325187	1679.25981982062
SDSL	88.6461392487151	63.1248784420861	76.2902501426409	178.70132441294	137.153120708485	107.440794159139
SEC11C	485.170805135441	544.585815712235	584.891917760247	712.715223682018	830.137309551356	724.230538406049
SEC63	2818.56595439194	2857.73814099681	2622.35019823638	1507.98836916884	1619.6700767877	1889.1672972982
SEMA3B	65.7697162167886	54.5655728906168	65.1010134550536	34.4862205007428	18.0464632511164	35.8135980530464
SEMA3D	276.423444969112	331.673090119436	308.212610576269	156.755547730649	203.925034737616	187.026567610353
SEPT9	2224.73213985485	1991.10845391055	2369.06656776281	2537.34979926677	2511.16536139285	2366.68193800548
SERPINH1	1728.12312320345	1571.70248188855	1619.38770969446	2447.47661856787	2308.14264981779	2651.20107809357
SERTAD1	67.6760848027825	93.0824478722287	108.840756870168	160.935695670133	171.441400885606	153.202613893587
SH2D5	185.870937134403	157.277239508248	165.80414364334	88.8281437140345	98.3532247185846	88.5391729644758
SH3GL2	78.1611120257488	70.6142707996218	82.3934701540522	197.511990140618	179.562309348609	193.990322787335
SHANK3	537.595941250272	423.685624797731	520.808107640429	305.15079958233	340.175832283545	342.218825840221
SHISA3	72.4420062677672	75.9638367692901	56.9633867731719	39.7114054250978	24.3627253890072	30.8394872123455
SHMT1	926.495132793022	893.377516934609	913.448595041221	1167.3063121009	1143.24344695823	1372.85459203344
SHMT2	2680.35423190739	2715.43968620364	2505.37181468433	4115.35564642198	4671.32701255149	4226.99939242761
SHPK	537.595941250272	561.704426815173	581.840307754541	760.786924986084	815.700138950463	733.183937919311
SHROOM3	551.893705645226	555.284947651571	545.220987686074	386.663684402268	320.324722707317	329.286137654399
SIGIRR	296.440315122047	206.493246429197	273.627697178272	155.710510745778	166.027461910271	143.254392212186
SLC13A3	81.0206649047396	57.7753124724178	85.4450801597578	132.719697078616	146.176352334043	169.11976858383
SLC16A14	340.286792599906	310.274826240762	266.507273831626	215.277618883425	172.343724048162	252.684830707605
SLC1A3	243.061994714219	262.128732513747	361.1071840085	552.824564996756	719.15156055699	471.545707698444
SLC1A4	294.533946536053	265.338472095548	330.591083951444	732.570926394567	601.849549424733	692.396229025563
SLC25A20	316.457185274983	412.986492858394	326.522270610503	629.112264892339	799.458322024458	615.79492207877
SLC25A39	2280.01682884867	2240.39822809709	2533.85350807091	1635.48288132311	1699.07451509261	1738.94914990903
SLC29A2	384.133270077765	331.673090119436	320.419050599092	226.773025717006	245.431900215184	248.705542035044
SLC2A3	514.719518218346	381.959010234318	233.956767104099	137.944882002971	101.962517368808	108.435616327279
SLC35F1	724.420062677672	624.829305257259	612.356407811598	319.781317370524	340.175832283545	453.638908671921
SLC39A10	2453.49637017411	2386.976335666	1959.13362366302	1725.35606202201	1784.79521553542	1569.8293813252
SLC3A2	1404.99364787748	1477.55012082239	1680.41990980857	2935.50889050262	3492.89296225359	2826.28977968624
SLC46A1	76.2547434397549	106.991319393366	128.167620239637	184.971546322166	250.845839190519	172.104235088251
SLC4A4	147.743565414525	150.857760344646	143.425670268165	82.5579218048086	86.6230236053589	87.5443507963356
SLC6A15	1886.35171584094	2133.40690870372	2134.09259732348	1316.74660093745	1759.53016698385	1328.08759446714
SLC6A9	104.850272229663	131.599322853841	115.961180216814	282.159985915168	314.910783731982	286.508784424371
SLC7A11	240.202441835228	410.846666470527	342.797523974267	1239.413864057	1373.33585340996	800.831845352843
SLC7A5	1685.22983001858	1619.84857561557	1988.63252038484	4417.37133504969	4560.34126355712	4167.3100623392
SLC9A3R1	538.549125543269	498.579548373087	565.565054390778	789.002923577601	858.109327590587	749.101092609554
SLITRK3	162.041329809479	159.417065896116	115.961180216814	87.7831067291635	53.2370665907935	42.7773532300276
SLITRK5	1099.97467411846	1009.99805507338	1016.18613189998	607.166488210048	645.161061227413	698.365162034405
SMAD7	183.011384255412	192.584374908059	297.023373888682	342.772131037686	467.403398203916	377.037601725127
SMARCE1	1328.73890443773	1432.61376667717	1307.10628577725	2380.59425153613	2500.33748344218	2039.38544468736
SMYD2	548.080968473238	659.066527463136	638.803694527713	931.127953520056	947.439320683613	934.138015883627
SMYD5	536.642756957275	585.242517081714	657.113354561947	756.6067770466	837.355894851803	739.152870928152
SNAI2	357.444109873851	344.512048446639	368.227607355147	229.908136671619	226.483113801511	123.357948849382
SNAP91	234.483336077246	190.444548520192	154.614906955752	71.0625149712276	55.0417129159051	108.435616327279
SNCA	476.592146498468	434.384756737067	410.950147435026	293.655392748749	335.664216470766	288.498428760651
SNPH	104.850272229663	104.851493005499	98.6687235178156	173.476139488585	135.348474383373	164.145657743129
SNRPB	4114.89659286778	4059.25065778432	4374.99154484665	5835.48652351963	6289.19244301408	5836.62166047842
SNX19	71.4888219747702	78.1036631571574	100.703130188286	247.673765414426	184.073925161388	179.067990265232
SOD1	5132.8974177885	5003.98400802774	5650.5645272316	6492.81478700349	7424.3149815093	6035.58609410646
SOGA1	651.024872116908	572.40355875451	600.149967788775	364.717907719977	277.915534067193	402.902978096772
SOX2	2097.95862888626	1200.44260359357	884.966901654635	175.566213458327	221.971497988732	183.047278937793
SOX21	127.726695261589	112.340885363035	91.5483001711691	16.7205917579359	25.265048551563	18.9016211946634
SOX21-AS1	203.028254408347	143.368367987111	125.116010233931	39.7114054250978	32.4836338520096	43.7721753981678
SOX4	4965.13698222104	3961.88855713635	3240.80982605939	1413.93504053046	1787.50218502308	1459.40412066164
SP110	69.5824533887764	42.7965277573465	56.9633867731719	181.836435367553	133.543828058262	113.40972716798
SPAG5	1262.96918822094	1317.06314173234	1347.79441918666	2705.600753831	2831.49008410017	2519.88455189907
SPICE1	591.927445951098	594.871735827117	488.257600912902	328.141613249492	354.613002884438	277.555384911109
SPOCK3	167.760435567461	131.599322853841	120.029993557755	42.8465163797108	41.5068654775678	31.8343093804857
SPON1	529.0172826133	483.600763658016	400.778114082674	253.943987323652	198.511095762281	230.798743008521
SPR	343.146345478897	305.995173465028	384.50286071891	643.742782680533	651.477323365304	607.836344733648
SPRY1	365.069584217827	308.134999852895	319.401847263857	180.791398382682	170.53907772305	158.176724734288
SPRYD4	163.947698395473	167.976371447585	169.87295698428	251.85391335391	295.059674155754	201.948900132456
SQLE	3473.40356368084	3557.46136982943	3592.76218005077	1819.4093906604	2075.34327387839	1941.89287220963
SREBF2	3891.85146830649	3383.06551921824	3602.93421340312	2635.58327584465	2743.0624141697	2659.15965543869
SRM	1995.96790953559	2030.69524208609	2788.15434187972	3200.94828465986	3794.26889854723	3305.79406472981
SRSF5	5020.42167121486	5051.06018856082	4724.90949216756	3710.9263332769	3208.6611660485	3846.97732419807
SS18L1	533.783204078284	477.181284494414	419.087774116907	267.529468126975	282.427149879972	350.177403185342
SSSCA1	173.479541325442	161.556892283983	244.128800456451	300.970651642846	348.296740746547	318.343093804857
ST8SIA4	135.352169605565	112.340885363035	90.5310968359339	40.7564424099688	23.4604022264514	30.8394872123455
STARD3	303.112605173026	259.98890612588	290.920153877271	564.319971830337	580.193793523394	509.348950087771
STARD4	1110.45970134143	1059.21406199433	833.089531557639	519.383381480884	453.868550765579	431.752820972837
STARD9	275.470260676115	248.21986099261	252.266427138333	140.034955972713	141.664736521264	164.145657743129
STEAP3	497.562200944401	526.397291415362	586.926324430718	668.823670317436	782.314181935898	679.463540839741
STIP1	5223.44992562321	5561.40878206718	6286.31661175361	7555.61740061729	7894.42534920089	7751.65433414826
STK31	77.2079277327519	58.8452256663515	40.6881334094085	16.7205917579359	5.41393897533493	9.94822168140177
STRA13	570.004207212168	572.40355875451	715.093944670354	962.479063066186	1031.3553748013	835.650621237749
STX16	1506.03118293516	1549.23430481594	1275.57298238496	929.037879550314	877.960437166815	990.842879467617
SULF1	541.40867842226	434.384756737067	297.023373888682	143.170066927326	137.153120708485	146.238858716606
SUPT4H1	747.296485709598	860.210207922665	791.384194812995	1138.04527652451	1333.63363425751	977.910191281794
SUPT6H	1533.67352743207	1796.38425261462	1873.68854350326	3235.4345051606	3611.0972965484	2681.04574313778
SUZ12	1525.0948687951	1717.21067626353	1573.61355960887	2692.01527302768	2899.16432129186	2236.36023397912
SVEP1	135.352169605565	109.131145781234	84.4278768245226	56.4319971830337	47.8231276154586	37.8032423893267
SYNGR1	990.358480423817	824.903072522854	804.607838171053	666.733596347694	508.007940518928	561.07970283106
SYNGR2	784.470673136479	854.860641952997	1029.40977525803	1300.02600917952	1621.47472311281	1235.5691328301
SYNRG	774.938830206509	786.386197541242	736.455214710294	1202.83756958651	1324.61040263195	1038.59434353835
TAB3	845.474467888283	881.608471801338	853.433598262343	733.615963379438	631.626213789075	646.634409291115
TADA2A	332.661318255931	364.840399131379	360.089980673265	676.138929211533	617.189043188182	565.058991503621
TAF15	3225.57564750163	3310.31142203075	3212.3281326728	5572.13720333214	6486.8012156138	4852.74253618778
TAX1BP3	77.2079277327519	49.2160069209485	55.9461834379367	118.089179290422	107.376456344143	104.456327654719
TBC1D32	444.183880536572	424.755537991664	356.021167332324	329.186650234363	252.65048551563	309.389694291595
TBCD	1361.14717039963	1385.53758614409	1590.90601630787	1877.93146181318	1969.77146385936	1827.48832287351
TCAIM	552.846889938223	686.884270505412	680.509031272357	797.363219456569	996.164771461628	1004.77038982158
TEAD2	663.416267925868	560.634513621239	470.965144213903	359.492722795622	347.394417583991	265.617518893427
TEAD4	316.457185274983	357.351006773843	360.089980673265	480.717013040657	544.100867021161	446.67515349494
TEFM	192.543227185381	250.359687380477	211.578293728924	415.924719978656	459.282489740913	386.985823406529
TERT	73.3951905607641	49.2160069209485	63.0666067845832	26.1259246217749	24.3627253890072	25.8653763716446
TET1	758.734697225561	766.057846856503	648.975727880065	459.816273343238	485.449861455032	362.115269203025
TEX261	1270.59466256492	1507.50769025253	1955.06481032208	2348.19810500512	2198.96154714854	2156.7744605279
TFDP1	1633.75787819675	1979.33940877728	2353.80851773428	3266.78561470673	3196.93096493528	3286.89244353515
TFPI	297.393499415044	295.296041525691	160.718126967164	133.764734063487	119.106657457369	87.5443507963356
THNSL1	310.738079517001	361.630659549578	351.952353991383	462.951384297851	421.384916913569	473.535352034724
THOC7	978.920268907854	1064.56362796399	1052.80545196844	1278.08023249723	1505.97735830567	1346.9892156618
TIGD3	17.1573172739449	20.3283506847396	32.5505067275268	34.4862205007428	44.2138349652353	51.7307527432892
TIMM10	354.58455699486	383.028923428251	472.999550884374	543.419232132917	617.189043188182	516.312705264752
TIMP3	798.768437531433	613.060260123989	598.115561118305	450.410940479399	469.208044529027	410.861555441893
TJP2	813.066201926387	773.547239214038	780.194958125408	1197.61238466216	1054.81577702776	1036.60469920206
TK1	1558.45631904999	1417.6349819621	1726.19405989416	2408.81025012764	2577.93727542198	1997.60291362548
TMBIM4	536.642756957275	530.676944191097	572.685477737425	767.05714689531	960.071844959395	718.261605397208
TMED3	970.341610270881	1036.74588492172	1097.56239871879	1462.00674183452	1772.16269125963	1331.07206097156
TMED8	1838.69250119109	1726.83989500893	1693.64355316663	1399.30452274226	1416.64736521264	1400.70961274137
TMED9	2496.38966335898	2483.26852312003	2750.51781847601	3511.32426916654	3402.660645998	3407.26592588011
TMEM100	63.8633476307947	66.3346180238871	40.6881334094085	22.9908136671619	23.4604022264514	12.9326881858223
TMEM129	844.521283595286	674.045312178208	799.521821494877	465.041458267593	458.380166578358	584.955434866424
TMEM178B	495.655832358407	488.950329627684	536.066157668957	350.087389931783	382.585020923669	300.436294778334
TMEM199	85.7865863697243	87.7328819025604	128.167620239637	209.007396974199	251.748162353074	198.964433628035
TMEM255A	576.676497263147	482.530850464082	397.726504076968	267.529468126975	166.027461910271	158.176724734288
TMEM256	288.814840778072	255.709253350145	249.214817132627	363.672870735106	387.998959899003	337.24471499952
TMEM41B	1180.04215473021	1108.43006891527	1057.89146864462	854.840253624473	915.858009994159	792.873268007721
TMEM5	235.436520370243	252.499513768344	257.352443814509	390.843832341752	395.21754519945	404.892622433052
TMEM98	564.285101454186	653.716961493468	673.388607925711	1287.48556536107	1451.83796855232	1102.26296229932
TMEM99	141.071275363547	178.675503386922	183.096600342338	401.294202190462	450.259258115355	276.560562742969
TMEM9B	405.103324523698	355.211180385976	377.382437372264	475.491828116302	549.514805996496	458.613019512622
TMTC4	789.236594601463	678.324964953942	640.838101198184	396.069017266107	429.505825376571	411.856377610033
TMUB2	386.992822956756	451.503367840006	443.500654162553	272.75465305133	277.013210904637	307.400049955315
TNFRSF10D	203.028254408347	192.584374908059	224.801937086982	150.485325821423	123.618273270148	140.269925707765
TNNT1	166.807251274464	133.739149241708	121.04719689299	264.394357172362	235.50634542707	181.057634601512
TP53I3	195.402780064372	205.423333235263	288.8857472068	437.870496660947	364.538557672552	415.835666282594
TP53RK	426.073378969631	441.874149094603	531.997344328016	652.103078559501	665.012170803641	541.183259468256
TRAF4	391.758744421741	415.126319246261	486.223194242431	756.6067770466	896.909223580487	653.598164468097
TRIM5	166.807251274464	152.997586732514	153.597703620517	254.989024308523	223.776144313844	194.985144955475
TRIM58	6.67229005097856	18.1885242968723	15.2580500285282	53.2968862284207	31.5813106894538	35.8135980530464
TRMT61A	208.747360166329	210.772899204932	341.780320639031	396.069017266107	432.212794864239	474.530174202865
TRUB2	647.21213494492	681.534704535743	804.607838171053	1085.79342728096	1145.04809328334	1009.74450066228
TSHZ1	574.770128677153	617.339912899724	682.543437942827	435.780422691205	323.031692194984	448.66479783122
TSHZ2	147.743565414525	120.900190914504	101.720333523521	55.3869601981627	44.2138349652353	37.8032423893267
TTC27	511.859965339355	652.647048299535	658.130557897182	1009.50572738538	1173.02011132257	931.153549379206
TUBB4B	6519.78056409905	6279.32053519667	7282.15867694888	8985.22799592081	9943.60125136516	8882.76713932364
TUBGCP3	369.835505682811	441.874149094603	468.930737543433	692.859520969469	718.249237394434	713.287494556507
TWF2	203.028254408347	197.933940877728	221.750327081276	262.30428320262	313.10613740687	307.400049955315
TXNDC17	715.841404040699	720.051579517355	653.044541221006	1056.53239170458	1043.08557591453	1174.88498057355
TXNIP	623.382527619996	531.746857385031	464.861924202492	248.718802399297	242.724930727516	222.8401656634
TXNRD1	3302.78357523439	3808.89097040384	3857.23504721193	5567.95705539266	6469.65707552524	5261.6144472934
UBAC2	1429.7764394954	1249.65861051452	1234.88484897555	916.497435731862	955.560229146616	932.148371547346
UBB	4665.83711422	4493.63541452138	4404.49044156847	6971.4417260744	6977.66501604417	7172.66783229068
UBBP4	1046.59635371064	1031.39631895205	1183.00747887855	1649.06836212643	1711.70703936839	1771.77828145766
UBE2C	2237.12353566381	2141.96621425519	2251.07098087552	2644.98860870849	2742.16009100714	3125.73125229644
UBE2R2	2131.32007914115	1979.33940877728	2031.35506046472	1625.0325114744	1592.60038191103	1667.32195380294
UBL7	1160.02528457727	1190.81338484817	1336.60518249907	1677.28436071795	1736.97208791996	1642.45139959943
UBXN8	233.530151784249	250.359687380477	273.627697178272	365.762944704848	406.04542315012	359.130802698604
UCHL1	2953.91812399751	2944.40110970544	2961.0789088697	3664.94470594258	3898.93838540371	3998.19029375537
UFC1	1175.27623326522	1295.66487785367	1198.26552890708	1591.59132795852	1721.63259415651	1604.64815721011
ULBP1	102.943903643669	123.040017302371	102.737536858756	160.935695670133	147.078675496599	173.099057256391
UNC5B	620.522974741006	637.668263584463	838.175548233815	1140.13535049425	975.411338722844	937.122482388047
UNG	1845.36479124207	1844.53034634164	1900.13583021938	2178.90211345602	2568.01172063387	2302.01849707637
UPF3B	1639.47698395473	1660.50527698505	1520.71898617664	1195.52231069242	942.927704870834	1428.56463344929
UQCRC1	2722.29434079925	2929.42232499037	3206.22491266139	3940.83446994852	4731.78266444273	4063.84855685262
UTP6	977.01390032186	1184.39390568456	1145.37095547485	2031.55189858921	2510.2630382303	1791.67472482046
UVSSA	241.155626128225	194.724201295927	196.320243700396	130.629623108874	112.790395319478	140.269925707765
VCP	5345.45751512682	5939.08813952576	6680.99150582487	8868.18385361526	9632.2997602834	9747.26760343746
VEGFB	676.760848027825	667.625833014606	751.713264738822	473.40175414656	409.654715800343	544.167725972677
VGLL3	334.567686841925	391.588228979721	329.573880616209	199.60206411036	236.408668589625	252.684830707605
VHL	1942.58958912776	2330.27093638752	2266.32903090405	1681.46450865743	1664.78623491549	1623.54977840477
VIPR1	53.3783204078284	52.4257465027495	83.4106734892874	113.909031350938	139.860090196152	134.300992698924
WASF3	878.835918143175	850.580989177262	874.794868302283	456.681162388625	441.236026489797	486.468040220547
WBP5	2429.66676284919	2383.7665960842	2344.65368771716	2015.87634381615	1587.18644293569	1778.74203663464
WIPF2	580.489234435134	633.388610808729	609.304797805892	1073.25298346251	1214.52697680014	1003.77556765344
YIPF1	254.500206230182	261.058819319814	305.161000570564	425.330052842495	511.617233169151	381.016890397688
YWHAE	19693.7406776097	20040.5440355714	20272.8624712378	29966.4355411758	27591.2376646319	31346.846518097
ZBBX	42.8932931848621	29.9575694301426	23.3956767104099	8.36029587896796	9.92555478811404	8.9533995132616
ZBTB41	813.066201926387	799.225155868446	706.956317988473	596.716118361338	579.291470360838	618.77938858319
ZC3H12B	143.930828242537	178.675503386922	138.339653591989	93.0082916535185	83.9160541176914	106.445971990999
ZC3H6	347.912266943882	248.21986099261	183.096600342338	118.089179290422	117.302011132257	129.326881858223
ZC3HAV1L	40.9869245988683	90.9426214843614	120.029993557755	156.755547730649	177.757663023497	155.192258229868
ZDBF2	1220.07589503608	1265.70730842352	1197.24832557184	985.469876733348	1013.30891155019	897.32959566244
ZDHHC16	572.863760091159	645.157655941999	767.988518102585	893.5066220647	960.97416812195	861.515997609394
ZFP36L1	560.472364282199	541.376076130433	512.670480958547	439.960570630689	356.41764920955	444.685509158659
ZKSCAN1	1903.50903311488	1792.10459983889	1710.93600986563	932.172990504927	1005.18800308719	1087.34062977721
ZKSCAN8	1498.40570859118	1743.95850611187	1684.48872314951	1021.00113421896	1234.37808637636	1068.43900858255
ZMAT3	568.097838626174	565.984079590908	541.152174345133	404.429313145075	364.538557672552	402.902978096772
ZNF121	437.511590485594	445.083888676404	369.244810690382	294.70042973362	313.10613740687	293.472539601352
ZNF207	2841.44237742387	3164.80322765578	3096.36695245599	4330.6332653054	4609.9690374977	4203.12366039225
ZNF259	902.665525468099	976.830746061434	934.80986508116	1259.26956676955	1421.15898102542	1203.73482344961
ZNF320	362.210031338836	394.797968561522	315.333033922916	176.611250443198	183.171601998832	189.016211946634
ZNF354B	301.206236587032	297.435867913558	239.042783780275	180.791398382682	172.343724048162	203.938544468736
ZNF362	305.01897375902	282.457083198487	350.935150656148	183.926509337295	184.073925161388	258.653763716446
ZNF37BP	870.257259506203	829.182725298589	724.248774687471	540.284121178304	503.496324706149	592.914012211546
ZNF396	149.649934000519	171.186111029386	134.270840251048	106.593772456841	110.08342583181	89.533995132616
ZNF436	464.200750689508	509.278680312424	405.86413075885	268.574505111846	256.259778165853	234.778031681082
ZNF449	445.137064829569	417.266145634129	317.367440593386	271.709616066459	263.4783634663	275.565740574829
ZNF467	202.075070115351	132.669236047774	108.840756870168	65.8373300468727	49.6277739405702	67.6479074335321
ZNF483	45.752846063853	56.7053992784841	41.7053367446437	17.7656287428069	18.0464632511164	15.9171546902428
ZNF496	637.680292014951	517.837985863893	499.446837600489	337.546946113331	347.394417583991	455.628553008201
ZNF501	102.943903643669	112.340885363035	103.754740193992	49.1167382889367	67.6742371916867	70.6323739379526
ZNF503	1295.37745418284	1389.81723891983	2083.23243056171	2463.15217334093	2350.55183845792	3132.69500747342
ZNF536	258.31294340217	240.730468635074	200.389057041337	104.503698487099	96.548578393473	134.300992698924
ZNF595	43.8464774778591	42.7965277573465	36.6193200684676	18.8106657276779	16.2418169260048	24.8705542035044
ZNF618	1090.4428311885	1028.18657937025	1113.83765208256	627.022190922597	543.198543858605	625.743143760172
ZNF623	440.371143364585	431.175017155266	429.25980746926	285.295096869782	340.175832283545	327.296493318118
ZNF692	320.269922446971	273.897777647018	292.954560547741	182.881472352424	176.855339860941	256.664119380166
ZNF700	139.164906777553	157.277239508248	108.840756870168	47.0266643191948	64.9672677040192	74.6116626105133
ZNF77	170.619988446452	187.234808938391	178.010583666162	130.629623108874	125.422919595259	126.342415353803
ZNF804A	81.0206649047396	74.8939235753564	88.4966901654635	3.13511095461298	1.80464632511164	9.94822168140177
ZNF83	73.3951905607641	63.1248784420861	49.8429634265254	16.7205917579359	25.265048551563	45.7618197344482
ZNF85	85.7865863697243	110.201058975167	103.754740193992	15.6755547730649	36.9952496647887	33.823953716766
ZNHIT3	367.929137096817	355.211180385976	357.038370667559	599.851229315951	692.984188842871	526.260926946154
ZNRF3	666.275820804859	667.625833014606	812.745464852935	521.473455450626	594.630964124287	522.281638273593
ZSCAN12	345.052714064891	429.035190767399	351.952353991383	215.277618883425	276.110887742082	216.871232654559
ZSCAN30	1000.84350764678	1039.95562450352	875.812071637518	727.345741470212	588.314701986396	697.370339866264

## Sheet: f-MiPs vs MAB-MiPs miRNA
DE miRNAs f- vs MAB-MiPs (cutoff count 10)	f-MiPs 1	f-MiPs 2	f-MiPs 3	MAB-MIPs 1	MAB-MIPs 2	MAB-MIPs 3
MIMAT0007400	567.754	461.267	423.333	68.3053	87.7266	48.0118
MIMAT0019018	977.859	935.457	1054.55	328.22	152.782	269.181
MIMAT0015068	174.185	151.105	173.869	35.4833	39.4277	34.6314
MIMAT0007881	100.322	82.511	91.9742	15.9675	29.5708	7.0837
MIMAT0022842	233.716	202.798	86.9346	500.314	536.216	522.62
MIMAT0019860	353.881	202.798	267.103	780.632	1060.6	829.58
MIMAT0021083	460.818	611.377	546.806	227.093	158.696	200.705
MIMAT0027549	10165.5	11781.2	12338.4	30321.4	29861.5	26589.9
MIMAT0004589	156.546	226.657	195.288	62.9828	45.3418	70.0499
MIMAT0004798	429.949	409.573	331.359	914.582	1122.7	927.965
MIMAT0005800	104.731	168.004	166.31	403.622	317.393	419.513
MIMAT0026739	99.2191	113.328	115.913	29.2737	44.3561	25.9736
MIMAT0016884	93.7069	57.6583	95.754	192.497	221.781	259.736
MIMAT0007884	37.4828	25.8468	21.4187	2.66125	5.91415	0
MIMAT0005920	316.399	214.728	187.728	42.5799	49.2846	34.6314
MIMAT0022287	26.4584	36.782	31.498	115.321	92.655	96.8106
MIMAT0002875	20025.7	19030.2	19760.6	47901.6	43776.6	38193.7
MIMAT0021040	113.551	164.028	133.552	332.656	357.806	310.896
MIMAT0022269	46.3022	59.6465	98.2738	2.66125	4.92846	3.14831
MIMAT0019037	461.92	500.037	364.117	218.222	168.553	195.195
MIMAT0002171	232.614	154.087	185.208	44.3541	84.7695	51.1601
MIMAT0029782_1	49.6095	58.6524	49.1369	15.9675	4.92846	18.1028
MIMAT0018120	1.10243	4.97055	5.03968	25.7254	29.5708	28.3348
MIMAT0022939	438.769	496.06	313.72	869.341	990.62	917.733
MIMAT0003235	37.4828	22.8645	22.6786	97.5791	85.7552	75.5595
MIMAT0022294	66.1461	50.6996	49.1369	140.159	165.596	130.655
MIMAT0015061	363.803	464.249	322.54	196.932	129.126	144.822
MIMAT0000063	1006.52	1340.06	803.83	1988.84	2430.72	2154.23
MIMAT0021022	30.8682	29.8233	31.498	102.902	91.6694	70.837
MIMAT0019205	2675.61	3474.41	3448.4	1634.01	1479.52	1617.45
MIMAT0004694	868.718	910.604	719.415	451.525	347.949	417.151
MIMAT0015020	1688.93	1584.61	1532.06	3102.13	4630.78	3600.88
MIMAT0011161	128.985	92.4521	125.992	263.463	301.622	207.001
MIMAT0030418	81.5801	98.4168	80.6349	235.077	315.421	199.131
MIMAT0019776	2418.74	2652.28	2484.56	1283.61	1252.81	1322.29
MIMAT0005914	69.4534	82.511	76.8552	163.223	217.838	150.332
MIMAT0027632	177.492	212.739	211.667	91.3695	95.6121	85.0044
MIMAT0019954	803.675	919.551	747.133	1577.23	1961.53	1383.68
MIMAT0015051	4873.86	6221.13	4982.99	2918.5	2591.38	3014.51
MIMAT0001639	36.3803	27.8351	30.2381	73.6278	100.541	75.5595
MIMAT0021086	17.6389	27.8351	28.9782	3.54833	3.94277	7.0837
MIMAT0019717	30869.3	32089.8	32527.4	61701.9	59703.4	56664.1
MIMAT0018356	146.624	141.163	127.252	62.0958	65.0557	59.0308
MIMAT0004484	6.61461	8.94698	3.77976	27.4996	35.4849	24.3994
MIMAT0019873	782.728	863.881	855.486	473.702	417.933	439.977
MIMAT0025474	79.3753	82.511	61.7361	173.868	175.453	133.803
MIMAT0016916	3.3073	1.98822	0	20.4029	13.7997	13.3803
MIMAT0018927	56.2241	65.6112	66.7758	142.82	146.868	120.423
MIMAT0015080	317.501	334.021	522.867	750.472	635.771	841.386
MIMAT0004592	1751.77	1596.54	1305.28	844.502	885.151	859.489
MIMAT0000756	14627.1	13373.7	15216.1	26729.6	25883.3	24336.4
MIMAT0027386	14288.6	13241.5	15643.2	26324.2	26051.8	24327
MIMAT0005929	855.489	927.504	923.522	475.476	529.317	477.756
MIMAT0019229	1401.19	1395.73	1716.01	853.373	688.013	902.778
MIMAT0019730	409.003	404.602	394.355	799.261	715.612	709.157
MIMAT0004605	311.989	187.887	278.443	774.423	1221.27	701.286
MIMAT0027429	67.2485	67.5994	108.353	25.7254	26.6137	27.5477
MIMAT0022712	149.931	168.999	149.931	100.24	46.3275	81.069
MIMAT0019232	33.073	44.7349	61.7361	89.5953	119.269	97.5977
MIMAT0004482	38.5852	44.7349	73.0754	4.43541	8.87123	16.5286
MIMAT0019012	4387.69	4032.11	3930.95	7946.48	11290.1	7508.72
MIMAT0017986	1039.6	941.421	1030.62	554.426	580.573	579.289
MIMAT0019019	4478.09	4991.42	4040.57	2815.6	2911.73	2278.59
MIMAT0018203	188.516	169.993	160.01	520.717	787.568	419.513
MIMAT0022470	26524.6	29025	26690.2	15301.3	16593.1	16830.1
MIMAT0019049	315.296	355.891	366.637	584.587	645.628	591.883
MIMAT0024598	132.292	103.387	114.653	72.7407	37.4563	61.3921
MIMAT0004676	34.1755	14.9116	27.7183	7.09666	2.95708	5.50955
MIMAT0015003	268.994	286.303	263.323	179.191	133.068	140.887
MIMAT0003321	59.5314	60.6406	60.4762	138.385	159.682	95.2364
MIMAT0018073	1092.51	1303.28	1253.62	763.778	633.8	746.15
MIMAT0004794	3.3073	0.994109	2.51984	18.6287	11.8283	11.8062
MIMAT0004902	4426.27	4057.95	3995.21	7678.58	11192.5	7157.69
MIMAT0022925	271.199	344.956	369.157	222.658	154.754	184.176
MIMAT0004515	31.9706	25.8468	22.6786	62.0958	66.0414	54.3084
MIMAT0022280	668.075	607.401	495.149	967.807	1505.15	1102.7
MIMAT0025851	237.023	246.539	411.994	589.91	548.045	458.079
MIMAT0005950	35.2779	38.7703	46.6171	13.3062	19.7138	14.9545
MIMAT0019918	228.204	226.657	197.808	352.172	405.119	370.714
MIMAT0018353	1826.73	1717.82	1815.55	1110.63	886.137	1228.63
MIMAT0026916	27.5609	14.9116	23.9385	63.8699	46.3275	41.7151
MIMAT0005953	53631.2	53225.6	60206.6	34388.6	34484.4	33979.7
MIMAT0019001	94.8093	66.6053	62.9961	39.9187	34.4992	36.9927
MIMAT0005907	146.624	133.211	113.393	80.7245	64.07	70.837
MIMAT0019220	2.20487	3.97644	3.77976	15.9675	15.7711	14.1674
MIMAT0018983	1405.6	1734.72	2121.71	1114.18	948.236	1049.17
MIMAT0001536	99.2191	111.34	95.754	54.9991	63.0843	48.0118
MIMAT0003323_1	42.9949	43.7408	40.3175	86.9341	82.7981	79.4949
MIMAT0018082	6.61461	6.95876	6.29961	21.29	48.2989	26.7606
MIMAT0026482	12.1268	4.97055	7.55953	96.692	52.2417	33.8443
MIMAT0021020	0	0.994109	0	15.9675	8.87123	4.72247
MIMAT0005878	5816.44	6197.28	5840.99	4268.64	3283.34	3782.7
MIMAT0001413	6014.88	4398.93	6419.3	8039.63	8711.55	9219.04
MIMAT0004606	29.7657	36.782	22.6786	3.54833	13.7997	17.3157
MIMAT0000439_1	89.2972	89.4698	97.0139	142.82	181.367	158.203
MIMAT0018961	115.756	114.323	122.212	53.2249	74.9126	66.9016
MIMAT0022266	227.101	247.533	206.627	333.543	414.976	380.159
MIMAT0018071	1.10243	0	0	12.4192	4.92846	5.50955
MIMAT0019760	30.8682	35.7879	28.9782	15.0804	11.8283	11.8062
MIMAT0019871	346.164	339.985	360.337	640.473	428.776	596.605
MIMAT0005792_1	69.4534	57.6583	35.2778	28.3866	17.7425	19.6769
MIMAT0004488	237.023	260.457	210.407	374.349	393.291	393.539
MIMAT0018358	977.859	838.034	1273.78	1979.08	2478.03	1506.47
MIMAT0019214	4.40974	10.9352	13.8591	0.887082	2.95708	0
MIMAT0019716	13.2292	18.8881	28.9782	6.20958	3.94277	7.0837
MIMAT0000439	1148.74	1096.5	1151.57	834.744	656.471	676.887
MIMAT0015014	244.74	241.568	210.407	353.946	422.862	354.972
MIMAT0015007	2509.14	3149.34	3970.01	1776.83	1488.39	2057.42
MIMAT0005889	3261	4789.62	3229.18	6237.96	7123.6	5212.82
MIMAT0005876	173.082	169.993	143.631	102.902	86.7409	99.9589
MIMAT0022726	106.936	123.27	104.573	180.965	251.351	162.925
MIMAT0017982	257.97	185.898	190.248	319.35	318.378	372.288
MIMAT0005458	11.0243	6.95876	3.77976	30.1608	25.628	14.1674
MIMAT0015078	3.3073	3.97644	3.77976	15.9675	18.7281	9.44493
MIMAT0022277	17984	18894	16264.3	11123.1	11675.5	12348.5
MIMAT0003260	56.2241	51.6937	56.6964	81.6116	87.7266	119.636
MIMAT0019048	13.2292	17.894	15.1191	38.1445	26.6137	55.8825
MIMAT0011156	9.92191	7.95287	7.55953	16.8546	23.6566	28.3348
MIMAT0018355	6387.5	4636.52	7000.12	8248.09	9218.19	9254.46
MIMAT0005875	3.3073	5.96465	7.55953	0	0.985692	0
MIMAT0031074	8.81947	16.8999	21.4187	3.54833	5.91415	4.72247
MIMAT0000102_1	199.541	195.839	175.129	265.238	271.065	358.908
MIMAT0003323	30.8682	17.894	15.1191	33.7091	53.2274	44.8634
MIMAT0018113	14.3316	5.96465	16.379	22.1771	36.4706	25.9736
MIMAT0004776	941.479	639.212	858.006	1222.4	2244.42	1575.73
MIMAT0000102	47.4047	76.5464	60.4762	102.902	127.154	90.514
MIMAT0022276	192.926	233.616	207.887	141.933	143.911	118.849
MIMAT0005577	28.6633	42.7467	27.7183	14.1933	14.7854	17.3157
MIMAT0018083	170.877	195.839	132.292	127.74	91.6694	95.2364
MIMAT0017950	115.756	129.234	84.4147	70.0795	58.1558	70.837
MIMAT0018936	24.2536	25.8468	32.7579	62.0958	53.2274	42.5022
MIMAT0019957	0	0	0	18.6287	4.92846	5.50955
MIMAT0022710	51.8144	50.6996	23.9385	87.8211	77.8697	65.3275
MIMAT0002878	61.7363	85.4934	69.2957	31.0479	49.2846	44.0764
MIMAT0026718	2193.84	1968.34	2090.21	2949.55	4021.62	2711.48
MIMAT0000433	99.2191	120.287	78.1151	56.7733	57.1701	66.1145
MIMAT0005925	200.643	187.887	177.649	121.53	119.269	120.423
MIMAT0011777	216.077	281.333	181.429	392.977	508.617	316.405
MIMAT0004585	1.10243	0	0	15.9675	2.95708	8.65786
MIMAT0000682	13.2292	3.97644	1.25992	70.0795	38.442	19.6769
MIMAT0004792	18.7414	19.8822	23.9385	6.20958	7.88554	10.232
MIMAT0005792	2.20487	1.98822	2.51984	8.87082	8.87123	11.8062
MIMAT0001541	47.4047	58.6524	55.4365	113.547	78.8554	80.2819
MIMAT0004510	44.0974	50.6996	32.7579	25.7254	18.7281	22.8253
MIMAT0005894	0	0	0	5.32249	3.94277	3.14831
MIMAT0004501	2.20487	4.97055	1.25992	12.4192	15.7711	6.29662
MIMAT0007399	1962.33	1808.28	1882.32	2609.8	3521.88	2368.32
MIMAT0005892	146.624	174.963	125.992	89.5953	98.5692	101.533
MIMAT0015013	317.501	328.056	343.958	496.766	540.159	429.745
MIMAT0000231_1	53898	58391	61019.2	94944.4	70510.5	81152.5
MIMAT0019937	330.73	284.315	314.98	412.493	482.989	471.46
MIMAT0000231	26.4584	16.8999	32.7579	15.9675	11.8283	6.29662
MIMAT0009196	6.61461	0.994109	2.51984	12.4192	8.87123	13.3803
MIMAT0004499	1038.49	1574.67	844.147	1824.73	2951.16	1987.37
MIMAT0015015	373.725	329.05	154.97	600.555	771.797	431.319
MIMAT0018112	35249.2	35379.3	33263.2	22948.8	25713.7	24761.5
MIMAT0018934	2329.44	4183.21	6303.39	1788.36	1077.36	1389.98
MIMAT0004803	2720.81	2331.19	2959.55	3557.2	3851.1	3859.04
MIMAT0019706	35.2779	27.8351	28.9782	50.5637	53.2274	58.2438
MIMAT0027345	26.4584	23.8586	23.9385	11.5321	8.87123	13.3803
MIMAT0000685	596.417	588.513	665.238	471.041	384.42	417.151
MIMAT0004767	3988.61	4679.27	3791.1	2772.13	3348.4	2816.95
MIMAT0005944	1439.78	1402.69	1714.75	1027.24	1080.32	1068.06
MIMAT0005908	102.526	163.034	103.314	76.2891	64.07	80.2819
MIMAT0018928	1.10243	0	0	5.32249	2.95708	6.29662
MIMAT0018993	0	0	0	8.87082	2.95708	2.36123
MIMAT0026616	1.10243	0.994109	0	8.87082	6.89984	2.36123
MIMAT0002880	1.10243	3.97644	1.25992	10.645	11.8283	5.50955
MIMAT0019909	4.40974	8.94698	12.5992	4.43541	1.97138	0
MIMAT0005916	1041.8	1045.8	942.421	1377.64	1411.51	1512.76
MIMAT0019949	1755.08	1608.47	1954.14	2042.95	2559.84	2807.51
MIMAT0019230	0	1.98822	0	8.87082	4.92846	3.93539
MIMAT0018081	1.10243	1.98822	0	8.87082	5.91415	5.50955
MIMAT0005928_1	27.5609	17.894	16.379	11.5321	9.85692	6.29662
MIMAT0018976	209.463	173.969	298.601	351.285	330.207	293.58
MIMAT0004584	356.086	347.938	335.139	255.48	250.366	214.872
MIMAT0004487	313.091	315.133	384.276	453.299	457.361	524.981
MIMAT0004607	90.3996	62.6289	69.2957	53.2249	32.5278	48.0118
MIMAT0015031	250.253	246.539	265.843	358.381	370.62	369.14
MIMAT0004807	1.10243	2.98233	7.55953	9.75791	7.88554	16.5286
MIMAT0017988	36.3803	70.5817	51.6568	86.9341	84.7695	85.0044
MIMAT0003265	148.829	253.498	182.689	139.272	95.6121	121.21
MIMAT0003165	7.71704	5.96465	5.03968	0	1.97138	1.57416
MIMAT0005928_3	2.20487	4.97055	5.03968	0	0.985692	0
MIMAT0003329	74.9655	74.5582	76.8552	49.6766	41.3991	49.5859
MIMAT0005949	77084.4	68233.7	77278.5	66847	46384.7	47634.7
MIMAT0022711	11.0243	19.8822	16.379	29.2737	33.5135	29.1219
MIMAT0004503	1815.71	1604.49	1889.88	1993.27	2498.73	2749.26
MIMAT0004951	273.404	144.146	340.179	138.385	111.383	98.3847
MIMAT0000617	0	2.98233	1.25992	9.75791	6.89984	4.72247
MIMAT0000318	34.1755	42.7467	57.9564	70.0795	71.9555	70.837
MIMAT0018994	5.51217	4.97055	6.29961	7.09666	23.6566	21.2511
MIMAT0005928_4	22.0487	17.894	21.4187	36.3704	39.4277	34.6314
MIMAT0004602	1.10243	2.98233	2.51984	28.3866	6.89984	11.8062
MIMAT0005936	357.189	205.781	367.897	430.235	826.996	531.278
MIMAT0005928_2	432.154	409.573	510.268	682.166	646.614	543.084
MIMAT0019061	5.51217	6.95876	11.3393	2.66125	1.97138	1.57416
MIMAT0025453	4297.29	3942.64	4305.15	3481.8	2703.75	2964.92
MIMAT0014987	4.40974	0	7.55953	9.75791	14.7854	8.65786
MIMAT0026735	4133.03	4434.72	3844.02	5490.15	6298.57	5304.12
MIMAT0019729	197.336	198.822	134.812	303.382	238.537	225.891
MIMAT0005928	2.20487	0	2.51984	4.43541	10.8426	5.50955
MIMAT0003238	6740.28	6574.04	5107.72	8110.59	9197.49	8077.78
MIMAT0004567	92.6045	120.287	62.9961	60.3216	59.1415	52.7342
MIMAT0019910	4420.76	4479.46	3832.68	5444.91	6535.14	5484.36
MIMAT0005876_1	9.92191	6.95876	7.55953	3.54833	0	3.14831
MIMAT0000427_1	42.9949	57.6583	79.375	28.3866	37.4563	39.3539
MIMAT0004611	1748.46	1596.54	2067.53	1986.18	2555.9	2687.87
MIMAT0030020	79534	79473.1	95434	65881.8	53622.6	66529.3
MIMAT0004683	100.322	97.4227	81.8949	129.514	142.925	137.739
MIMAT0002805	35.2779	48.7113	35.2778	15.0804	34.4992	22.8253
MIMAT0015012	1.10243	1.98822	0	8.87082	3.94277	4.72247
MIMAT0023712	14.3316	13.9175	16.379	25.7254	36.4706	22.0382
MIMAT0026621	5.51217	2.98233	2.51984	8.87082	14.7854	8.65786
MIMAT0018205	18.7414	11.9293	18.8988	5.32249	3.94277	11.8062
MIMAT0000427	1030.78	1171.06	1183.07	848.051	800.382	848.47
MIMAT0018186	784.933	835.052	594.683	548.217	552.973	553.316
MIMAT0025855	23930.5	21359.4	21418.7	25183.4	36461.7	28382.8
MIMAT0018204	19.8438	14.9116	8.81945	5.32249	4.92846	8.65786
MIMAT0011159	101.424	68.5935	89.4544	47.0154	68.9984	56.6696
MIMAT0000425	239.228	198.822	182.689	159.675	137.997	146.396
MIMAT0005900	4.40974	4.97055	7.55953	3.54833	0	0
MIMAT0022472	3.3073	0.994109	3.77976	0	0	0
MIMAT0004511	45.1998	28.8292	39.0576	60.3216	67.0271	49.5859
MIMAT0022494	16.5365	10.9352	7.55953	17.7416	22.6709	27.5477
MIMAT0022492	7.71704	7.95287	3.77976	15.9675	45.3418	17.3157
MIMAT0004983	11354	12059.5	9100.41	13400.3	17172.7	13427.5
MIMAT0019880	1650.34	1696.94	1529.54	2133.43	2478.03	1962.97
MIMAT0002873	30.8682	39.7644	39.0576	55.8862	64.07	52.7342
MIMAT0017392	2.20487	2.98233	6.29961	9.75791	19.7138	7.0837
MIMAT0004495	22552.5	21850.5	19765.6	16720.6	16152.5	15896.6
MIMAT0004796	10699.1	8949.96	9118.05	12027.9	13260.5	12773.5
MIMAT0004679	50.712	64.6171	59.2163	32.822	34.4992	44.8634
MIMAT0022494_1	17.6389	20.8763	39.0576	16.8546	7.88554	7.87078
MIMAT0004765	49.6095	50.6996	22.6786	63.8699	65.0557	63.7533
MIMAT0000260	24.2536	31.8115	22.6786	14.1933	19.7138	11.8062
MIMAT0027103	270.096	280.339	253.244	197.819	194.181	201.492
MIMAT0022692	11.0243	3.97644	7.55953	1.77416	2.95708	2.36123
MIMAT0026479	39.6876	46.7231	55.4365	82.4987	56.1844	69.2629
MIMAT0003313	0	0	0	4.43541	1.97138	1.57416
MIMAT0019931	15.4341	8.94698	13.8591	4.43541	4.92846	7.0837
MIMAT0004615	2.20487	2.98233	3.77976	6.20958	9.85692	9.44493
MIMAT0001636	2.20487	0	0	1.77416	6.89984	4.72247
MIMAT0027032	17.6389	29.8233	20.1587	39.0316	30.5565	40.9281
MIMAT0003888	1971.15	1666.13	1925.16	2545.93	2531.26	2168.4
MIMAT0003244	134.497	149.116	163.79	211.126	257.266	156.629
MIMAT0022724	15.4341	15.9057	12.5992	23.9512	31.5421	22.8253
MIMAT0005941	8.81947	12.9234	11.3393	15.9675	32.5278	17.3157
MIMAT0015062	13709.9	14547.8	14785.2	12254.2	10249.2	10715.3
MIMAT0003284	16.5365	18.8881	12.5992	14.1933	6.89984	3.93539
MIMAT0026472	2762.7	3095.66	2324.55	2207.06	2322.29	1903.94
MIMAT0018926_1	5.51217	4.97055	2.51984	0	1.97138	0.787078
MIMAT0004560	136.702	189.875	191.508	221.771	204.038	264.458
MIMAT0019074	47.4047	126.252	78.1151	118.869	128.14	145.609
MIMAT0019079	1.10243	3.97644	1.25992	4.43541	11.8283	5.50955
MIMAT0016925	8.81947	14.9116	13.8591	22.1771	16.7568	27.5477
MIMAT0004928	35.2779	38.7703	52.9167	34.5962	10.8426	28.3348
MIMAT0000752	22.0487	29.8233	15.1191	20.4029	71.9555	77.1336
MIMAT0017991	12.1268	13.9175	8.81945	26.6125	22.6709	15.7416
MIMAT0003328	1.10243	0.994109	1.25992	1.77416	6.89984	6.29662
MIMAT0004773	39.6876	53.6819	28.9782	29.2737	24.6423	26.7606
MIMAT0019210	9.92191	17.894	11.3393	26.6125	16.7568	25.9736
MIMAT0026637	25.356	34.7938	31.498	20.4029	10.8426	23.6123
MIMAT0004613	238.126	203.792	207.887	320.237	263.18	276.264
MIMAT0003887	54.0193	17.894	49.1369	19.5158	22.6709	14.9545
MIMAT0026623	844.465	879.786	689.177	617.409	650.557	615.495
MIMAT0004489	95.9118	101.399	84.4147	126.853	142.925	121.997
MIMAT0000751	37.4828	35.7879	37.7976	24.8383	26.6137	19.6769
MIMAT0018926	49.6095	52.6878	30.2381	27.4996	29.5708	31.4831
MIMAT0005933	16.5365	18.8881	21.4187	9.75791	8.87123	11.8062
MIMAT0004504	59.5314	42.7467	37.7976	27.4996	29.5708	35.4185
MIMAT0005877	3826.55	4203.09	4112.38	3189.95	3141.4	3149.1
MIMAT0005906	1081.49	927.504	1035.66	828.535	710.684	801.245
MIMAT0004793	1.10243	4.97055	3.77976	4.43541	13.7997	8.65786
MIMAT0004506	4.40974	2.98233	1.25992	0	0.985692	0
MIMAT0003298	29.7657	35.7879	32.7579	50.5637	53.2274	44.8634
MIMAT0000276	2.20487	0	1.25992	6.20958	0.985692	7.0837
MIMAT0000455	547.91	552.725	467.431	368.139	435.676	416.364
MIMAT0018354	3638.03	5625.66	3311.07	1651.75	3883.63	2331.32
MIMAT0003245	2.20487	2.98233	0	5.32249	12.814	3.93539
MIMAT0005930	2.20487	5.96465	5.03968	7.98374	15.7711	7.87078
MIMAT0000094	487.276	566.642	609.802	374.349	315.421	540.723
MIMAT0004485	119.063	112.334	148.671	94.0307	92.655	89.7269
MIMAT0000442_1	4.40974	6.95876	7.55953	2.66125	3.94277	0
MIMAT0019054	643.822	635.236	705.556	455.96	524.388	550.167
MIMAT0003258	0	0.994109	0	3.54833	4.92846	1.57416
MIMAT0000438	2.20487	0	0	3.54833	12.814	118.849
MIMAT0000269	1.10243	0	0	1.77416	4.92846	3.14831
MIMAT0018101	12.1268	2.98233	5.03968	15.0804	18.7281	8.65786
MIMAT0016888	72.7607	109.352	90.7143	150.804	262.194	110.978
MIMAT0030019	4.40974	0.994109	1.25992	11.5321	26.6137	592.67
MIMAT0004785	335.14	436.414	350.258	387.655	516.503	550.955
MIMAT0004481_1	13.2292	22.8645	34.0179	7.09666	3.94277	18.1028
MIMAT0000442	0	0.994109	0	5.32249	0.985692	3.14831
MIMAT0004811	90.3996	88.4757	65.5159	56.7733	52.2417	67.6887
MIMAT0000442_2	2.20487	1.98822	0	6.20958	7.88554	2.36123
MIMAT0003882	316.399	287.298	338.919	424.912	376.534	401.41
MIMAT0004911	73.8631	120.287	79.375	114.434	206.01	126.72
MIMAT0006789	55925.4	58988.4	49812.2	49964	37990.5	43488.4
MIMAT0003214	4.40974	12.9234	8.81945	6.20958	1.97138	3.14831
MIMAT0004481	4.40974	0.994109	5.03968	7.98374	7.88554	8.65786
MIMAT0003225	166.468	211.745	175.129	144.594	145.882	136.164
MIMAT0019000	11.0243	8.94698	7.55953	21.29	14.7854	14.1674
MIMAT0019952	14583	13673	11610.2	9755.24	11292.1	11027.7
MIMAT0002872	9.92191	0.994109	11.3393	12.4192	38.442	14.1674
MIMAT0003220	15.4341	6.95876	3.77976	19.5158	15.7711	13.3803
MIMAT0000435	12.1268	11.9293	6.29961	15.9675	17.7425	20.464
MIMAT0016895	2245.66	1898.75	1741.21	2162.71	3794.91	2536.75
MIMAT0022695	15168.4	13314.1	13854.1	14778.8	18513.3	19376.3
MIMAT0004978	652.641	777.393	841.627	873.776	968.935	1000.38
MIMAT0017990	67.2485	63.623	35.2778	70.0795	102.512	71.6241
MIMAT0004681	56640.9	65953.2	46486	66717.5	87242.6	64120.1
MIMAT0018115	288.838	307.18	233.085	188.949	259.237	210.937
MIMAT0000458	0	0	0	1.77416	3.94277	0.787078
MIMAT0004674	24.2536	7.95287	15.1191	10.645	7.88554	3.93539
MIMAT0004780	0	0	0	0.887082	3.94277	1.57416
MIMAT0004505	8314.56	7421.02	7548.19	6155.46	6464.17	6103
MIMAT0022709	2.20487	0.994109	2.51984	0	0	0
MIMAT0005797	692.329	654.124	543.026	753.133	904.865	749.298
MIMAT0000705	0	0	0	3.54833	1.97138	0.787078
MIMAT0004673	35.2779	36.782	30.2381	58.5474	43.3704	45.6505
MIMAT0003296	81.5801	157.069	79.375	64.757	53.2274	78.7078
MIMAT0010214	0	0	0	2.66125	1.97138	1.57416
MIMAT0015055	0	3.97644	3.77976	0	0	0.787078
MIMAT0026734	1.10243	2.98233	1.25992	0	0	0
MIMAT0004513	61806.9	63172.6	113560	112964	96533.7	103785
MIMAT0004678	2.20487	3.97644	1.25992	0.887082	0	0
MIMAT0010251	3.3073	8.94698	5.03968	10.645	12.814	11.8062
MIMAT0004491	0	0	0	1.77416	0.985692	15.7416
MIMAT0026477	5.51217	3.97644	6.29961	11.5321	13.7997	7.0837
MIMAT0000265	160.955	359.867	161.27	361.93	549.03	289.645
MIMAT0004784	37.4828	28.8292	32.7579	49.6766	46.3275	44.8634
MIMAT0004498	78.2728	64.6171	41.5774	73.6278	95.6121	84.2173
MIMAT0004700	1.10243	0	0	0.887082	1.97138	135.377
MIMAT0000232_1	379.237	370.803	362.857	492.331	535.231	385.668
MIMAT0030021	5.51217	2.98233	2.51984	1.77416	0	0.787078
MIMAT0001412	8.81947	5.96465	10.0794	15.9675	9.85692	17.3157
MIMAT0000232	1082.59	1062.7	1270	1421.11	1538.67	1268.77
MIMAT0026475	0	0	2.51984	1.77416	5.91415	3.14831
MIMAT0003293	131.19	168.004	143.631	107.337	103.498	130.655
MIMAT0004949	1.10243	0	1.25992	3.54833	4.92846	2.36123
MIMAT0000098	7.71704	11.9293	7.55953	9.75791	20.6995	18.1028
MIMAT0004556	736.426	870.839	773.592	1149.66	767.854	1027.14
MIMAT0004563	16.5365	16.8999	20.1587	7.98374	11.8283	11.8062
MIMAT0001635	59.5314	22.8645	64.256	32.822	26.6137	22.8253
MIMAT0000446	20.9463	16.8999	16.379	6.20958	10.8426	14.9545
MIMAT0004550	2284.24	2279.49	2197.3	1965.77	1827.47	1713.47
MIMAT0000432	404.593	434.426	335.139	328.22	307.536	312.47
MIMAT0000272	11.0243	9.94109	21.4187	9.75791	8.87123	4.72247
MIMAT0004497	17479.1	18578.9	18101.3	14675	14055	15355.1
MIMAT0031179	61637.1	61145.7	53860.4	47485.5	51696.6	46361.2
MIMAT0003880	1031.88	980.191	1164.17	1109.74	570.716	709.944
MIMAT0003297	37.4828	19.8822	22.6786	10.645	21.6852	18.8899
MIMAT0005893	54827.4	57774.6	51685.7	51009	39499.6	44092.9
MIMAT0004594	3.3073	0	3.77976	7.09666	6.89984	3.93539
MIMAT0003340	0	1.98822	1.25992	5.32249	2.95708	3.93539
MIMAT0004588	0	1.98822	1.25992	6.20958	1.97138	3.93539
MIMAT0000103	15.4341	17.894	13.8591	4.43541	9.85692	13.3803
MIMAT0000762	1116.77	1088.55	1136.45	1263.21	1199.59	1590.68
MIMAT0004603	227.101	245.545	225.526	196.932	210.938	155.054
MIMAT0000460	2.20487	1.98822	2.51984	5.32249	4.92846	7.0837
MIMAT0003257	22.0487	15.9057	13.8591	9.75791	14.7854	7.87078
MIMAT0000760	93.7069	91.458	61.7361	78.0632	51.256	60.605
MIMAT0000064	126.78	321.097	255.764	89.5953	43.3704	221.169
MIMAT0000731	56.2241	75.5523	80.6349	64.757	46.3275	48.0118
MIMAT0004810	580.983	641.2	813.909	499.427	441.59	650.913
MIMAT0031180	106.936	102.393	119.692	76.2891	94.6264	83.4303
MIMAT0019058	323.013	328.056	226.786	272.334	218.824	225.891
MIMAT0000252_1	1.10243	0	2.51984	2.66125	8.87123	2.36123
MIMAT0019761	3206.98	2802.39	2921.76	2551.25	2242.45	2511.57
MIMAT0002809	8152.5	7667.56	7913.56	6439.33	6820.99	6312.36
MIMAT0000431	0	0	0	2.66125	2.95708	0
MIMAT0004553	5.51217	4.97055	8.81945	0	0.985692	6.29662
MIMAT0004612	212.77	242.563	197.808	323.785	239.523	255.013
MIMAT0003327	2.20487	6.95876	3.77976	2.66125	0.985692	0.787078
MIMAT0005895	16.5365	13.9175	13.8591	16.8546	5.91415	3.93539
MIMAT0002820	61.7363	52.6878	50.3968	80.7245	57.1701	77.9207
MIMAT0000252_2	0	0	0	3.54833	0.985692	0.787078
MIMAT0009201	0	0	0	1.77416	1.97138	1.57416
MIMAT0004984_3	0	0	0	1.77416	1.97138	1.57416
MIMAT0005825	349.472	465.243	384.276	353.946	297.679	328.999
MIMAT0004984	48.5071	46.7231	45.3572	31.0479	43.3704	29.909
MIMAT0004984_1	0	0.994109	1.25992	3.54833	3.94277	2.36123
MIMAT0017352	6501.05	6327.5	6116.92	7105.53	8151.67	7700.77
MIMAT0004984_2	1.10243	0.994109	0	0.887082	5.91415	3.14831
MIMAT0000227	0	0	0	1.77416	0.985692	2.36123
MIMAT0005794	300.965	313.144	262.064	241.286	214.881	255.013
MIMAT0004557	6.61461	7.95287	7.55953	11.5321	14.7854	12.5932
MIMAT0000100_1	16.5365	20.8763	22.6786	34.5962	28.5851	24.3994
MIMAT0019059	1.10243	1.98822	3.77976	0	0.985692	0
MIMAT0000690	76.068	85.4934	54.1766	95.8049	94.6264	92.8752
MIMAT0000100	378.135	401.62	492.629	432.896	614.086	499.007
MIMAT0004500	1.10243	0.994109	1.25992	4.43541	3.94277	3.14831
MIMAT0004804	8.81947	5.96465	7.55953	2.66125	1.97138	5.50955
MIMAT0001343	76.068	67.5994	85.6746	86.9341	98.5692	104.681
MIMAT0003301	9.92191	8.94698	17.6389	5.32249	8.87123	6.29662
MIMAT0004672	123.473	129.234	139.851	123.304	92.655	94.4493
MIMAT0005919	15740.6	16883.9	17284.9	13772.8	13425.1	14225.6
MIMAT0005919_1	1354.89	1752.61	1152.83	1670.38	2105.44	1574.16
MIMAT0000080	0	0	0	0	0.985692	22.0382
MIMAT0004682	30552.9	30963.5	30468.7	24304.3	25725.6	26659.1
MIMAT0000761	6.61461	5.96465	12.5992	6.20958	1.97138	3.93539
MIMAT0000460_1	16.5365	14.9116	27.7183	15.9675	36.4706	36.9927
MIMAT0018183	1.10243	0.994109	2.51984	0	0	0
MIMAT0004749	12.1268	10.9352	20.1587	10.645	9.85692	5.50955
MIMAT0001618	2.20487	0.994109	1.25992	0	0	0
MIMAT0004558	2.20487	0.994109	1.25992	0	0	0
MIMAT0002874	33.073	27.8351	30.2381	14.1933	26.6137	23.6123
MIMAT0003322	3909.23	4215.02	4117.42	3502.2	3104.93	3585.93
MIMAT0004946	1.10243	1.98822	1.25992	0	0	0
MIMAT0022696	3414.24	3878.02	4021.67	3244.06	3132.53	3068.82
MIMAT0004809	0	2.98233	1.25992	0	0	0
MIMAT0004565	631.695	937.445	514.048	286.528	386.391	716.241
MIMAT0026736	2.20487	1.98822	0	0	0	0
MIMAT0003389	2.20487	1.98822	0	0	0	0
MIMAT0000065	2.20487	1.98822	0	0	0	0
MIMAT0000096	112.448	100.405	142.371	89.5953	85.7552	101.533
MIMAT0003287	13.2292	2.98233	10.0794	4.43541	4.92846	3.93539
MIMAT0000066	5242.07	4062.92	5830.91	6255.7	6073.83	5518.99
MIMAT0003256	1.10243	2.98233	0	0	0	0
MIMAT0015085	44.0974	32.8056	21.4187	45.2412	40.4134	48.0118
MIMAT0004926	301563	308304	267277	240091	266732	236982
MIMAT0000430	1.10243	2.98233	10.0794	8.87082	10.8426	6.29662
MIMAT0000423	0	0	1.25992	4.43541	1.97138	0.787078
MIMAT0000423_1	13.2292	12.9234	12.5992	21.29	12.814	23.6123
MIMAT0003266	4.40974	5.96465	0	9.75791	19.7138	3.14831
MIMAT0004985	5752.5	9650.81	9298.22	6905.05	6663.28	6442.23
MIMAT0003239	6.61461	4.97055	1.25992	7.09666	11.8283	7.0837
MIMAT0000430_1	1.10243	0	0	2.66125	2.95708	1.57416
MIMAT0000728	20.9463	17.894	66.7758	59.4345	29.5708	108.617
MIMAT0000255	7.71704	26.8409	11.3393	25.7254	37.4563	18.1028
MIMAT0000426	212.77	121.281	148.671	167.659	194.181	249.504
MIMAT0016847	18.7414	28.8292	56.6964	51.4508	31.5421	93.6623
MIMAT0004507	0	0.994109	0	1.77416	2.95708	2.36123
MIMAT0017994	480.661	479.161	505.228	441.767	366.677	404.558
MIMAT0017985	0	0.994109	0	1.77416	1.97138	3.14831
MIMAT0000262	23.1511	26.8409	13.8591	24.8383	31.5421	34.6314
MIMAT0000510	4.40974	0.994109	2.51984	0.887082	0.985692	0
MIMAT0004927	61.7363	79.5287	71.8155	102.014	88.7123	80.2819
MIMAT0015053	3.3073	1.98822	2.51984	0	0.985692	0.787078
MIMAT0000457	0	0	0	0	0.985692	12.5932
MIMAT0000686	34.1755	54.676	41.5774	56.7733	63.0843	52.7342
MIMAT0000281	90.3996	109.352	99.5338	129.514	133.068	110.978
MIMAT0000090	17.6389	16.8999	12.5992	23.9512	54.2131	15.7416
MIMAT0022834	12.1268	14.9116	13.8591	15.0804	15.7711	28.3348
MIMAT0005911	3.3073	0.994109	7.55953	0.887082	1.97138	0.787078
MIMAT0000441_1	2.20487	0	1.25992	2.66125	2.95708	4.72247
MIMAT0000441_2	885.255	986.156	658.939	701.682	670.271	783.93
MIMAT0004799	28.6633	21.8704	16.379	5.32249	21.6852	18.1028
MIMAT0003233	8.81947	5.96465	8.81945	2.66125	6.89984	3.14831
MIMAT0000441	5.51217	7.95287	10.0794	5.32249	1.97138	4.72247
MIMAT0003294	6.61461	6.95876	16.379	14.1933	18.7281	12.5932
MIMAT0004775	2196.05	1865.94	2335.89	1781.26	1628.36	1924.41
MIMAT0000710	0	0.994109	0	4.43541	0	2.36123
MIMAT0004808	0	0	0	2.66125	1.97138	0
MIMAT0004797	66.1461	52.6878	76.8552	98.4661	79.841	65.3275
MIMAT0004586	446.486	468.225	497.669	469.267	362.735	354.972
MIMAT0004494	6.61461	10.9352	11.3393	3.54833	1.97138	10.232
MIMAT0004493	1.10243	2.98233	5.03968	0	2.95708	0
MIMAT0002821	9237.3	9932.14	7647.72	7569.47	7943.69	7629.15
MIMAT0000088	6.61461	9.94109	13.8591	5.32249	2.95708	8.65786
MIMAT0000461	105.834	107.364	138.591	100.24	86.7409	95.2364
MIMAT0002891	50.712	39.7644	35.2778	53.2249	50.2703	58.2438
MIMAT0005874	39.6876	27.8351	47.877	23.9512	18.7281	38.5668
MIMAT0000418	12.1268	9.94109	10.0794	9.75791	5.91415	3.93539
MIMAT0003254	13.2292	19.8822	27.7183	17.7416	12.814	11.0191
MIMAT0003241	2.20487	0.994109	5.03968	8.87082	3.94277	3.93539
MIMAT0003884	0	0	0	0.887082	0.985692	2.36123
MIMAT0000445	0	0	0	0.887082	0.985692	2.36123
MIMAT0000764	7031.33	6643.63	7180.29	6299.17	5064.49	6265.93
MIMAT0003247	14.3316	12.9234	11.3393	7.09666	6.89984	10.232
MIMAT0022720	12.1268	15.9057	22.6786	6.20958	14.7854	12.5932
MIMAT0003311	3.3073	10.9352	3.77976	8.87082	10.8426	11.8062
MIMAT0003150	1087	1142.23	1033.14	885.308	935.422	964.957
MIMAT0000226_1	56.2241	68.5935	52.9167	41.6929	62.0986	40.141
MIMAT0004490	16.5365	20.8763	18.8988	29.2737	23.6566	25.1865
MIMAT0000078	0	1.98822	5.03968	3.54833	6.89984	4.72247
MIMAT0005951	104.731	94.4404	143.631	84.2728	84.7695	103.894
MIMAT0000263	160650	162259	175501	168426	264849	176350
MIMAT0000415	199.541	195.839	177.649	227.98	220.795	237.698
MIMAT0004819	3509.05	3488.33	3461	2682.54	3341.5	2960.2
MIMAT0004551	2.20487	0	5.03968	3.54833	3.94277	7.0837
MIMAT0004562	46.3022	37.7761	26.4583	46.1283	62.0986	38.5668
MIMAT0004559	17.6389	19.8822	31.498	31.0479	20.6995	37.7797
MIMAT0004555	3.3073	4.97055	10.0794	1.77416	2.95708	3.93539
MIMAT0000727	15.4341	25.8468	34.0179	17.7416	17.7425	18.1028
MIMAT0004693	11.0243	12.9234	3.77976	17.7416	14.7854	11.8062
MIMAT0000693	71.6582	78.5346	81.8949	62.0958	63.0843	61.3921
MIMAT0004945	0	1.98822	3.77976	0.887082	0	0
MIMAT0004774	1.10243	0	0	0	1.97138	4.72247
MIMAT0015041	141.112	81.5169	144.891	103.789	87.7266	97.5977
MIMAT0002819	7.71704	4.97055	8.81945	4.43541	4.92846	2.36123
MIMAT0003885	2.20487	2.98233	0	0	0	0.787078
MIMAT0000091	712.173	643.189	871.865	582.813	633.8	658.784
MIMAT0004509	0	0	0	4.43541	0.985692	0
MIMAT0000759	3220.21	3102.61	3350.13	3566.96	4010.78	3658.34
MIMAT0005882	1.10243	0	0	1.77416	2.95708	1.57416
MIMAT0000062_2	3.3073	16.8999	16.379	5.32249	7.88554	7.87078
MIMAT0004702	4.40974	4.97055	0	8.87082	3.94277	6.29662
MIMAT0000062	6776.66	8057.25	5224.89	5686.2	7079.24	4171.51
MIMAT0000062_1	1.10243	0	0	4.43541	0.985692	0.787078
MIMAT0002876	732.016	588.513	871.865	593.458	590.429	654.849
MIMAT0004518	1.10243	0	0	1.77416	1.97138	2.36123
MIMAT0000226	17.6389	21.8704	20.1587	23.9512	34.4992	23.6123
MIMAT0000085	45022.3	48849.5	42506	40308.1	41185.2	37373.6
MIMAT0000257	23.1511	28.8292	30.2381	45.2412	34.4992	28.3348
MIMAT0000444	11.0243	19.8822	15.1191	8.87082	15.7711	7.87078
MIMAT0031177	48.5071	14.9116	44.0972	26.6125	23.6566	19.6769
MIMAT0000703	0	0.994109	1.25992	3.54833	2.95708	1.57416
MIMAT0000267	0	0.994109	0	0.887082	1.97138	3.14831
MIMAT0000257_1	9.92191	9.94109	7.55953	5.32249	9.85692	2.36123
MIMAT0000414	0	0.994109	1.25992	2.66125	2.95708	2.36123
MIMAT0004688	0	1.98822	0	2.66125	3.94277	1.57416
MIMAT0000750	11.0243	10.9352	16.379	10.645	4.92846	8.65786
MIMAT0004569	3.3073	5.96465	2.51984	7.09666	8.87123	6.29662
MIMAT0000450	1.10243	0.994109	0	0.887082	3.94277	3.14831
MIMAT0002888	37.4828	37.7761	28.9782	52.3379	39.4277	42.5022
MIMAT0000270	0	1.98822	0	3.54833	1.97138	2.36123
MIMAT0004699	0	0.994109	1.25992	2.66125	0.985692	3.93539
MIMAT0001545_1	5.51217	3.97644	2.51984	8.87082	2.95708	9.44493
MIMAT0004502	4.40974	0.994109	13.8591	3.54833	0.985692	0.787078
MIMAT0022706	40904.7	38845.8	39731.6	42440.7	49222.5	46222.7
MIMAT0001545	2.20487	2.98233	10.0794	7.09666	5.91415	11.0191
MIMAT0003338	125.678	158.063	117.173	173.868	254.309	118.849
MIMAT0000097	44757.7	48319.7	42952	39411.3	41262.1	38305.5
MIMAT0004549	188736	195167	210398	195587	315470	208816
MIMAT0004597	41.8925	29.8233	28.9782	48.7895	37.4563	41.7151
MIMAT0000258	22.0487	27.8351	28.9782	23.9512	18.7281	16.5286
MIMAT0000753	12.1268	5.96465	8.81945	11.5321	24.6423	8.65786
MIMAT0000095	15.4341	18.8881	20.1587	8.87082	12.814	16.5286
MIMAT0004958	2852	2706.96	2745.37	2963.74	3232.08	3343.51
MIMAT0004801	4.40974	0.994109	1.25992	0	1.97138	0
MIMAT0000083	109.141	96.4286	125.992	128.627	48.2989	71.6241
MIMAT0000084	4.40974	0	2.51984	0.887082	0	0.787078
MIMAT0000104	2.20487	1.98822	2.51984	1.77416	0	0
MIMAT0000459	1642.63	1448.42	1681.99	1287.16	1375.04	1447.44
MIMAT0000275_1	0	0.994109	1.25992	1.77416	5.91415	0.787078
MIMAT0000275	1.10243	2.98233	2.51984	0.887082	0	0.787078
MIMAT0003242	29.7657	48.7113	39.0576	35.4833	33.5135	25.1865
MIMAT0000681	2.20487	2.98233	1.25992	7.98374	2.95708	3.14831
MIMAT0003886	0	0	0	0.887082	3.94277	0
MIMAT0003283	692.329	675.994	900.844	593.458	639.714	700.499
MIMAT0002871	2.20487	3.97644	0	0	0	1.57416
MIMAT0004680	7054.48	7961.82	8840.87	8233.9	5018.16	7093.15
MIMAT0005796	60.6339	45.729	49.1369	37.2575	43.3704	44.0764
MIMAT0004909	70.5558	70.5817	65.5159	94.0307	78.8554	77.9207
MIMAT0000256_1	2.20487	0	1.25992	0	0	0
MIMAT0000256	11.0243	12.9234	16.379	7.09666	5.91415	13.3803
MIMAT0000691	1.10243	0.994109	1.25992	0	0	0
MIMAT0000688	1.10243	0.994109	1.25992	0	0	0
MIMAT0000099	7.71704	18.8881	22.6786	26.6125	16.7568	22.0382
MIMAT0000067	2.20487	5.96465	1.25992	4.43541	4.92846	8.65786
MIMAT0000099_1	8.81947	11.9293	20.1587	10.645	6.89984	9.44493
MIMAT0000417	2.20487	0.994109	0	0	0	0
MIMAT0000772	2.20487	2.98233	3.77976	2.66125	9.85692	4.72247
MIMAT0001341	8882.31	6668.48	8953	7956.24	6815.07	6470.57
MIMAT0004568	2.20487	0	0	0	2.95708	4.72247
MIMAT0000067_1	7.71704	7.95287	5.03968	0.887082	5.91415	5.50955
MIMAT0001080	1.10243	1.98822	0	0	0	0
MIMAT0000757	1.10243	1.98822	0	0	0	0
MIMAT0000086	0	0	0	0.887082	2.95708	0
MIMAT0000424_1	124.575	83.5052	204.107	125.079	88.7123	76.3466
MIMAT0003393	2.20487	0	2.51984	4.43541	3.94277	2.36123
MIMAT0000261	2.20487	11.9293	15.1191	6.20958	6.89984	3.93539
MIMAT0003339	0	0	0	0.887082	1.97138	0.787078
MIMAT0000424	6.61461	0.994109	3.77976	5.32249	6.89984	7.0837
MIMAT0000089	2.20487	0	0	5.32249	2.95708	0
MIMAT0000093	0	0	0	1.77416	0.985692	0.787078
MIMAT0000278	0	0	0	1.77416	0.985692	0.787078
MIMAT0000071	0	0	0	0	1.97138	1.57416
MIMAT0000443	2.20487	0	1.25992	3.54833	3.94277	1.57416
MIMAT0000420	1921.54	1886.82	2085.17	2310.85	2313.42	2073.95
MIMAT0002174	4404.22	4357.18	3394.23	5304.75	4214.82	4420.23
MIMAT0000068	0	0	0	2.66125	0	0.787078
MIMAT0004697	0	0	0	0.887082	0.985692	1.57416
MIMAT0000072	0	0	0	0.887082	0.985692	1.57416
MIMAT0003218	1.10243	0	2.51984	2.66125	1.97138	3.93539
MIMAT0000074	4.40974	2.98233	1.25992	0	2.95708	0.787078
MIMAT0000076	3.3073	2.98233	2.51984	0.887082	0.985692	1.57416
MIMAT0000222	1.10243	4.97055	2.51984	0.887082	0.985692	1.57416
MIMAT0000074_1	10149	9040.43	9182.3	8745.74	8560.73	7793.65
MIMAT0004692	1.10243	4.97055	2.51984	0	0.985692	2.36123
MIMAT0000680	6.61461	0	2.51984	0.887082	1.97138	0
MIMAT0000244_1	0	0	1.25992	3.54833	1.97138	0
MIMAT0000244	0	0	1.25992	1.77416	2.95708	0.787078
MIMAT0000245	0	0	0	0.887082	0	2.36123
MIMAT0000081	0	1.98822	0	2.66125	3.94277	0.787078
MIMAT0000075	14.3316	9.94109	16.379	14.1933	3.94277	9.44493
MIMAT0000732	10938.4	8322.68	11727.3	9281.54	8946.14	8807.4
MIMAT0000073	2.20487	0	0	3.54833	1.97138	1.57416
MIMAT0000070	0	0	1.25992	1.77416	1.97138	1.57416
MIMAT0000087	0	0	1.25992	1.77416	1.97138	1.57416
MIMAT0000082_1	4.40974	4.97055	15.1191	17.7416	10.8426	7.87078
MIMAT0000082	0	0.994109	0	2.66125	1.97138	0.787078
MIMAT0000259	1.10243	0	0	0.887082	1.97138	2.36123
MIMAT0022727	2.20487	10.9352	12.5992	3.54833	5.91415	6.29662
MIMAT0000692	0	0	1.25992	0.887082	0.985692	3.14831
MIMAT0000689	5.51217	2.98233	3.77976	4.43541	9.85692	6.29662
MIMAT0000069	5.51217	4.97055	0	2.66125	1.97138	0.787078
MIMAT0000069_1	3.3073	5.96465	1.25992	0.887082	1.97138	2.36123
MIMAT0000419	202.848	357.879	246.945	357.494	394.277	249.504
MIMAT0000456	10304.5	14042.8	10885.7	12356.2	15600.5	12460.2
MIMAT0000440	22.0487	22.8645	21.4187	15.9675	36.4706	32.2702
MIMAT0000077	52.9168	40.7585	54.1766	47.0154	48.2989	27.5477
MIMAT0000243	26.4584	25.8468	39.0576	24.8383	22.6709	23.6123
MIMAT0000279	2.20487	0.994109	2.51984	5.32249	4.92846	1.57416
MIMAT0000092	2.20487	3.97644	7.55953	2.66125	1.97138	2.36123
MIMAT0000092_1	3415.34	3461.49	3426.99	3363.82	2786.55	2995.62
MIMAT0000254	54.0193	54.676	61.7361	39.9187	43.3704	56.6696
MIMAT0000253	8.81947	16.8999	18.8988	18.6287	7.88554	3.93539
