# Supplementary material for: MicroRNAs promote skeletal muscle differentiation of mesodermal iPSC-derived progenitors
Source: Nat Commun. 2017 Nov 1;8:1249. doi: 10.1038/s41467-017-01359-w (PMC5665910; doi:10.1038/s41467-017-01359-w)
Supplement: Supplementary file 6 — Supplementary Data 3 [file 41467_2017_1359_MOESM6_ESM.xlsx]

## Sheet: MAB-MiPs ctrl vs MAB-MiPs PMC
Supplementary Data 3. Listo of differentially expressed genes between MiPs treated and untreated
	id	baseMean	baseMeanA	baseMeanB	foldChange	log2FoldChange	pval	padj
16	AACS	440.962	483.895	398.029	0.822552	-0.281821	0.00633933	0.0302083
21	AADACL4	2.61258	4.88801	0.337151	0.068975	-3.85778	0.00715866	0.0334776
24	AAGAB	1094.3	1212.85	975.755	0.804511	-0.313815	0.000282684	0.00201632
25	AAK1	88.4095	114.695	62.1236	0.541639	-0.884596	6.33478e-07	8.31244e-06
29	AAR2	498.979	395.214	602.744	1.52511	0.60891	3.66018e-10	8.80111e-09
31	AARS	6027.83	6630.67	5424.99	0.818166	-0.289534	0.0110958	0.0486313
32	AARS2	682.439	602.009	762.869	1.26721	0.341651	0.000255354	0.00184156
36	AASS	394.746	443.107	346.386	0.781721	-0.355274	0.000653113	0.00419074
37	AATF	841.197	731.447	950.946	1.30009	0.37861	2.76391e-05	0.000251902
38	AATK	119.71	136.65	102.771	0.752076	-0.41105	0.00808455	0.0372107
54	ABCA1	51.97	28.0074	75.9326	2.71116	1.43891	1.08225e-09	2.42057e-08
60	ABCA2	987.813	1339.23	636.399	0.475199	-1.0734	7.50569e-35	2.69329e-32
61	ABCA3	1280.54	1605.52	955.563	0.595175	-0.748613	1.66668e-19	1.48562e-17
63	ABCA5	436.831	486.615	387.048	0.795387	-0.33027	0.011134	0.0487606
65	ABCA7	473.942	602.913	344.972	0.572175	-0.805471	1.54144e-15	7.91623e-14
66	ABCA8	5.89997	1.52814	10.2718	6.72179	2.74884	0.000406284	0.00277421
81	ABCC1	734.584	812.124	657.044	0.809044	-0.30571	0.000676913	0.00432324
86	ABCC2	17.9725	11.2721	24.6729	2.18885	1.13017	0.00396469	0.0201649
88	ABCC4	414.392	514.466	314.319	0.610962	-0.710847	1.08388e-10	2.84956e-09
102	ABCD3	1225.44	1343.93	1106.96	0.823676	-0.279851	0.000855851	0.00531848
106	ABCF2	1383.28	1226.62	1539.93	1.25543	0.328177	7.43211e-05	0.000611996
112	ABCG4	122.382	148.297	96.4684	0.65051	-0.620358	6.07801e-05	0.000511323
121	ABHD14A	95.642	67.0314	124.253	1.85365	0.890369	1.90198e-07	2.77119e-06
137	ABHD3	564.813	498.782	630.844	1.26477	0.338873	0.000370804	0.00256448
138	ABHD4	295.105	246.481	343.728	1.39454	0.47979	2.39269e-05	0.000221019
140	ABHD6	150.983	177.946	124.02	0.696953	-0.520868	0.000451396	0.00304364
141	ABHD8	219.02	180.125	257.915	1.43186	0.517893	4.50307e-05	0.000390085
143	ABI2	2019.41	2214.15	1824.66	0.824091	-0.279125	0.000517954	0.00343711
145	ABI3BP	62.393	77.9694	46.8165	0.600447	-0.735891	0.000477253	0.0031926
146	ABL1	1290.44	1389.45	1191.42	0.857477	-0.221831	0.00789835	0.0364136
148	ABLIM1	800.228	909.136	691.319	0.760413	-0.395145	6.38298e-06	6.70872e-05
150	ABLIM3	52.2732	32.9614	71.585	2.17178	1.11888	1.75337e-06	2.08653e-05
152	ABR	1550.83	1741.35	1360.32	0.781187	-0.35626	1.60622e-05	0.000154384
155	ABT1	586.042	439.664	732.42	1.66586	0.736268	3.46447e-15	1.68639e-13
158	ABTB2	114.546	140.193	88.8996	0.634124	-0.657164	5.52474e-05	0.00046972
301	AC003102.3	32.2956	40.9331	23.6581	0.577971	-0.79093	0.00488922	0.0241774
466	AC004893.11	27.3707	19.3817	35.3598	1.82439	0.867418	0.00727095	0.0339065
911	AC006967.1	4.86576	1.62738	8.10414	4.97986	2.3161	0.00414345	0.0209448
912	AC006978.6	42.6856	54.0752	31.2959	0.578748	-0.788993	0.00175059	0.00991047
997	AC007246.3	69.4554	87.3597	51.5511	0.590102	-0.760965	0.00015492	0.00118149
1370	AC009299.3	13.6393	7.52738	19.7513	2.62392	1.39173	0.00244899	0.0132454
1388	AC009403.2	46.6305	33.5377	59.7232	1.78078	0.832506	0.00065724	0.00421142
1454	AC009948.5	236.227	100.951	371.503	3.68004	1.87972	1.05356e-15	5.51182e-14
1565	AC010536.1	10.8665	4.89504	16.838	3.43981	1.78233	0.000549754	0.00361708
1613	AC010883.5	13.0543	20.4402	5.66835	0.277314	-1.85041	0.000115536	0.000909886
1655	AC011242.6	13.7505	8.52647	18.9745	2.22537	1.15404	0.0100868	0.0449053
1666	AC011298.2	2.48199	0	4.96398	#N/A	#N/A	0.000946296	0.00579941
1773	AC012065.7	80.4903	100.474	60.5064	0.602208	-0.731667	0.00119454	0.00711815
1783	AC012146.7	78.9791	56.5841	101.374	1.79157	0.841223	1.06448e-05	0.000106369
1808	AC012358.8	11.4869	6.41615	16.5577	2.58062	1.36772	0.00571299	0.027655
1966	AC015849.16	55.198	43.0481	67.3479	1.56448	0.645684	0.00540121	0.0263462
2417	AC025171.1	3.95071	1.21048	6.69094	5.52753	2.46664	0.00936025	0.0422011
2522	AC034220.3	18.4521	12.3103	24.5939	1.99783	0.998434	0.00858927	0.0391539
2553	AC051649.6	6.35769	10.2262	2.48923	0.243418	-2.03849	0.0064855	0.0307801
2646	AC068057.1	3.85469	0.582183	7.1272	12.2422	3.61379	0.00107049	0.00646989
2730	AC069278.4	12.2104	5.57647	18.8442	3.37924	1.7567	0.00259102	0.0139087
2868	AC074117.10	146.592	188.205	104.979	0.557788	-0.842211	0.00349747	0.0180944
2875	AC074212.5	37.8156	50.9392	24.6919	0.484732	-1.04474	0.000898754	0.00554691
2876	AC074212.6	13.743	20.1162	7.36969	0.366355	-1.44868	0.00110412	0.00664019
2893	AC074389.9	45.0092	32.7844	57.234	1.74577	0.803861	0.00091693	0.00564664
3017	AC079922.3	32.8605	44.5899	21.131	0.473897	-1.07735	0.00022101	0.00162061
3034	AC083843.1	170.901	230.021	111.78	0.485954	-1.04111	0.000456533	0.00307235
3070	AC084219.4	9.72044	3.64548	15.7954	4.33287	2.11532	0.000165269	0.00125358
3357	AC092669.3	124.341	69.3265	179.355	2.5871	1.37134	1.17223e-17	8.12119e-16
3434	AC093375.1	29.3522	38.3468	20.3576	0.530882	-0.913538	0.00241026	0.0130535
3461	AC093627.9	8.60597	4.56449	12.6474	2.77083	1.47032	0.00728135	0.033938
3464	AC093642.3	15.1589	21.6764	8.64147	0.398657	-1.32678	0.00218892	0.0120294
3466	AC093642.5	12.2552	17.1452	7.36525	0.429582	-1.219	0.00923879	0.0417206
3495	AC093838.4	411.103	475.449	346.757	0.729325	-0.455365	1.44435e-05	0.000140465
3625	AC098820.3	6.50156	2.20957	10.7936	4.88492	2.28833	0.00176806	0.0099851
4115	AC116614.1	117.622	136.919	98.3256	0.71813	-0.477683	0.00190995	0.0106851
4192	AC125232.1	30.6657	39.5995	21.7319	0.548792	-0.865669	0.00362174	0.0186511
4463	AC147651.3	7.8283	14.2623	1.39426	0.0977581	-3.35464	3.62119e-06	4.0029e-05
4471	AC159540.1	147.006	63.3081	230.704	3.64415	1.86558	7.79801e-20	7.2271e-18
4605	ACAA1	358.134	315.378	400.891	1.27115	0.34613	0.00136059	0.00795053
4606	ACAA2	426.188	479.63	372.746	0.777153	-0.36373	0.000358168	0.0024863
4607	ACACA	1389.04	1499.28	1278.8	0.852947	-0.229471	0.00693256	0.0325672
4609	ACAD10	402.694	346.847	458.54	1.32202	0.402745	0.000122982	0.000960689
4612	ACAD9	558.143	654.807	461.478	0.704754	-0.504809	1.20325e-07	1.82932e-06
4613	ACADL	49.9462	38.9028	60.9897	1.56774	0.64869	0.00632776	0.0301665
4614	ACADM	1221.46	1320.02	1122.91	0.850677	-0.233317	0.00439455	0.0220547
4615	ACADS	285.314	346.122	224.505	0.648631	-0.624531	6.20072e-08	1.00435e-06
4617	ACADVL	3462.49	3723.59	3201.39	0.859759	-0.217996	0.00393853	0.0200574
4622	ACAP3	586.53	699.252	473.809	0.677593	-0.561509	0.000807674	0.00505275
4623	ACAT1	1264.75	1442.43	1087.07	0.753643	-0.408047	9.19935e-07	1.17303e-05
4624	ACAT2	1253.44	1552.54	954.331	0.614691	-0.702068	4.65279e-10	1.09619e-08
4625	ACBD3	2281.89	2519.83	2043.94	0.81114	-0.301977	0.00447318	0.0223691
4626	ACBD4	133.723	165.593	101.853	0.615081	-0.701152	2.13975e-06	2.49227e-05
4628	ACBD6	726.012	663.192	788.831	1.18945	0.250289	0.00737641	0.0343125
4630	ACCS	208.961	147.589	270.332	1.83165	0.873143	4.27911e-11	1.19768e-09
4644	ACLY	5024.49	6292.67	3756.3	0.596933	-0.744359	3.95973e-23	5.13096e-21
4647	ACO1	657.745	822.392	493.098	0.59959	-0.737951	3.81651e-15	1.84491e-13
4653	ACOT2	90.7803	63.2518	118.309	1.87044	0.903378	0.000268536	0.00192374
4658	ACOT9	458.285	562.676	353.894	0.628947	-0.668989	4.29634e-11	1.2013e-09
4663	ACP1	1418.2	1786.22	1050.18	0.587931	-0.766281	1.85876e-20	1.83342e-18
4664	ACP2	341.203	283.307	399.099	1.40872	0.494383	9.47401e-06	9.54873e-05
4666	ACP6	403.646	454.189	353.103	0.777438	-0.363201	0.000386671	0.00266106
4667	ACPL2	365.828	320.416	411.24	1.28346	0.360035	0.000726994	0.00460358
4674	ACSBG1	22.0636	12.5287	31.5986	2.5221	1.33462	0.000152462	0.00116592
4678	ACSL1	592.91	682.47	503.35	0.737543	-0.439202	3.9767e-06	4.37171e-05
4679	ACSL3	1649.77	1869.61	1429.94	0.764829	-0.386791	1.87217e-05	0.000177327
4680	ACSL4	1061.31	1495.36	627.255	0.419469	-1.25337	6.00628e-18	4.34392e-16
4689	ACSS1	463.465	592.973	333.958	0.563193	-0.828298	4.44781e-16	2.45059e-14
4690	ACSS2	468.798	624.468	313.127	0.501431	-0.995878	3.55807e-21	3.84505e-19
4692	ACTA1	7.45718	1.89191	13.0225	6.88325	2.78309	3.96311e-05	0.000348159
4693	ACTA2	294.458	167.039	421.877	2.52562	1.33664	1.52074e-18	1.20237e-16
4695	ACTB	15682.3	14167.3	17197.3	1.21387	0.279613	7.03386e-05	0.00058177
4720	ACTL6A	540.066	484.992	595.14	1.22711	0.295267	0.00224942	0.0123111
4733	ACTR10	855.493	687.199	1023.79	1.4898	0.575116	1.86485e-10	4.72785e-09
4734	ACTR1A	1972.16	2121.29	1823.03	0.859397	-0.218603	0.00762562	0.0353542
4735	ACTR1B	1010.2	1198.23	822.178	0.686161	-0.54338	1.92483e-10	4.86668e-09
4736	ACTR2	4754.14	5449.01	4059.27	0.744955	-0.424774	1.5099e-08	2.74242e-07
4737	ACTR3	2049.71	2216.11	1883.32	0.849833	-0.234749	0.00262045	0.0140317
4748	ACTR6	729.941	826.281	633.601	0.76681	-0.383058	2.91595e-05	0.000264296
4754	ACVR1	230.37	282.989	177.75	0.628116	-0.670898	6.41717e-08	1.03761e-06
4758	ACVR2B	990.016	1285.16	694.874	0.540692	-0.887122	2.28978e-18	1.77531e-16
4763	ACYP1	347.969	394.843	301.096	0.762572	-0.391055	0.00234949	0.0127623
4764	ACYP2	69.7906	54.7589	84.8223	1.54901	0.63135	0.00302385	0.0159154
4772	ADA	157.597	192.019	123.175	0.641476	-0.640533	8.59107e-06	8.74701e-05
4780	ADAM15	912.743	1026.2	799.291	0.778888	-0.360512	3.28556e-05	0.000294275
4781	ADAM17	656.969	727.391	586.546	0.80637	-0.310486	0.000976504	0.00596234
4791	ADAM21	6.57433	2.95702	10.1916	3.44658	1.78517	0.00985786	0.0440613
4807	ADAM9	1966.11	2286.21	1646	0.719971	-0.473989	1.8769e-09	4.04097e-08
4809	ADAMTS1	107.931	170.951	44.9106	0.26271	-1.92846	4.52378e-05	0.000391515
4814	ADAMTS15	116.219	142.287	90.1514	0.633587	-0.658385	5.48069e-05	0.000466826
4817	ADAMTS18	20.6048	32.044	9.16569	0.286035	-1.80574	1.67539e-06	2.00309e-05
4820	ADAMTS2	133.908	183.448	84.3685	0.459903	-1.1206	1.67182e-12	5.76263e-11
4822	ADAMTS3	191.246	145.994	236.497	1.61991	0.69591	1.19398e-07	1.81621e-06
4826	ADAMTS7	222.921	279.966	165.876	0.592488	-0.755143	1.39466e-09	3.06158e-08
4832	ADAMTS9	89.6848	114.591	64.7785	0.565301	-0.82291	6.50095e-06	6.81793e-05
4834	ADAMTS9-AS2	5.88672	9.98858	1.78486	0.17869	-2.48447	0.00119536	0.00712153
4837	ADAMTSL3	43.4725	32.169	54.7759	1.70275	0.767869	0.00216577	0.0119232
4838	ADAMTSL4	111.321	131.976	90.6655	0.686987	-0.541644	0.00646089	0.0306935
4840	ADAMTSL5	35.011	51.7363	18.2857	0.353441	-1.50046	1.09022e-07	1.67477e-06
4842	ADAP2	170.803	202.149	139.457	0.689874	-0.535594	0.000422474	0.00286936
4843	ADAR	6946.75	3916.85	9976.65	2.54711	1.34886	1.76732e-55	1.97862e-52
4844	ADARB1	455.638	521.979	389.297	0.745811	-0.423118	0.00023746	0.00172541
4852	ADCK2	786.207	847.362	725.051	0.855657	-0.224896	0.00873635	0.0397209
4853	ADCK3	1104.08	888.636	1319.53	1.48489	0.570354	1.93128e-11	5.71403e-10
4854	ADCK4	299.756	348.97	250.541	0.717945	-0.478054	1.95441e-05	0.000184244
4856	ADCY1	592.929	762.872	422.987	0.554467	-0.850827	1.33882e-18	1.06759e-16
4858	ADCY10P1	80.1059	109.751	50.4609	0.459776	-1.121	1.43008e-05	0.000139126
4860	ADCY3	773.375	1030.45	516.297	0.501038	-0.997007	3.36454e-28	6.87374e-26
4862	ADCY5	59.2176	91.0194	27.4158	0.301208	-1.73117	2.74299e-14	1.19772e-12
4864	ADCY7	308.923	351.133	266.713	0.759578	-0.396729	0.000362205	0.00251245
4866	ADCY9	408.989	465.38	352.599	0.757658	-0.400382	0.000102188	0.000814854
4870	ADD2	789.841	905.51	674.171	0.744521	-0.425615	2.2133e-06	2.5694e-05
4871	ADD3	1235.27	1325.35	1145.2	0.864072	-0.210776	0.0110729	0.0485428
4884	ADI1	1027.72	686.421	1369.01	1.99442	0.995967	5.68891e-31	1.47432e-28
4899	ADNP2	698.829	640.361	757.296	1.18261	0.241973	0.00738891	0.034365
4907	ADPGK	740.97	615.757	866.183	1.4067	0.49231	7.19573e-08	1.14955e-06
4909	ADPRH	28.0834	18.2056	37.9613	2.08514	1.06015	0.000435015	0.00294524
4910	ADPRHL1	54.0527	43.3692	64.7362	1.49268	0.5779	0.00942232	0.0424262
4911	ADPRHL2	588.358	474.898	701.818	1.47783	0.56348	3.12605e-09	6.41459e-08
4924	ADRM1	777.661	701.469	853.853	1.21724	0.28361	0.00171968	0.00976113
4925	ADSL	1396.91	1198.54	1595.28	1.33102	0.412533	7.14467e-07	9.26226e-06
4926	ADSS	926.674	1011.22	842.13	0.832787	-0.26398	0.00181148	0.0101954
4927	ADSSL1	102.554	127.605	77.5027	0.607362	-0.71937	0.00226765	0.0123963
4945	AEN	1142.55	859.439	1425.66	1.65883	0.730168	1.04172e-17	7.28914e-16
4946	AES	1455.05	1654.54	1255.56	0.75886	-0.398094	9.6278e-07	1.22044e-05
4983	AF127936.7	37.5365	50.4457	24.6273	0.488194	-1.03447	0.000112184	0.000887233
5046	AFAP1	283.533	374.805	192.26	0.512961	-0.963079	1.70959e-16	1.00104e-14
5049	AFAP1L2	69.8797	106.483	33.2765	0.312506	-1.67804	7.36826e-14	3.04624e-12
5050	AFF1	723.443	793.783	653.102	0.822772	-0.281435	0.00267295	0.0142855
5053	AFF3	272.842	334.408	211.276	0.63179	-0.662484	1.31256e-08	2.4249e-07
5054	AFF4	1850.65	2089.76	1611.54	0.771159	-0.3749	3.23589e-06	3.61266e-05
5056	AFG3L2	869.548	940.101	798.996	0.849905	-0.234627	0.0071742	0.0335335
5059	AFMID	256.75	224.26	289.241	1.28976	0.367098	0.00239832	0.0129989
5061	AFTPH	545.461	486.178	604.743	1.24387	0.314838	0.00104269	0.00631688
5062	AGA	295.173	182.404	407.942	2.23647	1.16123	4.35459e-23	5.59085e-21
5063	AGAP1	654.598	717.246	591.95	0.825309	-0.276993	0.00288262	0.0152691
5067	AGAP2	136.022	232.847	39.1965	0.168336	-2.57059	2.41984e-51	2.41889e-48
5068	AGAP2-AS1	118.405	102.111	134.698	1.31913	0.399583	0.0100868	0.0449053
5088	AGGF1	803.436	704.691	902.181	1.28025	0.356427	9.09904e-05	0.000733505
5093	AGK	1114.11	1227.25	1000.98	0.815627	-0.294018	0.000564195	0.003693
5099	AGO2	160.515	229.835	91.1951	0.396785	-1.33357	1.00153e-19	9.10125e-18
5101	AGO4	551.846	637.315	466.377	0.731784	-0.45051	5.3423e-06	5.70709e-05
5105	AGPAT4	480.529	534.236	426.822	0.79894	-0.323841	0.00134583	0.0078837
5109	AGPAT9	152.438	179.205	125.67	0.701266	-0.511966	0.000372877	0.0025769
5113	AGRN	2323.48	2092.88	2554.08	1.22037	0.287313	0.00339608	0.0176318
5116	AGTPBP1	1511.07	1942.98	1079.16	0.555414	-0.848365	1.19369e-18	9.60066e-17
5119	AGTRAP	257.192	218.578	295.807	1.35333	0.43651	0.000165927	0.00125755
5124	AHCY	2078.37	2820.93	1335.8	0.473533	-1.07846	2.98419e-38	1.46534e-35
5125	AHCYL1	2343.94	2912.93	1774.96	0.609338	-0.714686	8.14634e-20	7.52501e-18
5136	AHNAK	1700.67	2046.31	1355.04	0.662186	-0.594692	2.25513e-13	8.70603e-12
5137	AHNAK2	106.799	135.611	77.9869	0.575079	-0.798168	1.39364e-06	1.70633e-05
5139	AHRR	454.784	400.658	508.911	1.27019	0.345044	0.00110805	0.00666093
5140	AHSA1	1112.6	1019.07	1206.13	1.18356	0.243131	0.00273517	0.0145846
5145	AIDA	1125.42	1300.8	950.039	0.730352	-0.453336	1.06733e-07	1.6423e-06
5147	AIF1L	626.528	763.986	489.071	0.640157	-0.643503	1.05994e-11	3.27086e-10
5150	AIFM2	151.479	110.974	191.984	1.72999	0.790764	4.92691e-08	8.11172e-07
5152	AIG1	691.371	608.472	774.271	1.27249	0.347649	0.000186213	0.00139058
5160	AIMP2	265.652	226.116	305.189	1.3497	0.43264	0.000309406	0.00218576
5161	AIP	576.046	669.713	482.378	0.720277	-0.473377	8.96651e-07	1.14543e-05
5179	AK3	684.329	806.728	561.931	0.696555	-0.52169	3.16376e-05	0.000284912
5184	AK4	1364.38	1695.52	1033.23	0.609387	-0.714568	1.48793e-17	1.00594e-15
5192	AK7	197.597	270.242	124.952	0.462372	-1.11287	1.20253e-16	7.2538e-15
5198	AKAP12	1585.42	1723.32	1447.52	0.839962	-0.251604	0.00215738	0.0118794
5204	AKAP3	31.4675	19.2754	43.6597	2.26505	1.17954	8.66111e-05	0.000700827
5208	AKAP7	231.04	162.004	300.076	1.85228	0.8893	1.89515e-09	4.074e-08
5213	AKIRIN1	1082.48	1240.05	924.917	0.745871	-0.423002	8.9888e-07	1.14775e-05
5217	AKR1A1	762.081	893.945	630.217	0.704984	-0.504338	3.34356e-08	5.68893e-07
5240	AKR7A2	585.246	675.376	495.116	0.733097	-0.447924	2.17663e-06	2.53103e-05
5244	AKT1	1934.68	2206.06	1663.31	0.753975	-0.407412	2.65028e-07	3.75209e-06
5246	AKT2	1585.41	1734.47	1436.35	0.828116	-0.272095	0.000583073	0.00379262
5247	AKT3	1410.82	1816.73	1004.91	0.55314	-0.854282	6.5202e-25	1.0369e-22
5401	AL121578.2	7.26074	10.9673	3.55413	0.324065	-1.62564	0.00744441	0.0345828
5770	AL357673.1	232.758	197.541	267.974	1.35655	0.439942	0.000574308	0.0037478
6237	ALDH18A1	2150.84	2630.1	1671.58	0.635557	-0.653907	4.77297e-11	1.3253e-09
6239	ALDH1A2	405.399	541.693	269.106	0.496786	-1.0093	2.22909e-21	2.4563e-19
6240	ALDH1A3	249.39	221.85	276.93	1.24828	0.319941	0.0077414	0.0358106
6261	ALDOA	9103.53	11271.2	6935.81	0.615354	-0.700512	1.04791e-09	2.34641e-08
6265	ALDOC	279.703	420.041	139.365	0.331788	-1.59167	5.829e-13	2.13265e-11
6266	ALG1	152.986	100.739	205.234	2.03729	1.02665	3.87961e-07	5.324e-06
6268	ALG10B	122.904	145.265	100.542	0.692129	-0.530888	0.000819208	0.00511576
6273	ALG14	129.981	103.303	156.66	1.51651	0.600758	0.000338538	0.00236469
6274	ALG1L	108.854	93.2077	124.499	1.33572	0.417617	0.0107171	0.0472233
6288	ALG2	581.739	466.141	697.338	1.49598	0.581091	8.6712e-10	1.96676e-08
6289	ALG3	283.952	241.341	326.562	1.35311	0.436281	0.000162641	0.00123499
6292	ALG6	771.568	660.809	882.327	1.33522	0.417079	3.21032e-06	3.58554e-05
6293	ALG8	556.072	423.365	688.78	1.62692	0.702141	2.7253e-13	1.0378e-11
6294	ALG9	479.55	429.055	530.044	1.23537	0.304949	0.00236365	0.0128235
6298	ALKBH2	260.453	210.436	310.47	1.47537	0.561073	2.02688e-05	0.000190562
6302	ALKBH5	2180.67	2424.8	1936.55	0.798642	-0.324378	4.88047e-05	0.00041966
6308	ALMS1-IT1	51.7981	65.7408	37.8554	0.575829	-0.796288	0.00456601	0.0227844
6317	ALOX5	28.9359	39.4725	18.3993	0.46613	-1.1012	0.000402983	0.00275368
6321	ALPK1	197.391	164.766	230.016	1.39601	0.481313	0.000250551	0.00181065
6328	ALS2CL	154.389	197.456	111.322	0.563783	-0.826787	1.53262e-08	2.78188e-07
6331	ALX1	82.6061	67.4729	97.7393	1.44857	0.534631	0.00362997	0.0186832
6338	AMBRA1	510.034	427.162	592.906	1.38801	0.47302	7.75728e-07	1.00101e-05
6339	AMD1	1959.16	2168.71	1749.61	0.806751	-0.309804	0.000122945	0.000960664
6342	AMDHD2	267.14	212.279	322.001	1.51688	0.601107	6.83376e-07	8.89215e-06
6347	AMER2	14.7831	25.0117	4.55444	0.182093	-2.45726	2.83076e-07	3.98743e-06
6354	AMIGO1	203.903	178.005	229.802	1.29099	0.368477	0.00541558	0.0264025
6357	AMMECR1	335.344	264.636	406.053	1.53439	0.617661	1.54006e-08	2.79356e-07
6362	AMN1	133.312	178.556	88.068	0.493222	-1.01969	1.8902e-11	5.60431e-10
6364	AMOTL1	1078.75	1288.49	869.016	0.674446	-0.568225	2.6873e-11	7.77012e-10
6367	AMPD2	805.488	1035.46	575.515	0.555806	-0.847347	7.65702e-21	7.96701e-19
6379	AMZ2	1367.83	1227.51	1508.15	1.22862	0.297042	0.000275033	0.00196626
6385	ANAPC11	700.812	771.003	630.62	0.817921	-0.289966	0.00212211	0.0117059
6395	ANGEL1	547.235	602.101	492.368	0.817749	-0.290269	0.00229186	0.0125091
6396	ANGEL2	737.153	665.622	808.684	1.21493	0.280873	0.00269657	0.0143953
6400	ANGPTL1	7.22882	0	14.4576	#N/A	#N/A	0.0093654	0.0422174
6408	ANK1	237.414	263.652	211.177	0.800968	-0.320183	0.00740358	0.0344274
6409	ANK2	498.48	390.034	606.926	1.55608	0.637919	3.2099e-10	7.81234e-09
6410	ANK3	421.409	337.267	505.551	1.49896	0.583965	1.92411e-08	3.43018e-07
6414	ANKEF1	119.882	98.0485	141.716	1.44537	0.531436	0.000905427	0.0055844
6416	ANKFY1	2016.46	1634.18	2398.75	1.46787	0.55372	1.49021e-12	5.17487e-11
6418	ANKHD1	41.7013	54.7094	28.6931	0.524464	-0.931084	0.0030556	0.0160647
6424	ANKMY1	129.757	148.743	110.771	0.744711	-0.425248	0.00563474	0.027314
6425	ANKMY2	279.055	319.842	238.268	0.744955	-0.424776	0.000256063	0.00184573
6427	ANKRD1	78.2697	51.7503	104.789	2.0249	1.01785	8.30903e-06	8.49695e-05
6428	ANKRD10	425.512	471.239	379.785	0.805929	-0.311276	0.00606238	0.0291046
6430	ANKRD11	1935.83	1744.38	2127.28	1.2195	0.286295	0.000934137	0.00573997
6433	ANKRD13B	194.788	250.672	138.903	0.554121	-0.851727	1.1336e-10	2.96805e-09
6434	ANKRD13C	922.769	849.096	996.442	1.17353	0.230858	0.00715717	0.0334763
6468	ANKRD27	618.828	748.612	489.044	0.653267	-0.614255	9.38348e-11	2.50366e-09
6477	ANKRD31	7.83844	3.42004	12.2568	3.58383	1.8415	0.00247527	0.0133669
6482	ANKRD34A	40.0057	51.505	28.5063	0.553467	-0.85343	0.000992296	0.00604557
6483	ANKRD34B	65.9544	83.8405	48.0683	0.57333	-0.802563	0.00974787	0.0436324
6492	ANKRD37	50.1564	65.377	34.9358	0.534374	-0.904078	0.000944403	0.00578907
6494	ANKRD40	703.987	885.746	522.227	0.58959	-0.762216	1.44338e-16	8.55904e-15
6495	ANKRD42	159.27	180.544	137.996	0.764334	-0.387724	0.00733206	0.0341346
6496	ANKRD44	48.1006	61.2419	34.9592	0.570838	-0.808846	0.000566585	0.00370691
6499	ANKRD46	580.356	630.291	530.421	0.84155	-0.248879	0.00861761	0.0392576
6500	ANKRD49	356.706	309.82	403.593	1.30267	0.381474	0.000473896	0.0031709
6502	ANKRD52	1332.93	1534.54	1131.32	0.737237	-0.439801	1.2523e-07	1.8977e-06
6517	ANKRD9	255.648	361.861	149.434	0.41296	-1.27593	3.9473e-25	6.38618e-23
6524	ANKZF1	651.112	733.362	568.862	0.775691	-0.366447	0.000145665	0.0011173
6533	ANO5	443.395	512.475	374.314	0.730404	-0.453233	8.30714e-06	8.49695e-05
6534	ANO6	1002.39	1110.49	894.297	0.805317	-0.312371	0.00133543	0.00783101
6537	ANO8	188.23	255.398	121.062	0.474013	-1.077	3.28e-15	1.60777e-13
6538	ANO9	14.6377	22.9061	6.36938	0.278065	-1.84651	3.52713e-05	0.000314197
6539	ANP32A	1711.95	2493.57	930.333	0.373092	-1.42239	1.13251e-67	2.43829e-64
6547	ANP32E	2817.78	3167.2	2468.35	0.779348	-0.35966	2.50994e-06	2.87207e-05
6549	ANTXR1	561.766	487.408	636.124	1.30512	0.384179	0.000154168	0.00117702
6550	ANTXR2	373.582	450.768	296.397	0.657538	-0.604853	2.04737e-08	3.63372e-07
6557	ANXA2	1579.23	1914.07	1244.39	0.650128	-0.621204	8.00328e-08	1.26843e-06
6562	ANXA3	258.203	293.36	223.046	0.760316	-0.395329	0.00824167	0.0377972
6565	ANXA6	1698.84	1884.23	1513.45	0.803222	-0.31613	0.001313	0.00772213
6591	AP000251.3	30.1224	21.2075	39.0373	1.84073	0.880276	0.00314873	0.0164667
6593	AP000254.8	29.1371	15.9878	42.2863	2.64491	1.40322	9.69486e-05	0.000777728
6617	AP000330.8	5.03828	1.26361	8.81295	6.97441	2.80207	0.000857447	0.00532635
6625	AP000347.2	34.2341	48.3921	20.0762	0.414865	-1.26929	0.00101165	0.00614477
6726	AP000692.10	5.09749	0	10.195	#N/A	#N/A	3.25794e-05	0.00029264
6839	AP001372.2	58.2252	37.3087	79.1418	2.12127	1.08493	6.85758e-07	8.91485e-06
6886	AP001626.2	15.626	23.1245	8.12751	0.351468	-1.50854	0.00033003	0.00231393
7000	AP006621.1	35.461	45.3643	25.5577	0.563387	-0.827802	0.00228334	0.0124675
7001	AP006621.5	110.599	132.621	88.578	0.667906	-0.582284	0.000301729	0.00213638
7002	AP006621.6	16.0053	23.5082	8.50253	0.361684	-1.4672	0.000330718	0.00231818
7016	AP1S3	109.121	138.036	80.2058	0.581051	-0.783263	2.94777e-06	3.3228e-05
7018	AP2A2	1019.72	1116.59	922.864	0.826505	-0.274905	0.00137106	0.00800806
7019	AP2B1	4191.64	4687.09	3696.19	0.78859	-0.342653	7.27344e-06	7.53708e-05
7020	AP2M1	2353.83	2188.21	2519.46	1.15138	0.203362	0.00836745	0.0382862
7022	AP3B1	890.831	763.226	1018.44	1.33438	0.416173	1.88567e-06	2.23163e-05
7026	AP3M2	729.85	812.071	647.629	0.797503	-0.326438	0.000285042	0.00203158
7027	AP3S1	970.541	1064.2	876.879	0.823978	-0.279323	0.00151043	0.00872377
7028	AP3S2	389.022	431.19	346.854	0.80441	-0.313997	0.00248056	0.0133928
7033	AP4S1	60.4186	48.4553	72.3818	1.49378	0.578971	0.0081974	0.0376373
7034	AP5B1	127.262	148.352	106.172	0.715672	-0.48263	0.00191743	0.0107205
7036	AP5S1	100.169	83.2297	117.108	1.40704	0.492665	0.00532875	0.0260245
7037	AP5Z1	310.867	214.68	407.053	1.89609	0.923025	1.10447e-14	5.06769e-13
7038	APAF1	790.355	876.576	704.134	0.803278	-0.316028	0.000601604	0.00389685
7046	APC	460.051	418.579	501.524	1.19816	0.26082	0.00776212	0.0358683
7047	APC2	11.4358	4.04833	18.8233	4.64965	2.21712	0.00124923	0.00740755
7052	APEH	1146.71	1287.59	1005.83	0.781171	-0.35629	1.4038e-05	0.000136855
7053	APEX1	1112.11	891.481	1332.73	1.49496	0.580111	4.48482e-08	7.45401e-07
7054	APEX2	715.697	648.188	783.206	1.2083	0.272979	0.0025054	0.0135113
7055	APH1A	2179.21	2008.28	2350.14	1.17023	0.226787	0.00354401	0.0182946
7056	APH1B	195.017	231.428	158.605	0.685333	-0.545123	0.000298034	0.00211383
7057	API5	2087.66	2593.23	1582.09	0.610084	-0.712921	1.66392e-19	1.48562e-17
7060	APIP	376.477	442.636	310.319	0.70107	-0.51237	1.26559e-06	1.5646e-05
7066	APLP1	479.149	688.611	269.688	0.39164	-1.3524	9.25628e-40	5.07988e-37
7067	APLP2	7995.21	8625.13	7365.28	0.853933	-0.227806	0.00214502	0.011823
7068	APMAP	1195.88	1303.07	1088.69	0.835481	-0.259321	0.00232877	0.012671
7084	APOBEC3F	92.663	70.374	114.952	1.63345	0.707919	0.000122334	0.000956157
7099	APOL1	36.1815	2.20957	70.1534	31.7499	4.98868	7.18896e-05	0.00059337
7100	APOL2	545.677	174.904	916.449	5.23974	2.3895	7.88476e-07	1.01652e-05
7104	APOL6	151.287	4.55746	298.017	65.391	6.03102	4.10085e-07	5.60443e-06
7107	APOO	271.17	318.412	223.928	0.703264	-0.507861	1.98324e-05	0.00018671
7108	APOOL	76.4121	98.658	54.1662	0.54903	-0.865044	7.31673e-06	7.57632e-05
7116	APPBP2	701.467	765.67	637.263	0.832294	-0.264834	0.00416864	0.0210645
7117	APPL1	1661.71	1805.14	1518.28	0.841085	-0.249676	0.00210138	0.0116137
7139	AQPEP	4.69963	7.97048	1.42877	0.179258	-2.47989	0.00603378	0.0289971
7147	ARAP3	138.196	190.198	86.1943	0.453181	-1.14184	6.94049e-14	2.88644e-12
7149	ARCN1	3864.11	4292.99	3435.23	0.800196	-0.321575	2.98165e-05	0.000269553
7153	ARF1	12576.9	14701.7	10452	0.710936	-0.492208	1.6337e-05	0.00015681
7157	ARF3	1268	1611.47	924.532	0.573721	-0.801578	1.57923e-21	1.75401e-19
7158	ARF4	3030.04	3562.25	2497.82	0.701193	-0.512116	0.000135903	0.00104961
7164	ARFGAP1	1364.76	1677.66	1051.87	0.626983	-0.673502	0.000363731	0.00252179
7166	ARFGAP3	1204.74	1343.43	1066.05	0.793526	-0.333651	0.000104474	0.000831662
7168	ARFGEF2	733.366	653.788	812.944	1.24344	0.314333	0.000339716	0.00237174
7171	ARFRP1	268.958	234.596	303.32	1.29295	0.370665	0.00211324	0.0116729
7184	ARHGAP17	450.081	539.985	360.177	0.667014	-0.584211	1.03545e-08	1.95028e-07
7186	ARHGAP19	899.783	1091.19	708.375	0.649176	-0.623317	2.07378e-12	7.0698e-11
7188	ARHGAP20	44.2223	55.4173	33.0274	0.595975	-0.746675	0.0063808	0.030378
7201	ARHGAP29	407.282	584.528	230.037	0.393543	-1.34541	3.3112e-23	4.37157e-21
7205	ARHGAP32	500.939	546.359	455.519	0.833736	-0.262337	0.00863841	0.0393395
7209	ARHGAP39	289.46	259.291	319.628	1.2327	0.301825	0.0101349	0.0450623
7212	ARHGAP42	139.639	169.463	109.815	0.648015	-0.625901	3.46815e-05	0.000309338
7218	ARHGAP44	460.254	508.431	412.076	0.810486	-0.303141	0.00258436	0.0138803
7222	ARHGAP8	24.6524	36.9109	12.3938	0.335776	-1.57443	3.04452e-06	3.41672e-05
7223	ARHGAP9	3.7998	0.628293	6.9713	11.0956	3.47192	0.00100908	0.00613291
7226	ARHGDIG	157.647	187.535	127.758	0.681249	-0.553745	9.77152e-05	0.000782981
7228	ARHGEF10	342.618	433.712	251.524	0.579934	-0.786041	1.04257e-12	3.69841e-11
7231	ARHGEF12	2369.38	2594.97	2143.78	0.826129	-0.275562	0.000365528	0.00253049
7234	ARHGEF17	242.49	302.732	182.248	0.602012	-0.732137	1.55532e-08	2.81395e-07
7239	ARHGEF25	459.809	549.562	370.056	0.673365	-0.57054	1.90661e-08	3.4055e-07
7240	ARHGEF26	462.281	513.957	410.606	0.798912	-0.323891	0.00144925	0.00841383
7251	ARHGEF39	311.523	275.962	347.085	1.25773	0.33082	0.00422715	0.0213293
7252	ARHGEF4	368.676	448.582	288.77	0.64374	-0.63545	2.83531e-09	5.87398e-08
7255	ARHGEF6	672.095	866.767	477.424	0.55081	-0.860373	2.76515e-20	2.65047e-18
7256	ARHGEF7	722.631	835.038	610.224	0.730774	-0.452503	1.09896e-06	1.37746e-05
7260	ARHGEF9	515.681	583.294	448.067	0.768167	-0.380508	9.93676e-05	0.000794863
7263	ARID1B	876.813	781.474	972.153	1.244	0.314985	0.000448575	0.00302753
7266	ARID3B	840.075	1041.71	638.436	0.61287	-0.706346	2.45107e-15	1.22505e-13
7273	ARIH1	1469.66	1857.2	1082.12	0.582659	-0.779275	3.92082e-21	4.22076e-19
7277	ARL1	1288.57	1416.03	1161.11	0.819976	-0.286346	0.00146109	0.00847203
7278	ARL10	1084.73	1291.22	878.236	0.680163	-0.556048	4.4743e-11	1.24857e-09
7283	ARL14EP	347.92	282.174	413.666	1.466	0.551881	2.24421e-06	2.59774e-05
7285	ARL15	312.788	349.197	276.378	0.791468	-0.337396	0.00220573	0.0121047
7288	ARL17A	406.629	462.07	351.188	0.760033	-0.395866	0.00081507	0.00509105
7301	ARL3	426.157	548.915	303.399	0.552725	-0.855366	3.35392e-16	1.87746e-14
7304	ARL4D	180.037	147.227	212.847	1.44571	0.531776	7.47558e-05	0.000615214
7306	ARL5A	590.231	656.599	523.862	0.797842	-0.325825	0.000810177	0.00506614
7311	ARL5B	1999.4	2284.29	1714.5	0.750563	-0.413955	7.70127e-07	9.94238e-06
7315	ARL6IP1	2945.46	2142.75	3748.17	1.74923	0.806724	3.44034e-26	6.0944e-24
7323	ARL8B	1128.46	954.67	1302.25	1.36409	0.447937	9.68495e-08	1.50345e-06
7335	ARMC6	411.672	355.754	467.59	1.31436	0.394363	0.000141473	0.00108813
7340	ARMCX2	50.9372	25.9373	75.937	2.92771	1.54977	6.05114e-11	1.65673e-09
7347	ARNT	796.852	1086.54	507.165	0.466771	-1.09921	2.93622e-33	9.55603e-31
7348	ARNT2	882.675	745.55	1019.8	1.36785	0.451908	5.03933e-06	5.41634e-05
7349	ARNTL	105.544	122.254	88.8339	0.726631	-0.460705	0.00514412	0.0252373
7352	ARPC1B	308.529	381.133	235.926	0.619012	-0.69196	1.48049e-08	2.69952e-07
7354	ARPC3	1467.22	1594.41	1340.04	0.840459	-0.25075	0.00306879	0.016124
7358	ARPC4	255.728	170.067	341.389	2.00737	1.00531	1.59089e-16	9.35448e-15
7367	ARRB2	994.121	1145.22	843.027	0.73613	-0.441968	3.01649e-07	4.22142e-06
7370	ARRDC3	433.167	194.94	671.394	3.44411	1.78413	1.47073e-24	2.18959e-22
7374	ARSB	250.391	189.629	311.154	1.64086	0.714451	2.15852e-09	4.5596e-08
7378	ARSE	23.3179	10.9544	35.6814	3.25725	1.70365	1.33466e-06	1.64346e-05
7382	ARSG	82.27	61.2474	103.293	1.68648	0.754018	8.0802e-05	0.000659157
7390	ART5	90.0239	117.853	62.1949	0.527733	-0.922121	3.93979e-07	5.39749e-06
7401	ASAP2	599.294	672.845	525.743	0.781373	-0.355916	0.000190557	0.00141838
7402	ASAP3	280.347	332.37	228.323	0.686956	-0.541711	4.51818e-06	4.89772e-05
7403	ASB1	503.463	718.398	288.527	0.401626	-1.31608	3.75991e-18	2.82893e-16
7418	ASB6	326.004	285.407	366.601	1.28448	0.36119	0.000652754	0.00418939
7423	ASCC1	447.916	501.484	394.347	0.786361	-0.346736	0.00575606	0.0278385
7424	ASCC2	827.24	679.055	975.426	1.43645	0.522504	5.19226e-09	1.03509e-07
7440	ASIC1	517.409	596.562	438.257	0.734639	-0.444893	3.27949e-06	3.65259e-05
7442	ASIC3	141.499	179.753	103.245	0.574371	-0.799944	0.00260721	0.0139688
7449	ASMTL	474.4	573.313	375.487	0.654941	-0.610562	4.25775e-08	7.10615e-07
7451	ASNA1	436.711	295.291	578.132	1.95784	0.969261	9.06751e-21	9.36496e-19
7462	ASPHD1	35.5157	47.6603	23.3711	0.490368	-1.02806	0.0002176	0.00159769
7463	ASPHD2	122.013	141.569	102.456	0.723719	-0.466499	0.00345745	0.0179105
7480	ASTE1	157.813	131.194	184.432	1.40579	0.491381	0.000320806	0.00225945
7485	ASXL1	1524.92	1783.54	1266.3	0.70999	-0.49413	1.42659e-08	2.61656e-07
7486	ASXL2	586.786	527.295	646.276	1.22565	0.293542	0.00151194	0.00873072
7490	ATAD2	1930.87	2288.66	1573.07	0.687331	-0.540922	1.0306e-11	3.18734e-10
7493	ATAD3B	481.531	374.623	588.44	1.57075	0.651457	2.00191e-06	2.35031e-05
7495	ATAD5	1187.36	1539.67	835.057	0.542361	-0.882674	1.22191e-14	5.56098e-13
7499	ATE1-AS1	6.0974	0.582183	11.6126	19.9467	4.31808	2.37696e-06	2.73218e-05
7502	ATF2	614.072	682.967	545.177	0.798247	-0.325092	0.000628048	0.0040494
7503	ATF3	2317.08	3031.01	1603.15	0.528915	-0.918892	5.83977e-15	2.75167e-13
7504	ATF4	7678.86	6776.29	8581.43	1.26639	0.340722	2.03572e-06	2.38202e-05
7509	ATF5	294.873	133.518	456.227	3.41696	1.77271	6.38696e-19	5.30459e-17
7510	ATF6	1151.55	1032.54	1270.55	1.2305	0.299246	0.00056678	0.00370732
7511	ATF6B	1117.78	1016.04	1219.52	1.20027	0.263354	0.00198153	0.0110392
7514	ATF7IP2	126.188	104.072	148.304	1.42501	0.510976	0.00190369	0.0106543
7518	ATG12	582.53	661.892	503.168	0.760196	-0.395556	2.77428e-05	0.000252436
7521	ATG14	250.746	190.445	311.047	1.63326	0.707758	7.09518e-09	1.37526e-07
7523	ATG16L2	615.652	753.752	477.552	0.633567	-0.658431	0.000551321	0.00362484
7524	ATG2A	374.448	283.768	465.128	1.63912	0.712917	4.89426e-11	1.35629e-09
7525	ATG2B	989.875	1131.84	847.908	0.749139	-0.416694	8.10397e-07	1.04286e-05
7530	ATG4B	967.083	1132.78	801.381	0.707443	-0.499314	9.42206e-09	1.78908e-07
7534	ATG7	339.871	306.572	373.171	1.21724	0.28361	0.00976444	0.0436925
7538	ATIC	1214.25	1110.52	1317.98	1.18681	0.247092	0.00322349	0.0168231
7539	ATL1	82.0197	64.1215	99.9178	1.55826	0.639933	0.00077271	0.00485681
7542	ATM	1159.17	1302.84	1015.5	0.77945	-0.359472	0.000131669	0.00101973
7543	ATMIN	778.413	586.179	970.646	1.65589	0.727603	4.15552e-16	2.29406e-14
7552	ATP11A	514.412	566.093	462.731	0.817412	-0.290864	0.00245774	0.0132876
7555	ATP11C	1586.92	1866.1	1307.74	0.700787	-0.512952	3.1563e-10	7.70197e-09
7557	ATP13A1	753.114	627.251	878.977	1.40132	0.486783	9.92761e-06	9.95215e-05
7558	ATP13A2	810.584	931.588	689.581	0.74022	-0.433974	4.52863e-05	0.000391814
7564	ATP1A1	8060.11	9301.5	6818.72	0.733077	-0.447963	1.54398e-09	3.36299e-08
7571	ATP1B2	186.192	308.815	63.5688	0.205847	-2.28035	1.94852e-27	3.81378e-25
7576	ATP2A1	67.403	82.6515	52.1544	0.631016	-0.664252	0.000717431	0.00455023
7577	ATP2A2	3505.92	3880.39	3131.44	0.80699	-0.309377	4.41111e-05	0.00038283
7584	ATP2B4	872.297	1004.46	740.131	0.736842	-0.440572	6.52713e-07	8.53283e-06
7585	ATP2C1	1137.79	1283.45	992.134	0.77302	-0.371422	1.26804e-05	0.000124794
7589	ATP5A1	4162.83	4661.72	3663.95	0.785966	-0.347461	6.21081e-06	6.55484e-05
7599	ATP5B	7814.51	8527.61	7101.41	0.832755	-0.264036	0.000378939	0.00261621
7630	ATP5I	704.689	633.096	776.283	1.22617	0.294157	0.00114514	0.00686472
7646	ATP5O	1254.37	1153.62	1355.12	1.17467	0.232258	0.00496351	0.0244799
7649	ATP6AP1	2542.3	2314.48	2770.11	1.19686	0.259253	0.00074745	0.0047203
7651	ATP6AP2	1783.73	1650.38	1917.08	1.1616	0.21611	0.00568976	0.0275663
7656	ATP6V0B	1027.93	943.32	1112.54	1.17939	0.23804	0.00805676	0.0371072
7663	ATP6V0E1	677.736	495.804	859.667	1.73388	0.794008	6.90622e-18	4.94369e-16
7673	ATP6V1C1	716.08	603.066	829.094	1.3748	0.459218	3.30707e-07	4.59591e-06
7674	ATP6V1C2	29.8427	39.2865	20.3988	0.519233	-0.945547	0.00114906	0.00688378
7680	ATP6V1G1	1242.45	1028.41	1456.5	1.41626	0.502087	1.84054e-09	3.96879e-08
7691	ATP7B	346.898	423.33	270.466	0.6389	-0.646339	1.49028e-06	1.80725e-05
7699	ATP8B3	66.0064	114.634	17.379	0.151604	-2.72162	5.88041e-17	3.69858e-15
7701	ATP8B5P	8.0376	2.11032	13.9649	6.61743	2.72627	2.97268e-05	0.000268828
7702	ATP9A	1094.57	1245.95	943.194	0.757007	-0.401622	1.90234e-05	0.000179881
7705	ATPAF2	275.689	241.689	309.688	1.28135	0.357664	0.00311628	0.0163224
7706	ATPIF1	1560.48	1303.75	1817.22	1.39384	0.479062	2.39483e-09	5.00963e-08
7708	ATRAID	1211	1065.05	1356.94	1.27405	0.349425	3.39862e-05	0.000303814
7709	ATRIP	224.852	198.392	251.312	1.26674	0.341122	0.006378	0.0303698
7711	ATRNL1	193.879	238.516	149.242	0.625711	-0.676431	4.62052e-07	6.25054e-06
7712	ATRX	1435.24	1665.83	1204.64	0.723148	-0.467638	1.18283e-08	2.20414e-07
7713	ATXN1	438.777	488.296	389.258	0.797176	-0.32703	0.00205447	0.0114002
7714	ATXN10	2011.99	2167.84	1856.15	0.85622	-0.223947	0.00326791	0.0170295
7717	ATXN2L	2876.06	3273.84	2478.29	0.756998	-0.401638	4.08257e-06	4.4758e-05
7718	ATXN3	249.69	278.321	221.058	0.794254	-0.332327	0.00393447	0.0200404
7721	ATXN7L1	82.7592	61.4388	104.079	1.69403	0.760462	6.28328e-05	0.000527009
7728	AUP1	1345.26	1212.84	1477.68	1.21837	0.28495	0.000523025	0.00346402
7734	AUTS2	932.963	1053.73	812.196	0.770783	-0.375603	1.14672e-05	0.000113814
7735	AVEN	111.903	72.659	151.148	2.08023	1.05675	2.53137e-10	6.26441e-09
7736	AVIL	11.6224	3.42004	19.8247	5.79664	2.53522	1.60106e-06	1.92491e-05
7737	AVL9	673.945	779.307	568.583	0.7296	-0.454822	8.83599e-07	1.12979e-05
7755	AZI2	891.853	797.792	985.914	1.2358	0.305449	0.00143787	0.00835293
7756	AZIN1	1790.41	2275.71	1305.1	0.573492	-0.802156	2.20363e-23	2.97959e-21
7759	B2M	3782.78	2023.07	5542.5	2.73965	1.45399	2.88385e-10	7.08035e-09
7761	B3GALNT2	263.736	315.381	212.091	0.672491	-0.572412	1.78688e-06	2.1246e-05
7767	B3GALTL	585.955	519.768	652.142	1.25468	0.327319	0.000632581	0.00407393
7768	B3GAT1	13.2667	20.884	5.64942	0.270514	-1.88623	7.02208e-05	0.000580967
7769	B3GAT2	52.8974	35.979	69.8157	1.94046	0.956396	2.07168e-05	0.000194317
7770	B3GAT3	634.645	497.032	772.258	1.55374	0.635745	1.14617e-11	3.5137e-10
7775	B3GNT5	350.467	391.34	309.594	0.791113	-0.338045	0.00165396	0.00943976
7781	B4GALNT1	267.1	364.557	169.643	0.46534	-1.10364	5.64363e-13	2.06754e-11
7783	B4GALNT3	281.84	339.173	224.508	0.661926	-0.595258	3.7456e-07	5.16177e-06
7784	B4GALNT4	452.187	608.336	296.038	0.486636	-1.03909	3.21351e-24	4.63623e-22
7786	B4GALT2	842.175	910.875	773.475	0.849156	-0.235898	0.00820066	0.0376461
7790	B4GALT5	778.049	863.151	692.947	0.80281	-0.316869	0.00848416	0.0387568
7791	B4GALT6	595.591	791.589	399.593	0.504799	-0.986219	1.32254e-24	1.97949e-22
7792	B4GALT7	335.573	257.694	413.453	1.60443	0.682065	3.82391e-10	9.16332e-09
7798	BABAM1	336.457	302.592	370.323	1.22384	0.291413	0.00774196	0.0358106
7802	BACH1	841.498	916.033	766.964	0.837266	-0.256241	0.00610534	0.0292807
7807	BACH2	202.782	272.324	133.239	0.489268	-1.0313	3.01867e-15	1.49275e-13
7809	BAG1	344.658	283.108	406.209	1.43482	0.520871	2.59188e-06	2.95618e-05
7811	BAG3	383.646	345.348	421.943	1.22179	0.288996	0.00486249	0.0240666
7820	BAI2	697.603	1052.76	342.447	0.325285	-1.62022	1.50801e-64	3.01483e-61
7824	BAIAP2L1	708.35	822.966	593.734	0.721456	-0.471016	2.22098e-07	3.20758e-06
7826	BAIAP3	98.8638	117.66	80.0677	0.680501	-0.555331	0.00105676	0.00639103
7844	BARX1	70.7966	85.1401	56.453	0.663061	-0.592787	0.00249171	0.0134426
7845	BARX2	155.019	179.244	130.793	0.729694	-0.454637	0.00154412	0.00889083
7846	BASP1	591.28	809.047	373.513	0.46167	-1.11507	1.58962e-30	4.04471e-28
7849	BATF2	92.035	6.68067	177.389	26.5526	4.73078	3.16972e-11	9.01597e-10
7850	BATF3	67.7382	86.4857	48.9907	0.56646	-0.819954	0.000385709	0.0026564
7851	BAX	678.598	543.006	814.191	1.49941	0.584398	1.01132e-08	1.90869e-07
7853	BAZ1B	2877.07	2570.09	3184.06	1.23889	0.309049	5.01612e-05	0.000430267
7854	BAZ2A	2077.14	2354.07	1800.22	0.764727	-0.386983	1.20091e-06	1.49188e-05
7855	BAZ2B	280.497	249.083	311.91	1.25223	0.324505	0.00427531	0.0215374
7857	BBIP1	346.45	383.613	309.288	0.806249	-0.310702	0.00308971	0.0162096
7860	BBS10	391.927	353.367	430.487	1.21824	0.284803	0.00704543	0.0330088
7862	BBS2	837.234	922.325	752.143	0.815486	-0.294268	0.000984914	0.00600936
7867	BBX	1362.6	1519.52	1205.68	0.793462	-0.333767	5.92842e-05	0.000500092
7870	BCAP29	744.672	622.011	867.333	1.3944	0.479647	1.00808e-07	1.55972e-06
7871	BCAP31	1753.59	1525.87	1981.31	1.29848	0.376821	2.219e-06	2.57388e-05
7872	BCAR1	442.815	386.907	498.722	1.289	0.36625	0.000289381	0.00205792
7873	BCAR3	307.277	410.717	203.838	0.496299	-1.01072	1.6553e-18	1.30015e-16
7876	BCAS2	982.464	817.871	1147.06	1.40249	0.487994	1.79486e-08	3.22112e-07
7880	BCAS3	582.255	516	648.509	1.2568	0.329755	0.00105587	0.00638705
7881	BCAS4	143.764	170.361	117.167	0.687755	-0.540034	0.000287141	0.00204343
7882	BCAT1	1134.66	1335.09	934.234	0.699752	-0.515084	5.11259e-10	1.19746e-08
7884	BCCIP	906.317	767.27	1045.36	1.36245	0.4462	1.57121e-07	2.33174e-06
7885	BCDIN3D	120.007	87.6102	152.404	1.73957	0.798728	4.45175e-07	6.03974e-06
7889	BCKDHB	317.512	267.671	367.354	1.37241	0.456712	4.11571e-05	0.000360547
7890	BCKDK	644.895	739.291	550.499	0.744631	-0.425402	0.000631907	0.00407146
7894	BCL2	263.022	326.252	199.792	0.612386	-0.707487	4.30451e-07	5.85703e-06
7898	BCL2L11	492.722	560.851	424.594	0.757053	-0.401533	0.000934367	0.00574012
7899	BCL2L12	406.985	364.227	449.743	1.23479	0.304261	0.0033184	0.0172541
7900	BCL2L13	1205.07	1297.98	1112.17	0.856849	-0.222887	0.00668077	0.0315219
7903	BCL2L2	448.49	496.038	400.942	0.808288	-0.307058	0.00249629	0.0134648
7910	BCL7C	562.981	446.107	679.855	1.52397	0.607837	2.13053e-10	5.35772e-09
7916	BCOR	3074.55	3584.34	2564.76	0.715547	-0.482882	3.16455e-10	7.71538e-09
7917	BCORL1	622.13	746.907	497.353	0.665884	-0.586657	1.71312e-06	2.04385e-05
7929	BCS1L	474.703	419.151	530.255	1.26507	0.339216	0.00234372	0.0127375
7937	BDNF-AS	30.1881	18.8006	41.5755	2.21139	1.14495	0.000128886	0.0010015
7940	BEAN1	47.3167	57.3198	37.3137	0.650974	-0.619329	0.00829307	0.038008
7945	BEND3	146.959	124.654	169.264	1.35787	0.44135	0.00335248	0.0174151
7948	BEND4	340.344	461.404	219.285	0.475257	-1.07322	6.86248e-09	1.33385e-07
7949	BEND5	24.1707	13.1109	35.2306	2.68713	1.42607	2.76083e-05	0.000251786
7956	BET1	433.035	494.895	371.174	0.750004	-0.41503	7.83787e-05	0.00064182
7959	BEX2	813.352	703.166	923.538	1.3134	0.393306	0.000783092	0.00491434
7960	BEX4	1581.79	1205.54	1958.04	1.62421	0.699737	1.64157e-17	1.09656e-15
7961	BEX5	165.556	136.845	194.266	1.41961	0.505496	0.000234129	0.0017043
7962	BFAR	718.932	660.296	777.569	1.17761	0.235856	0.00965056	0.0432452
7963	BFSP1	47.6842	25.0965	70.272	2.80008	1.48547	1.30838e-09	2.88121e-08
7974	BHLHE40-AS1	10.8127	16.3778	5.24768	0.320415	-1.64199	0.00187217	0.0104968
7975	BHLHE41	144.532	194.987	94.078	0.482484	-1.05145	7.6108e-11	2.06214e-09
7978	BICC1	94.3976	120.572	68.2235	0.565833	-0.821551	4.91283e-06	5.29069e-05
7981	BID	298.083	357.116	239.05	0.669389	-0.579084	3.45094e-07	4.78161e-06
7987	BIN3	150.284	120.87	179.699	1.48671	0.572125	6.72785e-05	0.000560165
7989	BIRC3	17.7239	10.9275	24.5204	2.24391	1.16602	0.00223655	0.0122479
7998	BLCAP	452.867	535.331	370.404	0.691916	-0.531331	1.35264e-07	2.03653e-06
8003	BLNK	12.1722	4.31286	20.0316	4.64463	2.21556	9.61357e-06	9.67197e-05
8005	BLOC1S2	672.787	577.982	767.591	1.32806	0.409315	7.45383e-06	7.69551e-05
8006	BLOC1S3	239.325	200.288	278.362	1.38981	0.474884	7.55965e-05	0.000620854
8008	BLOC1S5	304.698	369.873	239.523	0.647581	-0.626867	3.38691e-08	5.75918e-07
8013	BLZF1	376.137	255.283	496.99	1.94682	0.961121	2.56519e-19	2.23667e-17
8021	BMP2K	349.657	392.539	306.775	0.781514	-0.355656	0.00160793	0.00921087
8026	BMP6	83.9038	135.053	32.7548	0.242533	-2.04375	7.67717e-17	4.72256e-15
8028	BMP7	665.315	798.673	531.956	0.66605	-0.586297	1.03717e-08	1.95221e-07
8030	BMP8B	287.31	324.826	249.794	0.76901	-0.378925	0.00122349	0.00727054
8031	BMPER	107.901	126.432	89.3702	0.706865	-0.500494	0.00206634	0.0114479
8036	BMPR2	1109.53	972.325	1246.73	1.28222	0.35864	1.87292e-05	0.000177338
8059	BNC1	48.7016	38.4601	58.9431	1.53258	0.615959	0.00775804	0.0358553
8060	BNC2	102.386	124.743	80.0298	0.641559	-0.640346	0.000157996	0.00120396
8062	BNIP2	710.626	778.45	642.801	0.825745	-0.276231	0.0027517	0.0146588
8063	BNIP3	420.398	474.955	365.841	0.770265	-0.376574	0.00191571	0.0107152
8064	BNIP3L	1241.2	1483.93	998.474	0.672857	-0.571629	1.50077e-05	0.000145497
8070	BOC	168.225	217.218	119.232	0.548905	-0.865371	4.80359e-10	1.12792e-08
8076	BOLA1	270.065	298.759	241.37	0.80791	-0.307734	0.00920995	0.0416038
8083	BORA	771.112	603.158	939.065	1.55691	0.638688	7.52213e-13	2.72012e-11
8109	BRAT1	788.136	677.782	898.489	1.32563	0.406679	8.94543e-06	9.08138e-05
8110	BRCA1	1423.37	1546	1300.74	0.841361	-0.249204	0.00177047	0.00999671
8111	BRCA2	521.931	422.598	621.264	1.47011	0.555922	1.61681e-08	2.91953e-07
8112	BRCC3	549.086	478.857	619.315	1.29332	0.371078	0.000148035	0.00113423
8114	BRD2	6503.67	7286.01	5721.34	0.785251	-0.348774	0.00225217	0.0123165
8118	BRD7	1265.39	1151.11	1379.67	1.19855	0.261293	0.00172655	0.00979415
8125	BRD8	995.907	897.248	1094.57	1.21992	0.286781	0.000492288	0.00328611
8126	BRD9	470.922	426.527	515.317	1.20817	0.272824	0.00899694	0.0407732
8130	BRF2	176.85	130.026	223.673	1.72021	0.782588	1.09036e-08	2.0427e-07
8132	BRI3BP	950.319	1058.38	842.259	0.795801	-0.329521	0.000140359	0.00108015
8134	BRICD5	88.167	106.803	69.5311	0.651023	-0.619219	0.000601307	0.00389583
8142	BRMS1	345.919	248.772	443.067	1.78102	0.832703	1.5707e-14	7.04526e-13
8143	BRMS1L	630.146	535.385	724.906	1.35399	0.437216	2.47238e-06	2.83371e-05
8144	BROX	682.169	605.939	758.4	1.25161	0.323786	0.000419731	0.00285281
8145	BRPF1	647.202	566.094	728.309	1.28655	0.363509	6.91108e-05	0.000573478
8146	BRPF3	691.071	524.263	857.88	1.63635	0.710485	6.76651e-11	1.84229e-09
8148	BRSK1	268.437	331.948	204.927	0.617346	-0.695849	5.91579e-09	1.1685e-07
8149	BRSK2	390.091	547.963	232.22	0.423788	-1.23859	5.5522e-31	1.45234e-28
8150	BRWD1	1374.49	1542.84	1206.15	0.781771	-0.355182	1.77445e-05	0.000168872
8154	BRWD3	733.684	901.875	565.493	0.627019	-0.673419	6.02938e-07	7.9527e-06
8158	BSN	116.897	77.6591	156.135	2.01052	1.00757	9.35313e-10	2.10607e-08
8163	BSPRY	55.8627	73.0564	38.669	0.529303	-0.917834	3.93878e-05	0.000346566
8164	BST1	7.49157	3.16255	11.8206	3.73768	1.90214	0.0101892	0.0452244
8165	BST2	1192.8	61.6843	2323.91	37.6743	5.23551	4.1433e-162	1.15967e-157
8167	BTAF1	2718.96	3059.47	2378.45	0.777405	-0.363262	0.00126644	0.0075003
8168	BTBD1	1529.28	1666.39	1392.18	0.835442	-0.259389	0.00140475	0.00818942
8170	BTBD11	108.659	158.92	58.398	0.367467	-1.44431	4.2415e-17	2.69808e-15
8182	BTBD9	212.179	180.85	243.507	1.34645	0.429165	0.00063705	0.00409988
8212	BTN2A1	566.269	500.52	632.018	1.26272	0.336537	0.000992186	0.00604557
8215	BTN3A1	170.956	116.508	225.404	1.93467	0.952085	9.50762e-06	9.57915e-05
8216	BTN3A2	204.802	144.657	264.948	1.83157	0.873078	0.000209804	0.00154531
8222	BTNL9	200.728	252.939	148.517	0.587165	-0.768162	1.24694e-05	0.000122976
8224	BUB1	1477.18	1592.1	1362.27	0.855642	-0.22492	0.0088916	0.0403546
8225	BUB1B	836.048	928.002	744.094	0.801824	-0.318642	0.000874839	0.00541483
8229	BUD31	693.338	605.464	781.213	1.29027	0.367675	7.21555e-05	0.000595214
8230	BVES	381.219	420.891	341.548	0.811489	-0.301356	0.00401681	0.0203782
8355	BYSL	421.452	378.522	464.382	1.22683	0.294932	0.00425726	0.0214658
8361	BZW2	540.45	635.466	445.435	0.700958	-0.5126	6.8756e-08	1.10345e-06
8363	C10orf10	281.633	353.617	209.648	0.592868	-0.754217	0.00520829	0.0255163
8370	C10orf118	475.842	536.736	414.949	0.773098	-0.371276	0.000286476	0.00203973
8371	C10orf12	106.259	132.127	80.3915	0.608442	-0.716807	1.44514e-05	0.000140493
8377	C10orf2	364.538	277.723	451.353	1.62519	0.700612	2.97907e-09	6.15813e-08
8379	C10orf32	211.569	164.359	258.78	1.57448	0.654878	1.74598e-07	2.56392e-06
8384	C10orf54	16.7464	8.82421	24.6685	2.79555	1.48313	0.0002086	0.00153767
8393	C10orf88	230.247	205.122	255.372	1.24498	0.316123	0.0102308	0.0453786
8398	C11orf1	105.871	78.5934	133.149	1.69415	0.760562	6.85273e-06	7.14876e-05
8402	C11orf30	528.12	695.99	360.25	0.517608	-0.950068	5.20011e-16	2.84826e-14
8404	C11orf35	69.4105	84.9541	53.8669	0.63407	-0.657285	0.00132372	0.00777536
8414	C11orf57	766.453	694.602	838.305	1.20689	0.27129	0.00217723	0.0119746
8415	C11orf58	2064.19	1701.13	2427.25	1.42685	0.512833	1.19945e-10	3.12582e-09
8423	C11orf74	224.299	192.738	255.86	1.3275	0.408717	0.000962283	0.00588578
8426	C11orf83	225.907	180.533	271.281	1.50267	0.587527	1.92776e-06	2.26896e-05
8435	C11orf95	515.982	407.191	624.772	1.53435	0.617624	2.38069e-10	5.92295e-09
8438	C12orf23	1695.06	2093.23	1296.89	0.619566	-0.690669	4.4689e-06	4.85182e-05
8441	C12orf39	20.7456	11.2178	30.2733	2.69869	1.43226	0.000145719	0.0011174
8442	C12orf4	363.25	283.559	442.94	1.56207	0.643459	2.81745e-09	5.84131e-08
8445	C12orf43	279.94	239.852	320.028	1.33427	0.41605	0.00031157	0.00219938
8446	C12orf44	331.464	297.94	364.988	1.22504	0.292826	0.00652501	0.0308859
8447	C12orf45	83.1997	67.9769	98.4225	1.44788	0.533943	0.00369287	0.0189408
8449	C12orf5	184.608	143.533	225.684	1.57235	0.652921	1.71658e-06	2.04623e-05
8453	C12orf56	33.785	24.9062	42.6638	1.71298	0.77651	0.00612876	0.0293679
8457	C12orf65	315.197	350.775	279.618	0.797144	-0.327088	0.00532716	0.0260213
8458	C12orf66	129.273	108.139	150.406	1.39086	0.475974	0.0114076	0.0497875
8463	C12orf75	510.107	574.309	445.905	0.776421	-0.36509	0.00254306	0.0136854
8464	C12orf76	102.529	121.653	83.4047	0.685596	-0.544569	0.00100598	0.00611695
8473	C14orf132	232.568	277.804	187.331	0.674328	-0.568479	4.98458e-06	5.36252e-05
8474	C14orf142	145.514	113.336	177.692	1.56784	0.648776	1.25731e-05	0.000123911
8476	C14orf159	168.931	103.436	234.427	2.26639	1.1804	2.57964e-17	1.67911e-15
8489	C14orf37	104.263	149.039	59.4873	0.399141	-1.32503	4.31036e-12	1.39471e-10
8493	C14orf80	253.283	212.927	293.639	1.37906	0.46369	0.00216753	0.0119283
8494	C14orf93	97.7745	80.095	115.454	1.44146	0.527534	0.00177392	0.0100142
8518	C16orf11	3.08523	5.47722	0.693234	0.126567	-2.98203	0.0101702	0.0451975
8524	C16orf52	299.357	259.901	338.813	1.30363	0.382529	0.00105294	0.00637065
8529	C16orf70	327.923	274.962	380.884	1.38522	0.470118	9.88784e-05	0.000791621
8531	C16orf72	656.324	574.484	738.164	1.28492	0.361674	0.0008539	0.00531107
8532	C16orf74	33.5433	41.7137	25.3729	0.608262	-0.717236	0.00998962	0.0445446
8536	C16orf86	38.7646	57.3139	20.2153	0.352713	-1.50344	2.29837e-08	4.03317e-07
8540	C16orf91	189.368	157.59	221.147	1.40331	0.488833	0.00190169	0.0106453
8542	C16orf93	188.273	227.593	148.953	0.65447	-0.611601	2.89487e-06	3.26843e-05
8549	C17orf103	421.486	507.963	335.01	0.659517	-0.600519	1.09876e-08	2.0557e-07
8572	C17orf80	554.808	502.17	607.445	1.20964	0.274577	0.0039805	0.0202196
8575	C17orf89	141.003	100.657	181.349	1.80165	0.849319	1.83279e-08	3.28413e-07
8580	C18orf21	447.936	349.152	546.72	1.56585	0.646946	3.10856e-09	6.38337e-08
8589	C19orf10	1209.31	1105.03	1313.59	1.18873	0.249427	0.00252203	0.0135826
8594	C19orf26	51.1061	63.3718	38.8405	0.612898	-0.706281	0.00285418	0.0151471
8599	C19orf43	1087.58	932.542	1242.61	1.3325	0.414132	6.30384e-06	6.63801e-05
8607	C19orf55	274.935	310.368	239.501	0.771667	-0.373951	0.00168521	0.0095888
8608	C19orf57	166.291	194.265	138.316	0.711998	-0.490056	0.000386459	0.00266026
8610	C19orf60	174.825	134.436	215.214	1.60087	0.678853	1.08351e-06	1.35992e-05
8611	C19orf66	335.886	86.054	585.719	6.80641	2.76689	3.00481e-07	4.20719e-06
8618	C19orf77	7.06965	10.9947	3.1446	0.286011	-1.80586	0.00686836	0.0322927
8620	C19orf81	30.5585	41.4949	19.6221	0.472879	-1.08046	0.000183507	0.00137405
8621	C19orf82	56.5769	36.56	76.5937	2.09501	1.06696	1.78899e-06	2.1253e-05
8665	C1orf112	508.214	413.671	602.756	1.45709	0.54309	1.85632e-08	3.32203e-07
8666	C1orf115	478.381	583.933	372.829	0.638479	-0.64729	1.90727e-10	4.82664e-09
8669	C1orf123	484.666	436.853	532.479	1.2189	0.285576	0.00580589	0.0280513
8671	C1orf131	418.416	366.149	470.682	1.28549	0.362323	0.000431981	0.00292683
8686	C1orf172	12.7792	6.95222	18.6062	2.67629	1.42024	0.00256876	0.0138051
8700	C1orf21	656.828	747.09	566.565	0.758363	-0.39904	1.36877e-05	0.000133765
8702	C1orf213	73.9982	93.4485	54.5479	0.583721	-0.776648	8.59344e-05	0.000696266
8703	C1orf216	316.953	269.167	364.74	1.35507	0.438364	0.000520595	0.00344956
8706	C1orf226	185.765	209.328	162.202	0.774869	-0.367975	0.00590031	0.0284387
8708	C1orf228	16.1005	5.88008	26.3208	4.47627	2.1623	5.17127e-07	6.90547e-06
8710	C1orf233	159.1	193.134	125.066	0.647561	-0.626912	0.00131354	0.00772367
8713	C1orf35	818.612	704.807	932.416	1.32294	0.403746	5.94195e-06	6.29007e-05
8716	C1orf51	36.6716	28.0547	45.2886	1.6143	0.690909	0.0101045	0.0449624
8717	C1orf52	569.678	487.836	651.519	1.33553	0.417412	8.56182e-06	8.72041e-05
8718	C1orf53	23.8379	8.60068	39.0752	4.54326	2.18373	9.69981e-10	2.17713e-08
8720	C1orf56	95.681	56.9822	134.38	2.35828	1.23773	2.50986e-12	8.45348e-11
8727	C1orf85	432.809	348.401	517.216	1.48454	0.570018	2.48295e-08	4.33262e-07
8731	C1orf95	78.3698	109.951	46.7887	0.425542	-1.23263	1.56949e-10	4.01174e-09
8637	C1QL1	71.4027	97.9371	44.8682	0.458133	-1.12616	1.08546e-08	2.03625e-07
8647	C1QTNF6	416.659	493.799	339.518	0.687563	-0.540435	1.25776e-07	1.90289e-06
8734	C20orf112	211.504	253.755	169.252	0.66699	-0.584264	7.36986e-06	7.62564e-05
8742	C20orf195	4.15115	7.93842	0.363875	0.0458372	-4.44734	0.00017891	0.00134394
8743	C20orf196	40.215	25.9768	54.4532	2.09623	1.06779	1.57746e-05	0.000151932
8758	C21orf2	168.384	190.039	146.728	0.772093	-0.373154	0.00501696	0.0247161
8766	C21orf67	84.2549	53.0858	115.424	2.17429	1.12054	2.61463e-09	5.44906e-08
8769	C21orf91	494.344	443.324	545.363	1.23017	0.298854	0.00271162	0.0144646
8778	C22orf39	475.86	607.612	344.108	0.566329	-0.820287	1.71964e-16	1.00482e-14
8781	C22orf46	291.894	244.533	339.256	1.38737	0.472348	4.28176e-05	0.000373127
8783	C2CD2L	286.065	333.3	238.829	0.716558	-0.480844	2.35264e-05	0.000217778
8787	C2CD4C	88.9833	126.329	51.638	0.408759	-1.29068	1.63538e-12	5.64398e-11
8796	C2orf42	99.4004	76.6436	122.157	1.59383	0.672502	8.56517e-05	0.000694267
8797	C2orf43	151.062	109.863	192.261	1.75001	0.807367	3.39305e-08	5.76427e-07
8799	C2orf47	167.383	134.508	200.258	1.48882	0.574168	4.39788e-05	0.000381919
8808	C2orf66	5.01746	0.582183	9.45274	16.2367	4.02119	4.06849e-05	0.000356522
8809	C2orf68	428.464	559.644	297.283	0.5312	-0.912673	1.89017e-13	7.39916e-12
8810	C2orf69	503.305	420.536	586.074	1.39364	0.478854	0.00178072	0.0100465
8813	C2orf72	171.596	218.121	125.07	0.573398	-0.80239	9.27971e-09	1.76567e-07
8824	C3	87.5697	124.534	50.6056	0.406361	-1.29917	2.91001e-12	9.68468e-11
8827	C3orf14	383.071	296.249	469.892	1.58614	0.665519	3.8222e-10	9.16332e-09
8828	C3orf17	626.486	574.477	678.495	1.18107	0.240089	0.00956531	0.0429582
8829	C3orf18	86.4218	100.357	72.4867	0.722289	-0.469352	0.0112227	0.0490648
8834	C3orf33	181.367	156.317	206.416	1.32049	0.401077	0.00262369	0.0140464
8839	C3orf52	224.392	262.378	186.406	0.710448	-0.493198	5.64921e-05	0.000478703
8843	C3orf62	182.089	157.395	206.782	1.31378	0.39372	0.00364771	0.0187572
8863	C4orf21	1081.63	1439.77	723.497	0.502509	-0.992777	4.32765e-19	3.69288e-17
8867	C4orf29	249.873	286.017	213.73	0.747266	-0.420307	0.00054406	0.00358383
8869	C4orf32	255.859	208.49	303.228	1.4544	0.540428	9.90792e-06	9.93952e-05
8874	C4orf46	573.51	703.397	443.624	0.630688	-0.665002	3.35258e-12	1.10525e-10
8876	C4orf48	56.0726	69.5973	42.548	0.611346	-0.709938	0.00135962	0.00794789
8880	C5	141.974	76.0723	207.876	2.73261	1.45028	1.95667e-12	6.68685e-11
8881	C5AR1	14.6008	5.4112	23.7904	4.39651	2.13636	3.24977e-06	3.62526e-05
8883	C5orf15	1543.54	1332.35	1754.72	1.31701	0.397262	4.60881e-07	6.23771e-06
8887	C5orf24	1375.44	1239.58	1511.31	1.21921	0.285944	0.000484546	0.00323922
8889	C5orf28	236.087	177.613	294.562	1.65845	0.729835	5.18812e-06	5.56574e-05
8890	C5orf30	278.55	346.469	210.631	0.607937	-0.718007	4.16736e-10	9.92682e-09
8891	C5orf34	296.909	253.907	339.91	1.33872	0.420855	0.000380906	0.00262718
8899	C5orf51	747.275	656.996	837.555	1.27482	0.350299	0.000106018	0.000842939
8901	C5orf54	168.589	133.903	203.275	1.51808	0.602245	2.69347e-05	0.000246526
8903	C5orf56	30.3934	3.37393	57.4129	17.0166	4.08887	1.18822e-13	4.78518e-12
8915	C6orf106	1062.63	1255.82	869.439	0.692329	-0.530471	3.28524e-07	4.57011e-06
8917	C6orf120	976.929	822.667	1131.19	1.37503	0.459462	7.39239e-06	7.64053e-05
8920	C6orf136	170.355	198.055	142.655	0.720283	-0.473364	0.000543583	0.00358153
8923	C6orf163	11.3229	6.21063	16.4352	2.6463	1.40398	0.00580451	0.0280495
8929	C6orf203	142.865	115.351	170.378	1.47704	0.562708	0.00187699	0.0105175
8931	C6orf211	832.656	743.373	921.938	1.24021	0.310583	0.000422457	0.00286936
8941	C6orf52	8.20715	3.64548	12.7688	3.50265	1.80845	0.00297941	0.0157222
8942	C6orf57	200.907	242.821	158.992	0.654771	-0.610937	7.51121e-06	7.74904e-05
8944	C6orf62	2673.18	2231.1	3115.26	1.39629	0.481595	1.85333e-10	4.70289e-09
8950	C7orf26	291.468	252.995	329.941	1.30414	0.3831	0.000616215	0.0039832
8951	C7orf31	141.854	100.568	183.14	1.82106	0.86478	9.1973e-05	0.00074036
8956	C7orf50	957.636	697.456	1217.82	1.74608	0.804122	9.37796e-20	8.60589e-18
8960	C7orf60	285.15	237.979	332.321	1.39643	0.481743	0.000399478	0.00273441
8977	C8orf31	55.1807	36.7999	73.5614	1.99895	0.999245	4.58493e-06	4.9624e-05
8978	C8orf33	1232.31	1112.94	1351.68	1.21451	0.280371	0.000636883	0.00409975
8982	C8orf44	33.283	43.125	23.441	0.543559	-0.879492	0.00271597	0.014485
8984	C8orf46	6.89416	2.56631	11.222	4.37282	2.12856	0.00119171	0.00710281
8996	C8orf88	80.5209	117.515	43.5272	0.370398	-1.43285	1.2479e-13	5.01831e-12
8999	C9orf114	446.836	389.338	504.334	1.29536	0.373357	0.000213957	0.00157259
9010	C9orf152	4.72576	0.99909	8.45243	8.46013	3.08068	0.000523287	0.00346493
9012	C9orf156	79.2693	50.8873	107.651	2.11549	1.08099	2.22188e-08	3.91367e-07
9025	C9orf41	754.965	682.804	827.126	1.21137	0.276636	0.00172868	0.00980227
9026	C9orf43	3.1671	0.68143	5.65277	8.29545	3.05232	0.00580382	0.0280495
9032	C9orf64	547.298	483.32	611.277	1.26475	0.33885	0.000488392	0.00326321
9034	C9orf69	633.961	560.32	707.601	1.26285	0.336687	0.000333403	0.00233524
9035	C9orf72	440.46	552.789	328.131	0.593593	-0.752455	2.17389e-13	8.42728e-12
9036	C9orf78	622.458	544.19	700.725	1.28765	0.364738	8.29961e-05	0.000675481
9039	C9orf89	147.72	167.996	127.445	0.75862	-0.398551	0.00669607	0.0315888
9046	CA11	179.696	259.403	99.9902	0.385463	-1.37534	6.74323e-23	8.57892e-21
9047	CA12	53.6637	67.6135	39.7139	0.587365	-0.76767	0.000938468	0.005759
9052	CA2	1059.26	978.575	1139.94	1.1649	0.220208	0.0092644	0.0418228
9057	CA5B	376.366	455.762	296.969	0.651588	-0.617968	6.20196e-09	1.22158e-07
9058	CA5BP1	245.151	212.295	278.007	1.30953	0.389052	0.00112754	0.00676938
9075	CABYR	137.153	116.101	158.204	1.36265	0.44641	0.00251534	0.0135545
9078	CACHD1	728.233	787.648	668.817	0.849131	-0.235941	0.00943336	0.0424691
9081	CACNA1C	35.8585	46.1282	25.5888	0.554734	-0.850133	0.00951616	0.0427868
9092	CACNA1G	49.4547	82.237	16.6723	0.202735	-2.30233	3.49907e-09	7.15379e-08
9094	CACNA1H	410.794	507.335	314.253	0.61942	-0.691011	2.56632e-07	3.65913e-06
9095	CACNA1I	14.1375	19.4731	8.80181	0.451998	-1.14561	0.0112749	0.0492698
9098	CACNA2D2	252.206	307.18	197.231	0.64207	-0.639198	6.65763e-08	1.07277e-06
9099	CACNA2D3	145.355	180.445	110.266	0.611075	-0.710579	1.07702e-06	1.3536e-05
9102	CACNB1	103.849	123.177	84.5211	0.686176	-0.54335	0.000832428	0.00519252
9104	CACNB3	388.266	462.064	314.469	0.680574	-0.555177	1.16075e-07	1.77099e-06
9105	CACNB4	181.532	277.474	85.5899	0.308461	-1.69684	5.79539e-33	1.7825e-30
9109	CACNG4	8.19874	13.2562	3.14125	0.236964	-2.07726	0.000777529	0.00488162
9113	CACNG8	130.2	99.0543	161.345	1.62885	0.703856	2.25735e-05	0.000210113
9116	CACUL1	902.392	1021.85	782.935	0.766195	-0.384216	2.08545e-05	0.000195478
9122	CADM1	1620.2	1755.49	1484.91	0.845866	-0.241499	0.00287845	0.0152498
9123	CADM2	28.1475	12.674	43.6209	3.44175	1.78314	0.000133171	0.00103022
9135	CALCB	237.569	333.179	141.96	0.426077	-1.23082	3.92725e-16	2.17233e-14
9136	CALCOCO1	982.307	1153.79	810.824	0.702748	-0.50892	3.06282e-09	6.30333e-08
9141	CALD1	1730	1562.76	1897.24	1.21403	0.279806	0.000503209	0.00334862
9163	CALU	4788.46	7062.19	2514.74	0.356085	-1.48971	1.43242e-28	3.10792e-26
9166	CAMK1D	261.482	340.935	182.029	0.533912	-0.905325	6.28727e-14	2.63435e-12
9170	CAMK2D	788.354	926.948	649.759	0.700966	-0.512584	1.26073e-08	2.33841e-07
9171	CAMK2G	522.04	624.566	419.514	0.671689	-0.574135	5.74972e-09	1.13972e-07
9172	CAMK2N1	190.925	235.341	146.509	0.622539	-0.683765	1.79604e-07	2.6319e-06
9173	CAMK2N2	19.2917	27.0087	11.5747	0.428556	-1.22244	0.00141545	0.00824496
9175	CAMKK1	333.229	452.619	213.839	0.472448	-1.08177	1.12347e-21	1.27307e-19
9178	CAMKV	101.351	127.232	75.471	0.593178	-0.753464	8.12525e-06	8.32532e-05
9179	CAMLG	857.37	762.455	952.286	1.24897	0.320741	0.00029737	0.00210978
9181	CAMSAP1	786.8	860.17	713.431	0.829407	-0.269848	0.00243025	0.0131516
9182	CAMSAP2	785.014	899.322	670.707	0.745791	-0.423156	2.55932e-06	2.92379e-05
9184	CAMTA1	422.817	502.23	343.403	0.683757	-0.548444	1.25016e-07	1.89549e-06
9186	CAMTA2	1057.85	1195.6	920.094	0.769569	-0.377877	8.50645e-06	8.67399e-05
9187	CAND1	2781.33	3111.91	2450.76	0.787542	-0.344572	8.7378e-06	8.88349e-05
9189	CANT1	653.591	594.733	712.449	1.19793	0.260544	0.00373379	0.0191331
9200	CAPN12	41.3508	64.0041	18.6975	0.29213	-1.77532	7.77165e-06	7.99121e-05
9204	CAPN2	3096.97	3341.97	2851.97	0.853379	-0.228742	0.00241193	0.0130601
9206	CAPN5	240.678	206.762	274.595	1.32808	0.409337	0.000557318	0.00365653
9223	CARD10	176.855	200.544	153.166	0.763753	-0.388822	0.00501758	0.0247161
9229	CARD6	19.3974	9.02346	29.7714	3.29934	1.72218	3.8477e-05	0.000339834
9233	CARHSP1	732.75	844.296	621.204	0.735766	-0.442681	1.64977e-05	0.00015819
9234	CARKD	218.079	249.544	186.614	0.747821	-0.419234	0.000947797	0.005807
9251	CASC2	76.8035	49.6768	103.93	2.09213	1.06497	4.89442e-08	8.06771e-07
9258	CASC7	836.388	1104.4	568.38	0.514652	-0.958332	2.09722e-26	3.81162e-24
9261	CASD1	225.273	187.774	262.771	1.3994	0.484813	0.000125619	0.000978011
9264	CASKIN1	174.156	227.638	120.673	0.530109	-0.91564	2.90085e-11	8.32738e-10
9268	CASP10	158.589	120.859	196.32	1.62437	0.699878	1.30091e-06	1.60472e-05
9274	CASP2	1476.3	1361.78	1590.81	1.16819	0.224277	0.00495548	0.0244447
9280	CASP7	427.252	562.458	292.046	0.519231	-0.94555	5.38513e-13	1.98061e-11
9281	CASP8	199.667	124.641	274.694	2.20388	1.14005	8.82025e-13	3.14084e-11
9282	CASP8AP2	1121.96	1257.95	985.961	0.783783	-0.351473	4.35192e-05	0.000378279
9287	CASS4	6.41745	1.62738	11.2075	6.88684	2.78384	0.00012166	0.000951156
9290	CAT	291.402	258.501	324.302	1.25455	0.327169	0.00407949	0.0206662
9300	CAV1	323.962	365.812	282.112	0.771194	-0.374833	0.000773407	0.00485901
9301	CAV2	494.541	547.072	442.009	0.807955	-0.307654	0.00413878	0.0209249
9303	CBFA2T2	485.129	548.035	422.223	0.770431	-0.376263	0.000678353	0.00433085
9304	CBFA2T3	14.5347	21.6506	7.41869	0.342655	-1.54517	0.000520098	0.00344729
9305	CBFB	1286.45	1003.11	1569.79	1.56492	0.646092	2.44574e-15	1.22457e-13
9306	CBL	998.982	1196.65	801.315	0.669633	-0.578558	1.46654e-10	3.75545e-09
9314	CBR1	645.37	559.832	730.908	1.30558	0.384696	0.000197743	0.00146729
9317	CBR4	391.835	458.835	324.834	0.707953	-0.498275	1.90443e-06	2.24623e-05
9325	CBX1	1628.69	2171.76	1085.62	0.499879	-1.00035	1.91457e-34	6.69835e-32
9342	CBX4	583.394	427.311	739.477	1.73054	0.79122	5.31245e-14	2.24608e-12
9343	CBX5	4623.9	5334.33	3913.48	0.73364	-0.446855	1.08276e-09	2.42057e-08
9345	CBX6	3008.05	1606.73	4409.36	2.7443	1.45644	1.11466e-77	4.4569e-74
9347	CBX8	198.055	169.718	226.392	1.33393	0.415682	0.00114815	0.00687984
9348	CBY1	894.836	790.907	998.764	1.26281	0.336636	0.000162605	0.00123499
9350	CC2D1A	884.912	986.383	783.441	0.794256	-0.332323	0.000105508	0.000839419
9352	CC2D2A	136.376	102.274	170.479	1.66689	0.737158	1.39079e-06	1.70433e-05
9354	CCAR1	1320.48	992.32	1648.65	1.66141	0.732407	6.9336e-13	2.51705e-11
9358	CCBL1	282.84	429.107	136.572	0.318269	-1.65168	3.94508e-21	4.2306e-19
9359	CCBL2	612.891	681.333	544.449	0.799094	-0.323563	0.00147915	0.00856609
9361	CCDC102A	130.065	112.076	148.053	1.321	0.401629	0.00836265	0.0382705
9364	CCDC104	515.907	571.665	460.149	0.804927	-0.313071	0.00217898	0.0119818
9369	CCDC109B	628.028	694.841	561.215	0.807689	-0.308128	0.00244886	0.0132454
9374	CCDC114	24.4019	32.9818	15.8221	0.479723	-1.05973	0.00127896	0.00755688
9375	CCDC115	346.047	285.139	406.955	1.42722	0.513203	2.50681e-06	2.86966e-05
9381	CCDC121	96.1017	70.3255	121.878	1.73305	0.793316	5.57591e-06	5.934e-05
9382	CCDC122	108.504	83.0043	134.003	1.61441	0.691011	3.75755e-05	0.000332396
9388	CCDC13	11.5936	4.29294	18.8943	4.40126	2.13792	1.37881e-05	0.000134559
9392	CCDC134	51.7321	63.7813	39.6829	0.622171	-0.684616	0.00258178	0.0138697
9394	CCDC136	205.573	248.613	162.532	0.653756	-0.613175	1.45941e-06	1.77366e-05
9396	CCDC138	364.14	327.561	400.718	1.22334	0.290827	0.00670662	0.0316226
9400	CCDC142	128.947	105.62	152.275	1.44172	0.527795	0.000653303	0.00419099
9412	CCDC150	332.414	267.597	397.232	1.48444	0.56992	0.000195534	0.00145206
9413	CCDC151	47.7209	62.6982	32.7436	0.522243	-0.937208	0.000100905	0.000805406
9422	CCDC162P	126.992	75.4391	178.545	2.36675	1.2429	4.0131e-07	5.49255e-06
9438	CCDC178	5.72193	1.52814	9.91572	6.48877	2.69794	0.00060474	0.00391535
9440	CCDC18	482.758	394.665	570.85	1.44642	0.532485	6.64508e-05	0.000554034
9442	CCDC181	152.917	129.687	176.148	1.35826	0.441757	0.00232118	0.0126347
9444	CCDC183	13.9519	20.5652	7.33852	0.356842	-1.48664	0.000871443	0.0053962
9445	CCDC183-AS1	34.2333	25.8463	42.6204	1.649	0.72159	0.00861054	0.0392317
9447	CCDC22	295.74	258.456	333.024	1.28851	0.365705	0.00225047	0.012312
9450	CCDC25	603.744	679.155	528.333	0.777927	-0.362293	0.00012364	0.000965019
9454	CCDC28B	220.503	289.449	151.557	0.523607	-0.933445	4.89005e-12	1.57319e-10
9456	CCDC30	40.4364	26.573	54.2998	2.04342	1.03098	3.18207e-05	0.000286284
9458	CCDC34	423.226	380.696	465.756	1.22343	0.290932	0.00506202	0.0249044
9462	CCDC38	6.15264	2.74564	9.55964	3.48175	1.79981	0.0111366	0.0487645
9465	CCDC40	68.1242	95.9101	40.3383	0.420584	-1.24953	8.26696e-10	1.88423e-08
9472	CCDC51	349.453	297.256	401.649	1.35119	0.434226	6.05446e-05	0.000509496
9473	CCDC53	206.621	167.812	245.429	1.46252	0.548457	2.59656e-05	0.000238279
9481	CCDC59	495.636	436.452	554.82	1.27121	0.346197	0.000418054	0.00284279
9482	CCDC6	836.663	745.983	927.342	1.24311	0.313959	0.000327039	0.00229641
9489	CCDC65	6.64358	3.00313	10.284	3.42443	1.77587	0.00975108	0.0436398
9490	CCDC66	463.354	398.201	528.508	1.32724	0.408429	6.32812e-05	0.000530451
9493	CCDC69	127.79	150.234	105.346	0.701212	-0.512078	0.000881549	0.00545275
9494	CCDC7	24.8342	16.2594	33.4091	2.05476	1.03897	0.00159728	0.00915364
9496	CCDC71	253.848	203.512	304.184	1.49467	0.57983	1.17939e-06	1.46833e-05
9499	CCDC74A	174.928	213.991	135.864	0.634907	-0.655383	1.02754e-05	0.000102823
9500	CCDC74B	161.969	212.425	111.512	0.524945	-0.929761	5.44204e-08	8.88666e-07
9503	CCDC78	42.3229	54.1174	30.5284	0.564113	-0.825943	0.000941864	0.00577604
9505	CCDC8	533.65	481.446	585.855	1.21686	0.283169	0.00509544	0.0250468
9506	CCDC80	99.7238	139.831	59.6163	0.426344	-1.22991	5.66256e-12	1.79897e-10
9514	CCDC86	545.266	396.971	693.562	1.74714	0.804993	3.05882e-10	7.49023e-09
9517	CCDC88B	182.257	238.274	126.241	0.529815	-0.916439	0.00169039	0.0096144
9519	CCDC89	27.8732	15.565	40.1813	2.58151	1.36821	1.07943e-05	0.000107669
9521	CCDC90B	554.133	421.274	686.992	1.63075	0.705534	5.59259e-13	2.05421e-11
9524	CCDC93	1045.16	1124.39	965.935	0.859071	-0.219151	0.0104554	0.0462082
9525	CCDC94	193.767	158.046	229.487	1.45202	0.538066	3.67069e-05	0.000325432
9526	CCDC96	15.4103	9.51267	21.3078	2.23994	1.16346	0.00376132	0.019253
9527	CCDC97	641.305	460.242	822.368	1.78682	0.837393	9.22755e-19	7.46445e-17
9530	CCHCR1	752.746	854.427	651.064	0.76199	-0.392157	0.000537384	0.00355155
9546	CCL20	3.64463	0.264523	7.02475	26.5563	4.73098	0.000269092	0.00192673
9561	CCL5	16.8815	1.73952	32.0234	18.4093	4.20236	0.00014078	0.00108309
9564	CCM2	451.081	524.999	377.163	0.718407	-0.477127	3.07467e-06	3.44918e-05
9565	CCM2L	18.8527	25.4141	12.2914	0.483643	-1.04799	0.00477476	0.023691
9568	CCNB1	1888.66	1594.45	2182.86	1.36904	0.45316	8.15773e-09	1.56221e-07
9569	CCNB1IP1	1185.17	1396.08	974.264	0.697856	-0.518999	9.49572e-09	1.79943e-07
9574	CCNB3	46.8755	37.2036	56.5474	1.51995	0.604021	0.0106155	0.0468268
9577	CCND2	457.724	505.896	409.553	0.80956	-0.30479	0.0042046	0.0212232
9582	CCNDBP1	424.053	474.786	373.32	0.786292	-0.346863	0.00061959	0.00400131
9584	CCNE2	690.167	768.372	611.962	0.796439	-0.328364	0.0003716	0.00256935
9588	CCNG2	703.605	559.304	847.905	1.516	0.600269	3.62132e-11	1.02072e-09
9590	CCNI	4356.91	4715.44	3998.38	0.847932	-0.237979	0.00159274	0.00912945
9596	CCNK	703.715	631.47	775.96	1.22882	0.297268	0.00114188	0.00684813
9598	CCNL2	3291.08	2921.67	3660.5	1.25288	0.325244	0.00369258	0.0189408
9602	CCNT2-AS1	15.6965	21.4049	9.9881	0.466627	-1.09966	0.00607721	0.0291708
9626	CCSER2	451.111	548.368	353.853	0.645282	-0.631997	9.22066e-10	2.08127e-08
9629	CCT4	5473.19	5858.56	5087.83	0.868445	-0.203494	0.00714636	0.0334369
9636	CCT6B	17.489	10.8283	24.1498	2.23026	1.15721	0.00279961	0.01488
9650	CD101	39.0805	25.8764	52.2847	2.02056	1.01475	7.75239e-05	0.000635565
9651	CD109	423.181	299.998	546.363	1.82122	0.864906	1.23249e-14	5.60001e-13
9653	CD151	1173.69	1332.85	1014.54	0.76118	-0.39369	0.000135439	0.00104632
9662	CD19	24.9657	37.2227	12.7087	0.341423	-1.55037	4.60311e-06	4.97823e-05
9684	CD274	16.8927	4.53713	29.2483	6.44642	2.6885	0.00033316	0.00233412
9697	CD320	455.769	374.407	537.131	1.43462	0.520665	2.86308e-07	4.02485e-06
9699	CD34	7.0305	2.20254	11.8585	5.38399	2.42868	0.00029292	0.00208032
9702	CD38	9.24482	4.78174	13.7079	2.86672	1.5194	0.00729898	0.0340032
9705	CD3EAP	210.622	130.773	290.471	2.22119	1.15133	6.84807e-19	5.654e-17
9718	CD55	707.365	910.283	504.448	0.554165	-0.851611	1.95771e-20	1.9226e-18
9734	CD81-AS1	8.38403	16.4309	0.337151	0.0205193	-5.60688	2.50813e-09	5.23491e-08
9736	CD83	202.656	161.848	243.464	1.50428	0.589069	0.000359985	0.0024983
9739	CD8A	14.0968	6.02544	22.1681	3.67909	1.87935	2.47277e-05	0.00022774
9742	CD9	532.025	599.227	464.824	0.775706	-0.366419	0.000255559	0.00184257
9746	CD99	1998.75	2181.98	1815.51	0.832046	-0.265265	0.000863062	0.00535496
9754	CDC14B	672.905	806.492	539.319	0.668722	-0.580521	4.90246e-10	1.1492e-08
9756	CDC20	1239.37	966.806	1511.93	1.56384	0.645097	4.82384e-08	7.95607e-07
9759	CDC23	1355.65	1249.18	1462.13	1.17047	0.22709	0.00419957	0.0212055
9768	CDC37	1875.09	1710.23	2039.95	1.19279	0.254342	0.00162945	0.00932458
9771	CDC40	503.094	554.161	452.027	0.815695	-0.293897	0.00310759	0.0162851
9775	CDC42BPB	1445.72	1615.19	1276.25	0.790153	-0.339795	3.88453e-05	0.000342374
9777	CDC42EP1	1050.1	913.784	1186.42	1.29836	0.376693	0.0025525	0.0137335
9790	CDC45	1399.79	1661.32	1138.26	0.685156	-0.545497	7.8085e-09	1.49899e-07
9791	CDC5L	1938.07	1712.03	2164.1	1.26405	0.338057	1.50518e-05	0.000145824
9792	CDC6	2065.56	2331.77	1799.35	0.771664	-0.373954	1.69834e-06	2.02881e-05
9795	CDCA2	320.937	261.077	380.796	1.45856	0.544546	7.81617e-07	1.00814e-05
9796	CDCA3	458.672	374.725	542.62	1.44805	0.534109	8.08437e-08	1.27983e-06
9797	CDCA4	861.969	779.087	944.852	1.21277	0.278304	0.00148145	0.00857589
9800	CDCA7L	889.771	973.671	805.871	0.827663	-0.272885	0.00175343	0.00991569
9821	CDH23	274.176	350.899	197.454	0.562708	-0.829543	1.09711e-12	3.88018e-11
9824	CDH26	23.5582	33.3518	13.7647	0.412712	-1.27679	0.000221586	0.0016244
9825	CDH3	139.385	191.927	86.8431	0.452479	-1.14408	6.41038e-12	2.02526e-10
9832	CDHR1	161.181	224.855	97.5076	0.433647	-1.20541	6.45639e-17	4.01573e-15
9841	CDK10	769.523	895.473	643.572	0.718695	-0.476548	0.000718391	0.00455529
9846	CDK14	304.296	348.197	260.395	0.747836	-0.419205	0.000203149	0.00150421
9848	CDK16	3292.57	3822.67	2762.47	0.722657	-0.468618	6.31207e-10	1.45887e-08
9850	CDK18	398.596	355.377	441.816	1.24323	0.314098	0.00361687	0.0186295
9851	CDK19	383.304	526.898	239.71	0.454945	-1.13623	3.7132e-26	6.49556e-24
9854	CDK2AP1	233.641	265.362	201.92	0.76092	-0.394182	0.0016286	0.00932164
9862	CDK5R1	167.216	195.487	138.944	0.710759	-0.492567	0.000344153	0.00239853
9867	CDK6	496.566	571.054	422.078	0.739122	-0.436116	1.22322e-05	0.000120935
9878	CDKN1B	778.49	645.581	911.399	1.41175	0.497483	2.09162e-08	3.70288e-07
9879	CDKN1C	59.0949	71.9065	46.2834	0.643661	-0.635627	0.00484394	0.0239917
9881	CDKN2AIP	295.61	219.177	372.043	1.69745	0.763369	2.80455e-11	8.07577e-10
9887	CDKN2B-AS1	59.3311	43.1035	75.5586	1.75296	0.80979	0.000170464	0.00128844
9888	CDKN2C	755.519	685.521	825.518	1.20422	0.268098	0.00246217	0.0133038
9892	CDO1	95.8867	78.5605	113.213	1.44109	0.527161	0.00229432	0.0125143
9893	CDON	431.315	560.103	302.528	0.540129	-0.888625	2.01826e-17	1.33861e-15
9896	CDR2	609.077	702.944	515.209	0.732931	-0.448251	4.4012e-05	0.000382088
9897	CDR2L	349.12	388.89	309.349	0.795467	-0.330126	0.00345109	0.0178842
9906	CDS1	496.928	449.859	543.997	1.20926	0.274126	0.00608375	0.0291922
9907	CDS2	990.777	1086.78	894.769	0.823318	-0.280479	0.00142821	0.0083072
9939	CDYL2	139.381	188.284	90.4774	0.480538	-1.05728	3.3899e-12	1.11623e-10
9967	CEBPB	336.597	241.38	431.815	1.78894	0.839104	4.56634e-09	9.16838e-08
9976	CECR5	822.914	958.347	687.481	0.717362	-0.479228	8.13989e-08	1.28643e-06
9978	CECR6	40.8931	55.7045	26.0817	0.468215	-1.09476	2.08315e-05	0.000195327
9981	CEL	20.079	11.7672	28.3908	2.41271	1.27065	0.00693733	0.0325732
9988	CELF2	701.154	630.704	771.603	1.2234	0.290896	0.00129236	0.00762476
9997	CELSR2	868.888	1100.8	636.979	0.578652	-0.789232	5.73121e-19	4.80272e-17
9998	CELSR3	364.302	532.837	195.768	0.367406	-1.44455	5.93003e-35	2.18389e-32
10003	CENPB	871.636	801.841	941.432	1.17409	0.231541	0.00778143	0.0359516
10005	CENPBD1P1	262.972	298.634	227.309	0.761163	-0.393723	0.00122055	0.00725464
10008	CENPE	1344.37	1155.33	1533.4	1.32724	0.408431	6.54102e-07	8.54699e-06
10009	CENPF	2470.17	1800.78	3139.56	1.74344	0.80194	4.32581e-25	6.95834e-23
10010	CENPH	971.861	1096.03	847.692	0.77342	-0.370676	5.19799e-05	0.000444505
10011	CENPI	587.341	703.221	471.462	0.670432	-0.576836	2.1677e-09	4.57554e-08
10013	CENPJ	487.292	581.921	392.663	0.67477	-0.567532	2.60994e-08	4.53725e-07
10014	CENPK	701.154	774.954	627.354	0.809536	-0.304833	0.000847556	0.005281
10015	CENPL	258.038	229.429	286.647	1.2494	0.32123	0.00688469	0.0323586
10018	CENPO	728.934	816.54	641.328	0.785422	-0.348461	0.000143737	0.00110369
10019	CENPP	206.573	171.88	241.265	1.40369	0.489223	0.000400108	0.00273677
10020	CENPQ	372.629	429.266	315.991	0.736119	-0.441989	4.33384e-05	0.000376942
10021	CENPT	967.293	1061.79	872.793	0.822	-0.28279	0.000971903	0.00593813
10029	CEP112	142.934	119.803	166.065	1.38615	0.471085	0.00187304	0.0104996
10033	CEP152	336.623	381.621	291.625	0.764175	-0.388026	0.000381141	0.00262752
10036	CEP170	1050.25	1214.05	886.455	0.730164	-0.453707	1.56903e-07	2.32973e-06
10037	CEP170B	722.905	810.065	635.744	0.784806	-0.349593	0.000532675	0.00352127
10041	CEP250	887.242	1045.61	728.87	0.697074	-0.520617	1.70341e-08	3.06998e-07
10045	CEP44	678.413	773.442	583.383	0.754269	-0.40685	1.59889e-05	0.000153785
10048	CEP57L1	310.815	367.268	254.362	0.692579	-0.529949	2.23363e-06	2.58869e-05
10051	CEP68	349.504	302.948	396.059	1.30735	0.386646	0.000349693	0.00243351
10056	CEP85	742.186	853.139	631.234	0.739896	-0.434605	2.98987e-06	3.36348e-05
10059	CEP95	695.444	587.696	803.191	1.36668	0.450672	0.000346908	0.00241532
10063	CERCAM	953.987	860.437	1047.54	1.21745	0.283859	0.00149385	0.00863695
10064	CERK	1075.85	1216.24	935.46	0.769144	-0.378674	0.000859767	0.00533925
10070	CERS5	517.574	458.279	576.87	1.25877	0.33202	0.000725896	0.00459767
10076	CES2	663.431	589.585	737.276	1.2505	0.322504	0.000516432	0.00342928
10090	CFDP1	906.703	997.582	815.824	0.817801	-0.290178	0.00124548	0.00739025
10094	CFHR3	17.5455	10.3523	24.7386	2.38966	1.25681	0.00119607	0.00712279
10107	CFL2	1164.47	1301.81	1027.12	0.788999	-0.341905	6.36507e-05	0.000533229
10108	CFLAR	438.227	395.219	481.235	1.21764	0.28409	0.00636056	0.0302919
10110	CFP	10.5863	2.95702	18.2156	6.16011	2.62296	3.26745e-05	0.000293118
10120	CGGBP1	2553.91	2732.25	2375.57	0.869456	-0.201815	0.00654119	0.0309468
10142	CHAMP1	490.015	406.076	573.954	1.41341	0.499184	6.23664e-07	8.19133e-06
10144	CHCHD1	303.534	263.19	343.878	1.30658	0.385793	0.000453497	0.00305633
10167	CHCHD6	207.352	241.482	173.222	0.717331	-0.47929	0.00018711	0.00139542
10168	CHCHD7	310.145	357.355	262.935	0.735782	-0.442649	0.000196035	0.001455
10172	CHD3	1701.7	1915.25	1488.15	0.777002	-0.36401	3.49928e-06	3.87733e-05
10190	CHGB	4.91749	0.31766	9.51733	29.9608	4.905	8.3379e-06	8.52024e-05
10197	CHIC1	257.55	209.996	305.105	1.45291	0.538944	0.00422911	0.0213354
10199	CHID1	714.129	652.14	776.119	1.19011	0.251097	0.00675923	0.0318384
10201	CHKA	336.565	227.137	445.994	1.96354	0.973458	3.54144e-19	3.04053e-17
10216	CHMP3	461.316	411.725	510.907	1.2409	0.311381	0.00281677	0.0149684
10221	CHMP5	1223.14	988.215	1458.07	1.47546	0.561165	4.34645e-05	0.000377921
10222	CHMP6	169.213	124.45	213.975	1.71936	0.781875	3.20276e-08	5.47934e-07
10224	CHN1	222.903	251.043	194.764	0.775819	-0.366209	0.00383555	0.0195864
10225	CHN2	96.7407	112.58	80.901	0.718606	-0.476728	0.00547417	0.0266417
10233	CHPF2	746.631	583.555	909.706	1.5589	0.640532	1.40549e-09	3.08052e-08
10235	CHRAC1	378.793	471.512	286.073	0.606714	-0.720912	1.17008e-11	3.57918e-10
10236	CHRD	253.723	337.927	169.519	0.501644	-0.995265	1.33567e-16	7.98803e-15
10242	CHRM3	68.4202	49.8573	86.9831	1.74464	0.802931	7.891e-05	0.000645604
10248	CHRNA10	7.4921	3.04222	11.942	3.92542	1.97285	0.00200692	0.0111654
10250	CHRNA3	84.3696	98.8687	69.8705	0.706701	-0.500829	0.00674301	0.0317728
10263	CHST1	29.8279	40.8424	18.8133	0.460631	-1.11832	0.000591559	0.00383978
10264	CHST10	313.818	247.429	380.207	1.53663	0.619769	5.82574e-07	7.69862e-06
10269	CHST15	312.536	413.757	211.316	0.510727	-0.969377	1.31456e-17	8.9304e-16
10280	CHTF18	1520.66	1757.76	1283.55	0.730217	-0.453602	1.43092e-07	2.14381e-06
10284	CHUK	794.742	893.031	696.453	0.779876	-0.358684	6.66835e-05	0.000555643
10325	CILP2	197.722	268.379	127.066	0.473455	-1.0787	8.66266e-10	1.96642e-08
10327	CIPC	295.475	259.19	331.76	1.27999	0.356131	0.00214791	0.0118365
10337	CISD2	771.492	679.511	863.473	1.27073	0.345653	0.000112727	0.000891021
10348	CIZ1	1797.47	1457.38	2137.57	1.46672	0.552592	6.57156e-12	2.06897e-10
10349	CKAP2	2850.25	2661.27	3039.24	1.14203	0.191597	0.00811963	0.0373415
10351	CKAP4	1839.47	2124.19	1554.74	0.731922	-0.450239	1.10966e-07	1.70182e-06
10353	CKB	5908.64	7421.03	4396.25	0.592404	-0.755346	9.65079e-25	1.47604e-22
10358	CKMT1A	109.838	128.436	91.2398	0.710392	-0.493313	0.00978896	0.0437813
10362	CKS1B	1783.76	2024.52	1542.99	0.76215	-0.391853	1.88516e-05	0.000178316
10372	CLCA2	4.859	0.892816	8.82519	9.88466	3.30519	0.00116786	0.00698146
10378	CLCN2	101.246	77.4666	125.026	1.61393	0.690581	3.41975e-05	0.000305409
10380	CLCN4	44.8517	34.5525	55.1509	1.59615	0.674596	0.00358237	0.0184654
10383	CLCN7	830.911	715.779	946.043	1.3217	0.402392	1.33282e-05	0.000130617
10385	CLCNKB	28.2395	35.6473	20.8317	0.584385	-0.775009	0.0108638	0.0477567
10388	CLDN1	53.9042	33.7566	74.0519	2.1937	1.13337	0.00037993	0.00262176
10392	CLDN12	667.717	570.658	764.777	1.34017	0.422414	5.05291e-06	5.42694e-05
10413	CLDND2	7.45668	11.3514	3.56193	0.313786	-1.67215	0.0087734	0.0398558
10437	CLEC4F	32.7508	45.3229	20.1786	0.445219	-1.16741	0.00622793	0.029787
10446	CLGN	800.591	578.438	1022.74	1.76811	0.822209	3.48548e-08	5.89812e-07
10448	CLIC1	1335.31	1485.67	1184.95	0.797585	-0.32629	9.10932e-05	0.000733911
10453	CLIC5	10.6249	15.3134	5.93647	0.387665	-1.36712	0.00744138	0.0345745
10456	CLIP1	1034.33	928.548	1140.1	1.22784	0.296118	0.000490577	0.00327696
10457	CLIP2	233.16	273.347	192.972	0.705961	-0.50234	6.14505e-05	0.000516653
10460	CLK1	758.017	591.322	924.713	1.56381	0.645062	8.87713e-10	2.01184e-08
10463	CLK4	267.958	224.265	311.651	1.38965	0.474726	5.5419e-05	0.000470893
10466	CLMN	282.55	367.988	197.111	0.535644	-0.900653	1.45969e-14	6.58956e-13
10468	CLN3	250.054	208.095	292.012	1.40327	0.488788	5.06072e-05	0.000433827
10469	CLN5	671.6	602.691	740.51	1.22867	0.297101	0.000972115	0.00593814
10470	CLN6	726.041	495.735	956.347	1.92915	0.947964	2.74368e-24	3.99963e-22
10471	CLN8	194.767	253.455	136.08	0.536899	-0.897277	6.60334e-10	1.51668e-08
10476	CLP1	207.929	160.342	255.516	1.59356	0.672256	1.22497e-05	0.000121022
10477	CLPB	501.614	659.385	343.844	0.521462	-0.939367	7.31097e-17	4.51714e-15
10482	CLPTM1	1187.93	1039.12	1336.75	1.28642	0.363367	1.218e-05	0.000120461
10483	CLPTM1L	1125.32	1002.4	1248.24	1.24526	0.316442	0.000265912	0.00190689
10485	CLPX	568.702	630.741	506.663	0.803282	-0.316021	0.000717094	0.00454913
10491	CLSTN1	1843.4	2117.19	1569.6	0.74136	-0.431754	5.93239e-08	9.63118e-07
10492	CLSTN2	77.9283	110.172	45.6848	0.41467	-1.26997	7.14154e-11	1.94063e-09
10494	CLSTN3	891.942	1030.54	753.341	0.731012	-0.452032	2.61149e-07	3.71218e-06
10495	CLTA	1002.4	802.619	1202.19	1.49783	0.582876	9.60157e-12	2.97277e-10
10497	CLTC	4414.44	4733.1	4095.78	0.865348	-0.208648	0.00906706	0.0410511
10498	CLTCL1	434.528	536.459	332.596	0.619985	-0.689695	1.32277e-11	4.00682e-10
10499	CLU	465.359	603.485	327.233	0.542239	-0.883	5.02279e-18	3.69955e-16
10509	CLVS2	13.3974	19.0312	7.76364	0.407943	-1.29356	0.00458798	0.0228696
10514	CMAHP	6.19611	9.89519	2.49703	0.252347	-1.98652	0.00397374	0.020199
10515	CMAS	952.282	1060.51	844.057	0.795899	-0.329342	0.00017719	0.00133388
10516	CMBL	322.812	283.007	362.616	1.2813	0.357608	0.00158015	0.00906847
10518	CMC2	440.416	524.736	356.096	0.678618	-0.559327	6.24361e-08	1.01071e-06
10520	CMIP	409.676	472.029	347.323	0.735808	-0.442599	2.52546e-05	0.000232212
10525	CMPK2	164.376	3.5654	325.187	91.2064	6.51106	1.50384e-09	3.28322e-08
10526	CMSS1	611.365	511.777	710.953	1.38918	0.474238	8.72872e-06	8.87747e-05
10529	CMTM3	285.988	328.047	243.929	0.743581	-0.427439	0.0010854	0.00655243
10530	CMTM4	1322.25	1454.62	1189.88	0.817999	-0.289828	0.000520129	0.00344729
10535	CMTR1	1600.84	1304.61	1897.07	1.45413	0.540156	1.68607e-11	5.0482e-10
10536	CMTR2	318.329	205.028	431.63	2.10522	1.07397	2.24915e-21	2.46868e-19
10537	CMYA5	33.049	18.4158	47.6821	2.5892	1.3725	1.8898e-06	2.23558e-05
10542	CNDP2	501.103	546.564	455.641	0.833647	-0.262492	0.00714828	0.0334403
10551	CNIH1	860.584	1031.03	690.136	0.669365	-0.579135	8.13437e-08	1.28629e-06
10552	CNIH2	67.2866	98.6994	35.8738	0.363465	-1.46011	4.96924e-12	1.595e-10
10555	CNKSR1	15.2237	4.63052	25.8169	5.57538	2.47907	2.57701e-05	0.000236562
10557	CNKSR3	352.104	419.935	284.272	0.676944	-0.562892	2.67046e-07	3.77874e-06
10558	CNN1	10.2843	15.2485	5.32006	0.34889	-1.51916	0.00477241	0.0236838
10559	CNN2	416.034	620.989	211.079	0.339908	-1.55678	6.26227e-17	3.91238e-15
10572	CNN3	2437.15	2889.38	1984.91	0.686968	-0.541685	1.77135e-07	2.59844e-06
10574	CNNM1	88.7387	106.155	71.3224	0.671871	-0.573745	0.00115318	0.00690548
10575	CNNM2	354.399	388.411	320.386	0.824863	-0.277773	0.0101298	0.0450464
10578	CNOT1	5077.15	5684.24	4470.05	0.786394	-0.346676	1.28781e-05	0.000126472
10581	CNOT11	861.826	783.079	940.572	1.20112	0.26438	0.00218011	0.0119857
10584	CNOT4	376.837	339.381	414.292	1.22073	0.287742	0.00572703	0.0277133
10587	CNOT6L	771.764	842.305	701.224	0.832506	-0.264467	0.00289412	0.0153242
10593	CNP	1352.37	1046.09	1658.66	1.58557	0.665003	4.7387e-16	2.60573e-14
10596	CNPY2	163.8	139.352	188.249	1.35089	0.433906	0.00149157	0.0086255
10598	CNPY4	243.494	283.127	203.862	0.720037	-0.473857	0.000144082	0.00110577
10603	CNTD1	9.9515	16.3789	3.52406	0.215158	-2.21653	0.000139764	0.00107646
10606	CNTFR	72.4801	91.7922	53.1681	0.579222	-0.787811	8.32738e-05	0.000677346
10609	CNTN1	287.812	345.803	229.821	0.664602	-0.589438	3.56867e-07	4.92765e-06
10617	CNTNAP1	157.529	184.825	130.232	0.704624	-0.505075	0.000424128	0.0028792
10618	CNTNAP2	210.737	243.061	178.412	0.734021	-0.446106	0.000508561	0.00338182
10619	CNTNAP3	38.5686	50.3723	26.7649	0.531341	-0.912289	0.000385004	0.0026522
10623	CNTRL	439.465	349.935	528.994	1.51169	0.596164	6.45105e-09	1.26441e-07
10626	COA3	397.459	323.972	470.947	1.45367	0.539697	1.40769e-07	2.11146e-06
10629	COA6	493.406	391.139	595.672	1.52292	0.606836	5.70847e-10	1.32303e-08
10631	COASY	1001.04	1159.42	842.662	0.726798	-0.460373	8.37191e-08	1.31789e-06
10632	COBL	353.531	423.765	283.297	0.668523	-0.580951	8.27421e-06	8.46753e-05
10636	COG2	831.869	754.234	909.504	1.20586	0.270068	0.00233203	0.0126839
10638	COG4	899.314	786.612	1012.02	1.28655	0.363509	3.0592e-05	0.00027585
10640	COG6	780.444	950.656	610.233	0.641907	-0.639564	2.86797e-08	4.94893e-07
10641	COG7	345.884	394.889	296.878	0.751801	-0.411577	0.0002676	0.00191753
10643	COIL	556.208	480.634	631.782	1.31448	0.394489	0.000446367	0.00301481
10648	COL12A1	69.9425	102.866	37.0188	0.359874	-1.47444	1.51159e-12	5.24261e-11
10649	COL13A1	35.8149	57.0475	14.5824	0.255618	-1.96794	2.42773e-11	7.07073e-10
10650	COL14A1	358.698	503.708	213.688	0.424231	-1.23708	3.06766e-28	6.36006e-26
10651	COL15A1	8.38991	14.6734	2.10643	0.143554	-2.80033	9.63444e-05	0.000773324
10654	COL18A1	2111.27	2596.47	1626.08	0.626265	-0.675154	9.58541e-16	5.07157e-14
10658	COL1A1	238.586	322.36	154.811	0.480243	-1.05816	1.52471e-17	1.02584e-15
10663	COL23A1	54.1284	74.3982	33.8586	0.455101	-1.13574	6.19341e-07	8.1422e-06
10665	COL25A1	122.532	149.677	95.3879	0.637293	-0.649971	2.8296e-05	0.000257051
10666	COL26A1	95.8436	121.689	69.9983	0.575224	-0.797803	6.84879e-06	7.14876e-05
10667	COL27A1	271.106	358.955	183.257	0.510528	-0.969938	3.71969e-16	2.06265e-14
10669	COL2A1	1340.68	1712.09	969.278	0.566137	-0.820777	4.63248e-23	5.92048e-21
10671	COL4A1	703.123	816.632	589.614	0.722007	-0.469916	1.70647e-07	2.50985e-06
10672	COL4A2	1999.09	2271.59	1726.6	0.760082	-0.395773	4.12164e-07	5.63009e-06
10680	COL5A1	762.697	1063	462.39	0.434984	-1.20097	7.23999e-39	3.61857e-36
10682	COL5A2	78.4228	59.9455	96.9002	1.61647	0.692848	0.000199583	0.00147937
10685	COL6A2	2067.45	2393.37	1741.53	0.727647	-0.458689	4.19224e-09	8.45974e-08
10686	COL6A3	27.5997	16.3656	38.8338	2.37288	1.24664	7.08328e-05	0.00058551
10689	COL6A5	29.4815	8.56555	50.3974	5.88373	2.55673	1.78899e-14	7.9606e-13
10701	COLEC12	448.696	536.252	361.14	0.673452	-0.570353	1.98381e-08	3.53436e-07
10704	COLQ	25.3177	16.6622	33.9731	2.03893	1.02781	0.00141803	0.008255
10705	COMMD1	123.131	98.6201	147.641	1.49707	0.582144	0.000169718	0.00128414
10707	COMMD2	901.736	769.005	1034.47	1.3452	0.427823	1.38058e-06	1.69256e-05
10710	COMMD4	671.754	558.706	784.802	1.40468	0.490239	1.52805e-07	2.27735e-06
10711	COMMD5	106.256	82.4893	130.023	1.57624	0.656489	0.000314295	0.00221805
10712	COMMD6	1135.14	1020.43	1249.84	1.22481	0.292564	0.00110291	0.00663574
10713	COMMD7	455.436	383.657	527.216	1.37419	0.458577	9.34759e-06	9.43297e-05
10715	COMMD9	197.848	152.676	243.019	1.59173	0.670599	1.48446e-07	2.2171e-06
10716	COMP	15.8547	21.3529	10.3564	0.485012	-1.04391	0.00973498	0.0435886
10717	COMT	921.234	700.726	1141.74	1.62937	0.704312	1.48457e-15	7.66638e-14
10719	COPA	4568.72	5160.28	3977.15	0.770725	-0.375712	0.000114057	0.000900012
10721	COPB2	2967.83	3699.94	2235.72	0.604257	-0.726766	8.167e-10	1.86297e-08
10723	COPG1	2399.88	2791.01	2008.75	0.719722	-0.474488	3.32083e-08	5.6644e-07
10724	COPG2	512.626	562.557	462.695	0.822486	-0.281937	0.0044048	0.0220903
10730	COPS5	556.5	468.73	644.269	1.3745	0.458906	1.23408e-06	1.52767e-05
10738	COPZ1	2843.73	3191.05	2496.41	0.782314	-0.35418	6.76102e-06	7.06625e-05
10740	COQ10A	336.167	406.544	265.79	0.653779	-0.613126	3.13801e-08	5.37515e-07
10743	COQ2	233.11	190.514	275.705	1.44716	0.533226	2.23419e-05	0.000208234
10745	COQ4	441.598	394.428	488.768	1.23918	0.309386	0.00360814	0.0185913
10746	COQ5	468.02	423.511	512.529	1.21019	0.275232	0.0055212	0.0268426
10753	CORO1C	1662.03	2118.06	1205.99	0.569382	-0.812531	1.4629e-23	2.017e-21
10755	CORO2B	48.8098	79.5987	18.0209	0.226397	-2.14307	4.11583e-17	2.6241e-15
10756	CORO6	259.263	355.681	162.844	0.457836	-1.1271	3.65571e-16	2.03419e-14
10760	COTL1	756.716	886.733	626.698	0.70675	-0.500729	5.57737e-08	9.08645e-07
10767	COX14	179.671	206.862	152.479	0.737106	-0.440055	0.00134841	0.00789555
10768	COX15	677.427	619.752	735.103	1.18612	0.246256	0.00650306	0.0308237
10772	COX18	246.936	286.269	207.603	0.7252	-0.463548	9.98155e-05	0.000797983
10773	COX19	267.957	319.472	216.442	0.6775	-0.561706	1.53827e-06	1.8599e-05
10774	COX20	301.528	260.544	342.512	1.3146	0.394627	0.00396183	0.0201614
10777	COX4I1	2398.69	2618.27	2179.11	0.832272	-0.264873	0.000764697	0.00481293
10794	COX6B1	965.946	885.073	1046.82	1.18275	0.242144	0.00367426	0.0188661
10838	CPA4	33.5236	44.2026	22.8446	0.516815	-0.952279	0.0069859	0.0327628
10841	CPAMD8	22.684	35.2253	10.1426	0.287936	-1.79618	4.5338e-07	6.13916e-06
10859	CPM	81.7671	116.235	47.2996	0.406932	-1.29714	1.34918e-11	4.078e-10
10862	CPNE1	889.694	1027.5	751.891	0.73177	-0.450538	2.64129e-07	3.74315e-06
10866	CPNE5	22.2192	29.582	14.8563	0.502207	-0.993645	0.00481412	0.0238609
10873	CPPED1	125.63	95.4826	155.778	1.63148	0.706178	4.15437e-06	4.54384e-05
10875	CPS1	706.671	627.426	785.916	1.2526	0.324928	0.000407143	0.0027794
10876	CPSF1	1919.69	2059.45	1779.94	0.864277	-0.210435	0.00644904	0.0306539
10879	CPSF3	934.775	1036.48	833.067	0.803744	-0.315192	0.000228239	0.00166619
10885	CPT1A	599.158	717.811	480.504	0.669402	-0.579054	1.51205e-09	3.29857e-08
10886	CPT1B	30.3833	39.0259	21.7407	0.557084	-0.844032	0.00747411	0.034692
10887	CPT1C	119.654	137.25	102.059	0.743596	-0.427409	0.00630423	0.0300697
10888	CPT2	492.181	445.497	538.865	1.20958	0.274507	0.00592573	0.0285514
10889	CPVL	702.133	638.58	765.685	1.19904	0.261882	0.00370537	0.0189945
10896	CR2	43.024	24.324	61.7241	2.53758	1.34345	1.38203e-07	2.07825e-06
11030	CRABP2	751.662	940.681	562.643	0.598123	-0.741487	5.27385e-13	1.94479e-11
11033	CRAT	567.017	743.431	390.603	0.525406	-0.928497	2.28419e-21	2.49735e-19
11037	CRBN	421.718	367.821	475.615	1.29306	0.370793	0.000431753	0.00292599
11041	CREB3	455.643	410.947	500.339	1.21753	0.283952	0.00476258	0.023644
11042	CREB3L1	87.2004	106.874	67.5269	0.631837	-0.662375	0.000247205	0.00179017
11043	CREB3L2	3003.93	3400.2	2607.66	0.766913	-0.382864	5.38888e-07	7.17211e-06
11046	CREB5	586.548	800.663	372.434	0.465157	-1.10421	2.56397e-30	6.40741e-28
11047	CREBBP	1242.2	1002.81	1481.59	1.47743	0.563094	1.81799e-11	5.40168e-10
11048	CREBL2	458.677	404.838	512.516	1.26598	0.340252	0.000985063	0.00600936
11049	CREBRF	336.179	291.69	380.669	1.30505	0.384101	0.000435553	0.00294817
11050	CREBZF	2137.55	2396.76	1878.34	0.783699	-0.351629	0.00957122	0.0429722
11051	CREG1	1055.72	866.56	1244.89	1.43659	0.522643	9.31949e-10	2.10019e-08
11052	CREG2	52.0921	63.2796	40.9046	0.64641	-0.629478	0.00742535	0.0345115
11053	CRELD1	532.055	645.971	418.139	0.647303	-0.627487	2.12104e-10	5.33865e-09
11058	CRHR1	24.4861	37.3751	11.597	0.310288	-1.68832	1.15137e-06	1.43673e-05
11059	CRHR1-IT1	477.541	590.157	364.924	0.61835	-0.693504	1.54679e-05	0.000149286
11061	CRIM1	460.828	578.586	343.071	0.592947	-0.754026	1.16827e-13	4.72526e-12
11067	CRIP2	61.5657	94.4894	28.6421	0.303125	-1.72201	7.05162e-15	3.28946e-13
11074	CRISPLD1	315.501	253.968	377.035	1.48458	0.570053	3.02266e-07	4.22794e-06
11076	CRK	1444.5	1320.06	1568.95	1.18854	0.249195	0.00180427	0.0101609
11078	CRLF1	41.7041	68.8244	14.5838	0.211898	-2.23856	8.81442e-08	1.37902e-06
11080	CRLF3	456.937	511.144	402.73	0.787899	-0.343917	0.000891129	0.00550349
11081	CRLS1	416.063	454.645	377.482	0.830278	-0.268333	0.0108008	0.0475318
11082	CRMP1	37.4718	48.3757	26.568	0.549203	-0.864589	0.00122996	0.00730587
11083	CRNDE	654.419	758.87	549.968	0.724719	-0.464506	5.04672e-07	6.7585e-06
11084	CRNKL1	465.118	410.553	519.683	1.26581	0.340064	0.000589364	0.0038282
11092	CROT	226.593	163.623	289.564	1.7697	0.823507	2.34378e-11	6.84045e-10
11097	CRTAP	1945.65	2246.71	1644.6	0.732005	-0.450076	1.43944e-07	2.15332e-06
11102	CRY1	630.55	809.198	451.903	0.558459	-0.840478	1.2839e-18	1.02672e-16
11105	CRYAB	84.3211	131.242	37.4005	0.284974	-1.8111	4.42817e-10	1.04768e-08
11111	CRYBB2P1	318.158	348.381	287.935	0.826495	-0.274921	0.0113635	0.0496107
11117	CRYGD	38.0132	22.1605	53.8658	2.43071	1.28138	1.92202e-06	2.26317e-05
11130	CS	2687.49	3026.73	2348.25	0.775838	-0.366172	2.69505e-06	3.06634e-05
11136	CSDC2	73.1453	95.9901	50.3005	0.524018	-0.932313	1.63004e-06	1.95525e-05
11137	CSDE1	7913.51	10544.9	5282.16	0.500922	-0.997342	1.00196e-41	6.5218e-39
11139	CSF1	251.516	77.0703	425.962	5.52693	2.46648	1.56711e-33	5.34901e-31
11148	CSGALNACT2	506.305	563.402	449.208	0.797315	-0.326779	0.000848882	0.00528685
11166	CSNK1G1	313.287	256.267	370.306	1.445	0.53107	2.0968e-06	2.44837e-05
11170	CSNK2A1	1849.5	2003.31	1695.69	0.846445	-0.240512	0.00237231	0.0128679
11175	CSPG4	325.763	280.821	370.706	1.32008	0.400624	0.00135139	0.00790635
11187	CSPG5	399.633	437.898	361.368	0.825233	-0.277126	0.00901373	0.0408361
11189	CSRNP1	263.64	333.404	193.877	0.581508	-0.782128	1.50281e-09	3.28322e-08
11191	CSRNP3	80.4297	62.2023	98.6572	1.58607	0.665455	0.00025271	0.00182438
11193	CSRP2	1007.09	1355.66	658.529	0.485764	-1.04167	4.24121e-10	1.0077e-08
11211	CSTA	8.10638	1.2175	14.9953	12.3164	3.62251	7.24875e-06	7.51427e-05
11212	CSTB	885.609	762.559	1008.66	1.32273	0.40352	2.342e-06	2.69651e-05
11213	CSTF1	416.923	341.58	492.266	1.44114	0.527214	2.29821e-07	3.31229e-06
11215	CSTF2T	712.535	571.857	853.214	1.49201	0.577253	1.88066e-10	4.7636e-09
11216	CSTF3	943.41	710.602	1176.22	1.65524	0.727043	7.53076e-17	4.6427e-15
11291	CTA-228A9.3	45.1342	33.9656	56.3027	1.65764	0.729128	0.00326929	0.0170335
11343	CTA-384D8.36	102.686	84.477	120.895	1.4311	0.517128	0.00350077	0.0181081
11344	CTA-390C10.10	26.2476	35.6461	16.8492	0.472678	-1.08107	0.000646203	0.00415401
11359	CTA-445C9.15	59.5755	39.3471	79.8038	2.0282	1.0202	1.53904e-06	1.85993e-05
11384	CTA-989H11.1	3.80362	0.529046	7.07819	13.3792	3.74192	0.00100733	0.00612383
11443	CTB-131K11.1	8.37544	12.2309	4.51993	0.369549	-1.43616	0.0113549	0.0495882
11563	CTB-36H16.2	51.3964	39.047	63.7458	1.63254	0.707119	0.00265032	0.0141711
11602	CTB-52I2.4	14.859	21.3068	8.41121	0.394767	-1.34093	0.00185483	0.0104059
11653	CTB-89H12.4	267.611	220.801	314.42	1.424	0.509948	0.00128198	0.00757151
11664	CTBP1	1641.45	1927.88	1355.02	0.702858	-0.508694	1.42059e-10	3.65115e-09
12116	CTC1	451.611	537.499	365.723	0.680415	-0.555513	3.67761e-08	6.1933e-07
11679	CTC-203F4.2	3.42221	0.846705	5.99771	7.08359	2.82448	0.00962736	0.0431689
11691	CTC-228N24.3	194.648	160.173	229.122	1.43046	0.516481	0.000140147	0.00107912
11703	CTC-241F20.3	31.2218	19.3227	43.121	2.23163	1.1581	8.05472e-05	0.00065727
11766	CTC-297N7.8	234.41	173.333	295.487	1.70473	0.769545	5.40462e-06	5.76706e-05
11800	CTC-338M12.4	86.885	107.348	66.4221	0.618756	-0.692557	0.00011993	0.000940401
11828	CTC-360G5.9	68.4823	43.5185	93.446	2.14727	1.1025	1.68884e-07	2.48783e-06
11903	CTC-444N24.6	6.22122	11.0404	1.40205	0.126993	-2.97718	0.0111988	0.0489987
11947	CTC-462L7.1	77.1642	59.7885	94.5398	1.58124	0.661055	0.00175512	0.00992004
11975	CTC-487M23.5	15.7457	7.83215	23.6592	3.02078	1.59492	0.000133147	0.00103022
12004	CTC-503J8.6	486.712	440.074	533.349	1.21195	0.277333	0.00491157	0.0242708
12055	CTC-534A2.2	58.9722	39.9801	77.9643	1.95008	0.963533	8.68838e-06	8.83967e-05
12117	CTCF	907.011	827.6	986.422	1.19191	0.253271	0.00260083	0.0139453
12118	CTCFL	503.693	638.257	369.128	0.578338	-0.790014	2.50879e-15	1.24944e-13
12202	CTD-2020K17.3	18.132	24.6737	11.5903	0.469744	-1.09005	0.00447096	0.022362
12236	CTD-2031P19.3	4.03485	1.30972	6.75998	5.16138	2.36776	0.00914162	0.0413552
12257	CTD-2037K23.2	76.3825	61.3385	91.4264	1.49052	0.575818	0.00171008	0.00971449
12262	CTD-2044J15.2	56.0996	66.9626	45.2366	0.67555	-0.565866	0.00849183	0.0387855
12498	CTD-2206N4.4	12.1092	17.1592	7.05926	0.411398	-1.28139	0.00642155	0.030546
12540	CTD-2228K2.7	532.131	783.675	280.586	0.358039	-1.48181	3.72241e-06	4.10345e-05
12597	CTD-2267D19.3	62.1791	45.4112	78.9471	1.73849	0.797838	0.00018396	0.00137707
12606	CTD-2270L9.4	17.13	9.04965	25.2103	2.78577	1.47808	0.000179266	0.00134625
12633	CTD-2286N8.2	4.75522	1.48203	8.02841	5.41719	2.43754	0.00427187	0.0215239
12650	CTD-2292M16.8	49.0776	35.7672	62.3881	1.74428	0.802632	0.00648687	0.0307801
12713	CTD-2314B22.3	153.137	178.244	128.03	0.718288	-0.477366	0.000884135	0.00546499
12714	CTD-2314G24.2	18.8208	9.74397	27.8977	2.86307	1.51757	9.26071e-05	0.000745036
12798	CTD-2349P21.9	8.40541	4.17453	12.6363	3.027	1.59789	0.00746639	0.0346619
12815	CTD-2366F13.1	55.344	35.4109	75.2772	2.12582	1.08802	9.26639e-07	1.18051e-05
12910	CTD-2521M24.9	158.241	17.1393	299.342	17.4653	4.12642	3.1325e-12	1.03636e-10
12991	CTD-2540F13.2	6.1763	9.8823	2.4703	0.249972	-2.00016	0.00505963	0.024897
13153	CTD-2619J13.14	203.924	230.667	177.182	0.768127	-0.380584	0.0101888	0.0452244
13169	CTD-2623N2.3	4.63698	0.892816	8.38114	9.38731	3.23071	0.000686002	0.0043727
13188	CTD-2647L4.4	10.4457	15.0039	5.88746	0.392395	-1.34962	0.0112073	0.0490204
13224	CTD-3025N20.3	30.7549	19.9498	41.56	2.08323	1.05882	0.000467031	0.00313259
13258	CTD-3065J16.9	10.6746	4.99429	16.355	3.27474	1.71138	0.0108986	0.0478948
13334	CTD-3184A7.4	54.8318	74.0211	35.6424	0.481517	-1.05434	2.16697e-06	2.52084e-05
13353	CTD-3193O13.9	181.034	244.63	117.437	0.480059	-1.05872	1.19019e-07	1.81242e-06
13395	CTDSP1	703.854	599.457	808.25	1.34831	0.431147	5.89329e-05	0.000497578
13398	CTDSPL2	1085.33	1214.23	956.43	0.787685	-0.34431	6.36935e-05	0.000533373
13399	CTF1	56.6463	71.9752	41.3175	0.574051	-0.800749	0.00493996	0.0243767
13401	CTGF	179.461	245.763	113.16	0.460443	-1.11891	8.44255e-16	4.50092e-14
13408	CTIF	620.12	744.226	496.013	0.666482	-0.585362	1.43461e-08	2.62611e-07
13410	CTNNA1	2845.68	3204.77	2486.58	0.775899	-0.366059	2.46393e-06	2.82519e-05
13413	CTNNAL1	1317.25	1655.93	978.567	0.590946	-0.758902	6.59274e-20	6.17138e-18
13417	CTNNBL1	453.084	393.341	512.827	1.30377	0.382694	0.000167922	0.00127163
13418	CTNND1	1879.18	1712.43	2045.93	1.19475	0.256713	0.000993662	0.00605258
13420	CTNS	239.72	181.622	297.818	1.63977	0.713489	5.29646e-09	1.05436e-07
13421	CTPS1	1831.45	2061.16	1601.75	0.777111	-0.363808	3.5503e-06	3.9323e-05
13423	CTR9	1176.77	967.543	1386	1.4325	0.518531	6.65162e-10	1.526e-08
13428	CTSA	522.747	405.489	640.005	1.57836	0.658422	2.1797e-11	6.38154e-10
13429	CTSB	1344.98	1673.35	1016.61	0.607527	-0.718979	2.84013e-11	8.16984e-10
13431	CTSD	915.413	751.248	1079.58	1.43704	0.523105	6.22905e-07	8.1852e-06
13435	CTSH	445.991	394.849	497.132	1.25904	0.332329	0.0011748	0.00701844
13437	CTSL	876.073	701.45	1050.7	1.49789	0.582934	4.94665e-11	1.3681e-09
13447	CTSO	120.243	61.1149	179.372	2.93499	1.55336	1.00364e-15	5.29017e-14
13449	CTSV	432.406	361.63	503.181	1.39143	0.476565	3.40479e-06	3.78011e-05
13451	CTSZ	291.866	241.79	341.942	1.41421	0.499997	0.000455813	0.00306824
13452	CTTN	2113.66	2285.46	1941.86	0.849656	-0.235049	0.00264501	0.014147
13454	CTTNBP2NL	329.706	287.411	372.001	1.29431	0.372188	0.000672611	0.00430007
13457	CTXN1	87.684	140.737	34.631	0.246069	-2.02287	1.01915e-21	1.16428e-19
13499	CUL1	1820.69	1686.89	1954.49	1.15863	0.212425	0.0076276	0.0353576
13501	CUL3	1151.18	1307.77	994.596	0.76053	-0.394923	2.86073e-06	3.23555e-05
13504	CUL4B	2680.76	3644.34	1717.18	0.471192	-1.08561	9.86641e-44	6.90378e-41
13506	CUL7	992.294	1232.82	751.769	0.609797	-0.713598	8.99517e-09	1.71619e-07
13507	CUL9	568.02	678.633	457.407	0.674013	-0.569153	4.11765e-09	8.32123e-08
13509	CUTC	339.403	388.952	289.855	0.74522	-0.424262	0.000123599	0.000964966
13510	CUX1	1096.7	1014.35	1179.06	1.16237	0.217074	0.00842985	0.0385402
13514	CWC15	516.737	434.613	598.861	1.37792	0.462489	2.73211e-06	3.10471e-05
13515	CWC22	551.3	469.076	633.523	1.35058	0.433574	0.0006652	0.00425853
13518	CWF19L1	523.927	457.094	590.759	1.29242	0.370078	0.000100193	0.000800771
13522	CX3CR1	6.12818	2.3217	9.93465	4.27903	2.09729	0.00478331	0.0237166
13528	CXCL10	3.69431	0	7.38862	#N/A	#N/A	2.32294e-05	0.000215501
13533	CXCL16	384.871	431.265	338.477	0.784846	-0.349518	0.000913939	0.00563069
13545	CXCR4	113.695	158.346	69.0436	0.43603	-1.1975	6.77638e-07	8.82568e-06
13562	CXorf38	273.728	361.949	185.507	0.512522	-0.964314	2.00881e-11	5.92205e-10
13563	CXorf40A	256.181	329.051	183.312	0.557092	-0.844014	5.60869e-12	1.78591e-10
13564	CXorf40B	397.659	446.17	349.148	0.782545	-0.353754	0.000788128	0.00494151
13570	CXorf57	2068.75	1672.57	2464.92	1.47373	0.559472	4.63029e-10	1.09272e-08
13578	CYB561D1	205.076	153.361	256.791	1.67442	0.743664	9.8727e-09	1.86581e-07
13580	CYB5A	313.199	348.748	277.65	0.796134	-0.328916	0.0035843	0.0184719
13583	CYB5D1	405.859	339.076	472.643	1.39391	0.479142	3.14528e-06	3.51992e-05
13586	CYB5R1	533.537	443.348	623.726	1.40686	0.492474	4.62788e-07	6.25446e-06
13592	CYBB	9.69754	4.58441	14.8107	3.23066	1.69183	0.00203387	0.0113016
13593	CYBRD1	282.949	209.981	355.917	1.695	0.761284	2.46681e-11	7.16963e-10
13594	CYC1	1332.98	1438.46	1227.5	0.853347	-0.228795	0.00464811	0.0231282
13595	CYCS	2178.21	2365.17	1991.25	0.841902	-0.248276	0.00165055	0.00942225
13636	CYFIP1	1128.45	1357.07	899.825	0.663063	-0.592783	2.97849e-12	9.88908e-11
13637	CYFIP2	1466.36	1312.77	1619.95	1.23399	0.303335	0.000192626	0.00143198
13650	CYP1A1	22.1311	35.4226	8.83968	0.249549	-2.00261	3.59412e-08	6.0673e-07
13652	CYP1B1	72.1077	91.2018	53.0136	0.581278	-0.7827	7.10281e-05	0.000586951
13660	CYP26B1	219.433	269.829	169.036	0.626455	-0.674717	6.25791e-08	1.01244e-06
13663	CYP27B1	44.2915	31.4259	57.1571	1.81879	0.862979	0.00313297	0.0163935
13664	CYP27C1	48.9369	59.4762	38.3975	0.645594	-0.6313	0.00619445	0.0296378
13690	CYP2J2	57.5683	25.0253	90.1112	3.6008	1.84832	1.01675e-15	5.34922e-14
13697	CYP39A1	116.701	87.6438	145.759	1.66308	0.733857	7.5668e-06	7.8035e-05
13725	CYP4F3	5.01556	1.57425	8.45687	5.37201	2.42546	0.00285913	0.0151647
13740	CYP4V2	257.36	192.118	322.603	1.67919	0.747764	8.83461e-08	1.38141e-06
13744	CYP51A1	45.6913	59.3453	32.0373	0.539845	-0.889382	0.00314515	0.0164541
13751	CYR61	838.839	1135.17	542.503	0.477903	-1.06521	2.15451e-32	6.28153e-30
13758	CYTH3	481.692	552.834	410.551	0.74263	-0.429285	1.71431e-05	0.000163649
13765	D2HGDH	258.129	325.548	190.71	0.585812	-0.77149	5.95726e-09	1.17586e-07
13772	DAAM1	264.843	396.816	132.869	0.334839	-1.57846	5.68627e-37	2.41141e-34
13776	DAB2	48.3229	38.3211	58.3247	1.522	0.60597	0.00852049	0.038891
13780	DACT1	149.009	175.127	122.891	0.701728	-0.511016	0.00037397	0.00258318
13786	DAGLA	187.905	152.5	223.311	1.46434	0.550252	6.8143e-05	0.000566455
13795	DAP	1380.58	1613.79	1147.36	0.710972	-0.492135	1.07098e-06	1.34782e-05
13799	DAPK1	915.161	1054.73	775.597	0.735354	-0.443488	4.78044e-07	6.43268e-06
13802	DAPK3	561.583	496.167	626.999	1.26369	0.337637	0.00034028	0.00237488
13811	DARS2	1729.26	2032.36	1426.16	0.701728	-0.511016	1.40649e-10	3.62156e-09
13826	DAZAP2	1080.06	1668.56	491.561	0.294603	-1.76316	6.74783e-39	3.43391e-36
13830	DBF4B	384.855	336.853	432.857	1.285	0.361768	0.000665065	0.00425853
13834	DBI	808.325	911.043	705.607	0.774504	-0.368655	0.00100926	0.00613291
13842	DBNL	841.431	697.184	985.679	1.4138	0.499577	3.28747e-07	4.57094e-06
13844	DBR1	358.783	318.075	399.492	1.25597	0.328803	0.00200965	0.0111781
13848	DCAF10	857.769	935.988	779.55	0.832863	-0.263849	0.0031027	0.0162685
13853	DCAF13	576.519	639.501	513.537	0.803028	-0.316477	0.000994487	0.00605629
13858	DCAF16	1264.65	1359.75	1169.55	0.860126	-0.217381	0.00724168	0.0337812
13859	DCAF17	416.62	461.935	371.305	0.803804	-0.315085	0.00147078	0.00852289
13861	DCAF4L1	13.0737	5.93321	20.2142	3.40696	1.76849	0.000154208	0.00117702
13864	DCAF6	851.8	953.289	750.311	0.787076	-0.345425	0.000130519	0.00101166
13870	DCBLD1	341.6	306.391	376.808	1.22983	0.298456	0.00811638	0.0373327
13871	DCBLD2	606.418	734.427	478.409	0.651405	-0.618373	5.87068e-11	1.61086e-09
13878	DCHS1	414.084	598.383	229.784	0.384009	-1.38079	5.48152e-38	2.51213e-35
13884	DCLRE1A	854.912	724.336	985.487	1.36054	0.444177	5.65553e-07	7.49491e-06
13885	DCLRE1B	581.341	529.446	633.235	1.19603	0.258257	0.00976747	0.0436991
13886	DCLRE1C	208.719	166.419	251.018	1.50835	0.592973	3.92513e-06	4.31842e-05
13890	DCP1B	211.968	162.615	261.321	1.60699	0.684361	8.24076e-08	1.29944e-06
13891	DCP2	1488.14	1653.18	1323.11	0.80034	-0.321314	0.00814694	0.0374425
13896	DCT	18.7231	7.51449	29.9318	3.98321	1.99393	3.8232e-07	5.25577e-06
13898	DCTN1	1753.04	1996.99	1509.09	0.755679	-0.404155	4.30143e-07	5.85567e-06
13900	DCTN2	1758.49	2083.82	1433.17	0.687763	-0.540016	1.78095e-11	5.30289e-10
13901	DCTN3	574.218	498.903	649.533	1.30192	0.380644	4.9638e-05	0.000426432
13902	DCTN4	1246.9	1359.16	1134.65	0.834811	-0.260478	0.00164583	0.00939724
13906	DCUN1D1	354.252	296.618	411.886	1.38861	0.473638	1.14132e-05	0.000113318
13907	DCUN1D2	207.762	270.405	145.119	0.536674	-0.897881	8.23234e-12	2.57447e-10
13910	DCUN1D4	1039.75	1146.02	933.487	0.81455	-0.295925	0.000455628	0.00306774
13913	DCXR	576.03	513.416	638.644	1.24391	0.314883	0.000950899	0.00581999
13915	DDAH1	865.444	1034.27	696.62	0.673539	-0.570166	9.6429e-11	2.56554e-09
13916	DDAH2	265.591	309.124	222.057	0.718344	-0.477253	7.39013e-05	0.000608897
13917	DDB1	3840.95	4267.71	3414.2	0.800008	-0.321913	2.96663e-05	0.000268367
13926	DDIT4	2627.61	3012.05	2243.16	0.74473	-0.425212	3.12703e-08	5.35961e-07
13930	DDOST	2891.77	2525.9	3257.64	1.28969	0.36703	1.17984e-06	1.46833e-05
13933	DDR2	163.873	122.387	205.359	1.67795	0.746697	0.000494528	0.00329949
13934	DDRGK1	782.533	860.592	704.473	0.818591	-0.288785	0.0011594	0.00693684
13939	DDX10	541.782	477.77	605.793	1.26796	0.342509	0.000507408	0.00337496
13942	DDX11	1171.47	1332.19	1010.75	0.758716	-0.398368	0.000284581	0.00202882
13953	DDX18	1341.29	1225.26	1457.32	1.1894	0.250236	0.0020955	0.0115842
13959	DDX20	730.833	607.098	854.568	1.40763	0.493265	4.07787e-08	6.83856e-07
13964	DDX26B	624.929	753.371	496.486	0.659019	-0.601608	0.000348674	0.00242701
13966	DDX27	950.04	795.167	1104.91	1.38953	0.474601	5.81182e-08	9.4464e-07
13967	DDX28	246.109	172.473	319.745	1.85388	0.890549	1.74542e-11	5.20263e-10
13975	DDX3X	6787.69	7362.41	6212.96	0.843877	-0.244896	0.00132279	0.00777155
13986	DDX49	497.175	300.076	694.274	2.31366	1.21018	2.53197e-33	8.53824e-31
13991	DDX51	483.387	435.284	531.491	1.22102	0.288087	0.0108352	0.0476458
13992	DDX52	880.264	794.786	965.742	1.2151	0.281071	0.0015893	0.00911346
13996	DDX56	843.748	662.397	1025.1	1.54756	0.629993	1.06872e-12	3.78637e-11
13997	DDX58	1265.58	78.6184	2452.54	31.1955	4.96326	1.22062e-17	8.3735e-16
14000	DDX60	807.563	65.9572	1549.17	23.4875	4.55382	2.33e-69	7.24603e-66
14004	DEAF1	1038.44	1128.54	948.346	0.840329	-0.250973	0.00288376	0.0152722
14006	DECR1	323.406	275.24	371.573	1.34999	0.432953	0.000100903	0.000805406
14011	DEF8	699.447	635.572	763.323	1.201	0.264239	0.00464755	0.0231282
14077	DENND1C	34.5944	43.678	25.5109	0.584069	-0.77579	0.00513076	0.0251894
14078	DENND2A	179.235	216.569	141.902	0.655229	-0.60993	3.89627e-06	4.29004e-05
14081	DENND3	280.363	375.889	184.838	0.491737	-1.02404	3.90026e-18	2.92666e-16
14082	DENND4A	454.604	510.612	398.595	0.780622	-0.357305	0.000336833	0.00235455
14083	DENND4B	1070.22	1230.78	909.669	0.7391	-0.436158	5.38789e-07	7.17211e-06
14085	DENND5A	1711.11	1935.79	1486.43	0.767865	-0.381075	2.35541e-06	2.71076e-05
14086	DENND5B	490.666	572.831	408.5	0.713125	-0.487774	8.68517e-07	1.11305e-05
14095	DEPDC7	197.058	228.791	165.324	0.722597	-0.468737	0.00198726	0.0110667
14096	DEPTOR	67.2314	85.0334	49.4294	0.581294	-0.782661	0.00438849	0.0220282
14098	DERL1	840.037	1078.78	601.29	0.557377	-0.843274	9.46524e-21	9.70412e-19
14099	DERL2	708.875	536.966	880.785	1.6403	0.71396	3.3891e-15	1.65257e-13
14103	DESI2	2493.86	2836.69	2151.04	0.758291	-0.399176	3.27802e-07	4.5646e-06
14104	DET1	179.66	147.184	212.135	1.44129	0.527356	0.000104854	0.000834447
14108	DFNA5	239.106	280.881	197.332	0.702548	-0.509331	2.73997e-05	0.000250261
14109	DFNB31	380.954	464.011	297.898	0.642006	-0.639341	7.17721e-06	7.44839e-05
14111	DGAT1	377.675	422.528	332.821	0.78769	-0.344301	0.000922783	0.00567768
14112	DGAT2	76.4691	63.4379	89.5004	1.41084	0.496551	0.00706969	0.0331169
14116	DGCR11	22.6515	15.5049	29.7981	1.92186	0.942499	0.00521654	0.0255344
14117	DGCR14	573.877	479.857	667.897	1.39187	0.477022	4.46208e-06	4.8463e-05
14118	DGCR2	1616.01	1374.65	1857.37	1.35116	0.434197	6.95528e-08	1.1156e-06
14119	DGCR5	148.925	184.439	113.412	0.614904	-0.701568	9.68055e-07	1.22546e-05
14121	DGCR6L	374.939	304.796	445.081	1.46026	0.546223	0.00141806	0.008255
14124	DGKA	265.812	328.306	203.318	0.619293	-0.691306	2.69105e-09	5.59168e-08
14126	DGKD	763.677	886.364	640.99	0.723168	-0.467597	2.48189e-07	3.54417e-06
14127	DGKE	340.353	405.261	275.446	0.679674	-0.557084	4.3188e-07	5.87076e-06
14129	DGKH	437.224	558.491	315.957	0.565734	-0.821805	2.14446e-15	1.08146e-13
14133	DGKZ	707.439	643.385	771.493	1.19912	0.261971	0.00503445	0.0247905
14135	DGUOK	498.07	575.396	420.743	0.731223	-0.451616	4.34552e-06	4.7344e-05
14138	DHCR7	1204.14	1485.12	923.167	0.621613	-0.685912	4.68482e-09	9.37936e-08
14147	DHPS	745.242	943.515	546.968	0.579712	-0.786591	1.23278e-17	8.43625e-16
14149	DHRS11	318.228	359.086	277.37	0.772435	-0.372514	0.000677007	0.00432324
14152	DHRS2	691.496	24.9663	1358.03	54.3943	5.76538	3.12767e-35	1.18298e-32
14153	DHRS3	309.1	367.843	250.356	0.680604	-0.555112	0.000350946	0.0024398
14155	DHRS4-AS1	322.04	266.709	377.371	1.41492	0.500717	5.78978e-06	6.14525e-05
14157	DHRS7	1004.62	854.268	1154.97	1.352	0.435095	5.66272e-06	6.01723e-05
14163	DHTKD1	1227.23	1505.23	949.22	0.630613	-0.665172	1.66329e-15	8.52633e-14
14166	DHX29	763.831	653.945	873.717	1.33607	0.417997	2.56286e-06	2.92664e-05
14169	DHX33	1147.83	1047.68	1247.99	1.1912	0.252412	0.00291464	0.0154066
14170	DHX34	438.857	349.066	528.648	1.51447	0.598808	2.01739e-06	2.36451e-05
14173	DHX37	402.603	327.431	477.775	1.45916	0.54514	2.02894e-07	2.94391e-06
14175	DHX40	1070.18	927.955	1212.4	1.30653	0.385736	5.59951e-06	5.95685e-05
14177	DHX57	768.072	703.842	832.303	1.18251	0.241857	0.00644826	0.0306539
14178	DHX58	43.2148	5.35103	81.0786	15.152	3.92143	2.74376e-08	4.75807e-07
14180	DHX9	3858.78	3124.92	4592.65	1.46969	0.55551	1.06401e-13	4.32857e-12
14190	DICER1-AS1	188.66	217.315	160.005	0.736281	-0.441671	0.00190787	0.0106756
14192	DIEXF	594.287	458.269	730.306	1.59362	0.672307	1.85436e-12	6.3605e-11
14199	DIP2A	1041.08	1186.62	895.548	0.754707	-0.406012	1.90034e-06	2.24424e-05
14203	DIRAS1	458.907	512.934	404.879	0.789339	-0.341283	0.000923905	0.00568334
14207	DIRC2	175.074	139.298	210.85	1.51366	0.598044	2.09813e-05	0.000196535
14210	DIS3L	567.572	393.998	741.145	1.88109	0.911567	1.5802e-20	1.56838e-18
14217	DISP2	32.8268	20.87	44.7836	2.14584	1.10154	0.000103372	0.00082359
14218	DIXDC1	284.035	336.977	231.094	0.685785	-0.544173	3.86433e-06	4.25654e-05
14226	DKFZP761J1410	354.205	447.067	261.344	0.584574	-0.774542	6.92046e-05	0.000574086
14232	DKK3	84.3983	115.063	53.7335	0.466991	-1.09853	4.47327e-09	9.00089e-08
14237	DLC1	523.067	657.429	388.706	0.591252	-0.758156	1.53104e-14	6.88945e-13
14241	DLEU1	120.203	157.967	82.4389	0.521875	-0.938223	7.00829e-09	1.3603e-07
14242	DLEU2	129.052	106.389	151.715	1.42604	0.512016	0.00071343	0.00452794
14249	DLG3	739.013	810.58	667.446	0.823418	-0.280303	0.0014781	0.00856179
14251	DLG4	369.399	494.993	243.804	0.492539	-1.02169	1.30695e-13	5.24072e-12
14252	DLG5	1123.63	989.084	1258.18	1.27207	0.347173	4.25589e-05	0.000371316
14262	DLGAP4	422.332	460.649	384.015	0.83364	-0.262503	0.01086	0.0477477
14270	DLST	1685.88	1957.76	1414.01	0.722258	-0.469414	4.88238e-09	9.74701e-08
14271	DLX1	137.099	174.28	99.917	0.573312	-0.802608	1.51897e-07	2.26501e-06
14274	DLX4	167.201	219.577	114.825	0.52294	-0.935283	2.55994e-11	7.41721e-10
14279	DMAP1	551.241	476.037	626.445	1.31596	0.396115	0.0046138	0.0229862
14286	DMGDH	23.4252	7.36797	39.4824	5.35866	2.42187	1.45535e-06	1.7695e-05
14289	DMPK	565.604	434.085	697.123	1.60596	0.683434	8.09528e-13	2.90002e-11
14292	DMRT3	18.7323	24.8851	12.5795	0.505504	-0.984206	0.00887398	0.0402812
14301	DMWD	440.624	365.396	515.853	1.41176	0.497498	1.4378e-06	1.7512e-05
14303	DMXL2	680.305	748.177	612.432	0.818565	-0.288831	0.00192432	0.0107526
14310	DNAH10OS	83.142	105.423	60.8605	0.577295	-0.792619	1.37733e-05	0.000134461
14311	DNAH11	124.21	180.398	68.0222	0.377067	-1.40711	2.90235e-18	2.21353e-16
14312	DNAH12	5.34274	1.8458	8.83968	4.78909	2.25975	0.00396306	0.020164
14313	DNAH14	575.213	647.649	502.777	0.776312	-0.365292	0.000139405	0.00107459
14314	DNAH17	17.6647	5.07948	30.25	5.95533	2.57418	1.20783e-09	2.67451e-08
14319	DNAH6	99.2442	62.5345	135.954	2.17406	1.12039	9.4283e-09	1.78908e-07
14325	DNAJA1	2651.71	1754.5	3548.92	2.02275	1.01631	2.86839e-24	4.15976e-22
14335	DNAJB1	1127.96	1000.23	1255.7	1.25541	0.328162	4.79336e-05	0.000413059
14336	DNAJB11	797.872	715.223	880.52	1.23111	0.299962	0.00079881	0.00500289
14337	DNAJB12	588.97	528.716	649.223	1.22793	0.296223	0.00220609	0.0121047
14338	DNAJB13	6.56151	2.95702	10.166	3.43792	1.78153	0.0098779	0.0441227
14339	DNAJB14	657.599	736.019	579.179	0.786908	-0.345733	0.000156692	0.00119468
14341	DNAJB2	451.512	402.562	500.462	1.24319	0.314049	0.00151744	0.00875669
14343	DNAJB4	288.263	250.461	326.064	1.30185	0.380568	0.000565132	0.00369826
14344	DNAJB5	233.151	277.479	188.823	0.680495	-0.555344	0.00387635	0.0197731
14351	DNAJC10	2380.59	2204.79	2556.39	1.15947	0.213471	0.00594367	0.0286034
14352	DNAJC11	662.821	598.556	727.086	1.21473	0.280641	0.00178036	0.0100465
14370	DNAJC2	543.484	475.595	611.372	1.28549	0.362318	0.00015864	0.00120788
14381	DNAJC30	103.014	64.8062	141.223	2.17916	1.12377	2.44534e-10	6.073e-09
14386	DNAJC6	593.002	664.83	521.175	0.783923	-0.351217	0.00028643	0.00203973
14387	DNAJC7	1319.84	1174.06	1465.62	1.24833	0.319997	0.000171502	0.00129525
14388	DNAJC8	2741.77	2446.47	3037.08	1.24141	0.311984	4.02897e-05	0.000353612
14394	DNALI1	36.6151	45.8222	27.408	0.598138	-0.741451	0.00593545	0.0285835
14404	DNHD1	305.298	374.867	235.73	0.628836	-0.669244	0.00684418	0.0321898
14406	DNM1	476.345	610.741	341.948	0.559891	-0.836783	8.30206e-14	3.41715e-12
14424	DNM1P51	16.5188	22.4431	10.5945	0.47206	-1.08296	0.00646133	0.0306935
14426	DNM3	98.4545	115.109	81.8002	0.710633	-0.492822	0.0039081	0.0199133
14431	DNMT1	3691.03	4222.4	3159.65	0.748308	-0.418297	2.03002e-08	3.60754e-07
14432	DNMT3A	159.728	191.138	128.318	0.671336	-0.574894	5.62957e-05	0.000477328
14435	DNPEP	486.596	399.905	573.286	1.43355	0.519596	1.5996e-07	2.36885e-06
14438	DNTTIP1	421.56	337.093	506.027	1.50115	0.586066	1.54377e-08	2.79848e-07
14439	DNTTIP2	1019.58	780.13	1259.03	1.61387	0.690525	4.83333e-14	2.0622e-12
14440	DOC2A	242.071	270.24	213.902	0.791525	-0.337293	0.0100586	0.044801
14445	DOCK11	707.701	880.322	535.079	0.607822	-0.718279	5.56602e-15	2.6271e-13
14448	DOCK4	210.128	306.803	113.453	0.369792	-1.43521	1.26551e-24	1.90433e-22
14451	DOCK6	551.69	642.258	461.121	0.717969	-0.478008	8.07879e-07	1.0401e-05
14453	DOCK8	122.263	98.7557	145.771	1.47607	0.561763	0.000416162	0.00283268
14454	DOCK9	480.522	535.321	425.724	0.795269	-0.330486	0.00127078	0.00751963
14457	DOHH	122.152	90.7423	153.561	1.69228	0.758966	1.79496e-06	2.13148e-05
14458	DOK1	173.079	208.949	137.209	0.656663	-0.606775	1.22388e-05	0.000120958
14461	DOK4	204.758	257.628	151.889	0.589566	-0.762275	4.06992e-09	8.23665e-08
14465	DOLK	169.533	126.186	212.879	1.68702	0.754479	5.05591e-08	8.30425e-07
14467	DONSON	1195.77	1309.92	1081.61	0.825707	-0.276299	0.00127483	0.00753706
14469	DOPEY2	339.148	415.164	263.132	0.633804	-0.657892	6.8244e-09	1.32737e-07
14470	DOT1L	932.479	1241.95	623.01	0.501639	-0.995278	1.0048e-29	2.4455e-27
14471	DPAGT1	453.629	510.323	396.934	0.777809	-0.362513	0.000396933	0.00272031
14481	DPH2	343.691	303.191	384.19	1.26715	0.341592	0.0019411	0.0108377
14485	DPH5	514.778	463.523	566.033	1.22115	0.288244	0.00388443	0.0198107
14486	DPH6	153.438	121.848	185.027	1.5185	0.602652	3.26114e-05	0.000292833
14491	DPM3	163.455	189.895	137.014	0.721529	-0.470871	0.00145309	0.00843264
14497	DPP4	26.8212	35.1386	18.5037	0.526593	-0.92524	0.00534958	0.026108
14501	DPP9	580.209	482.304	678.113	1.40599	0.491584	1.38258e-07	2.07825e-06
14523	DPY19L1	883.341	1032.83	733.851	0.710524	-0.493045	2.42684e-08	4.24265e-07
14533	DPY30	431.484	389.734	473.235	1.21425	0.280067	0.00574436	0.0277876
14539	DPYSL2	320.276	381.464	259.087	0.679192	-0.558108	5.76317e-07	7.62673e-06
14542	DPYSL5	822.65	1070	575.299	0.537662	-0.895228	3.02425e-23	4.03075e-21
14546	DRAM1	94.413	63.9825	124.844	1.95122	0.964373	5.56394e-08	9.06984e-07
14548	DRAP1	534.521	589.692	479.349	0.812881	-0.298883	0.00224697	0.0123014
14560	DRG1	1265.44	1088.19	1442.69	1.32577	0.406828	8.56627e-07	1.09881e-05
14561	DRG2	539.116	478.064	600.168	1.25541	0.328161	0.000619044	0.00399872
14564	DRP2	62.0397	41.3223	82.7571	2.00272	1.00196	1.18327e-06	1.47194e-05
14567	DSC3	1719.9	1466.79	1973	1.34511	0.427728	1.39762e-07	2.09861e-06
14572	DSCC1	614.536	727.452	501.619	0.689555	-0.536262	1.31764e-08	2.43108e-07
14579	DSE	629.767	706.942	552.592	0.781664	-0.355379	0.000208046	0.0015352
14582	DSG2	4511.7	3713.73	5309.67	1.42974	0.51575	6.411e-12	2.02526e-10
14585	DSN1	1089.99	1219.26	960.711	0.787946	-0.343831	4.4341e-05	0.000384586
14588	DST	1390.15	1661.36	1118.95	0.673515	-0.570219	4.09317e-12	1.33059e-10
14589	DSTN	1294.77	1416.01	1173.53	0.828759	-0.270976	0.00161031	0.0092226
14596	DTD2	203.944	168.816	239.072	1.41617	0.501991	0.000158633	0.00120788
14599	DTNA	526.648	647.928	405.369	0.625639	-0.676599	4.64102e-12	1.49652e-10
14609	DTX3L	1642.68	222.302	3063.06	13.7788	3.78438	4.41195e-51	4.25814e-48
14610	DTX4	8.94967	3.84984	14.0495	3.64937	1.86765	0.0014525	0.00843097
14611	DTYMK	694.141	753.428	634.854	0.842621	-0.247044	0.00727856	0.0339362
14617	DUS1L	1346.04	1239.67	1452.41	1.17161	0.228492	0.00517462	0.0253647
14618	DUS2	210.802	253.698	167.905	0.661833	-0.595461	2.62473e-06	2.99119e-05
14619	DUS3L	200.759	169.996	231.523	1.36194	0.44566	0.00341073	0.0177013
14621	DUSP1	573.604	783.198	364.01	0.464774	-1.1054	4.58718e-14	1.96617e-12
14627	DUSP15	102.152	71.4973	132.806	1.8575	0.893361	9.78907e-08	1.51793e-06
14628	DUSP16	315.838	376.415	255.261	0.678137	-0.560351	6.32242e-07	8.3001e-06
14630	DUSP19	98.4259	75.8263	121.025	1.59609	0.67454	5.44261e-05	0.000463865
14633	DUSP22	443.681	551.864	335.498	0.607937	-0.718007	2.78292e-12	9.306e-11
14634	DUSP23	10.5846	4.99429	16.1749	3.23867	1.6954	0.000988289	0.0060251
14638	DUSP3	1081.97	992.297	1171.64	1.18074	0.239687	0.0036863	0.018914
14639	DUSP4	43.8518	58.5565	29.1472	0.497763	-1.00647	5.4948e-05	0.000467317
14644	DUSP7	403.606	351.711	455.5	1.2951	0.373062	0.000309787	0.0021879
14645	DUSP8	148.534	176.753	120.316	0.680701	-0.554907	0.000139004	0.00107179
14651	DUSP9	209.437	313.011	105.862	0.338205	-1.56403	1.90979e-31	5.13971e-29
14691	DVL2	1383.66	1272.14	1495.17	1.17532	0.233058	0.00437341	0.0219683
14696	DYM	398.319	455.647	340.991	0.748367	-0.418183	8.80999e-05	0.000711844
14703	DYNC1LI2	1564.77	1925.32	1204.22	0.625468	-0.676992	5.35853e-13	1.97342e-11
14704	DYNC2H1	937.671	1080.83	794.516	0.7351	-0.443988	2.60461e-07	3.70471e-06
14706	DYNLL1	1521.72	1245.84	1797.59	1.44287	0.528941	1.44264e-10	3.70103e-09
14712	DYNLT1	1130.47	1223.06	1037.88	0.848588	-0.236864	0.00492949	0.0243465
14716	DYRK1A	1119.98	1003.89	1236.06	1.23127	0.300144	0.000298092	0.00211383
14718	DYRK2	595.835	756.891	434.779	0.574427	-0.799804	1.37466e-16	8.20368e-15
14720	DYRK4	192.604	226.494	158.714	0.700745	-0.513039	8.51278e-05	0.000690421
14729	E2F1	1335.27	1559.71	1110.83	0.712204	-0.489638	1.99367e-09	4.24988e-08
14733	E2F4	745.363	654.668	836.057	1.27707	0.352837	6.53883e-05	0.000545989
14735	E2F5	295.033	374.56	215.506	0.575359	-0.797466	5.2956e-12	1.69199e-10
14737	E2F7	849.327	712.225	986.429	1.385	0.469882	1.62726e-07	2.40471e-06
14743	EAPP	424.606	346.794	502.418	1.44875	0.534809	1.53787e-07	2.28833e-06
14745	EBAG9	244.75	172.482	317.017	1.83797	0.878114	4.77122e-07	6.42646e-06
14748	EBF2	64.7229	93.8592	35.5867	0.37915	-1.39916	4.93001e-11	1.36485e-09
14750	EBF4	430.478	586.494	274.462	0.467971	-1.09551	3.50681e-26	6.17308e-24
14754	EBNA1BP2	633.098	546.19	720.006	1.31823	0.398606	2.64197e-05	0.000242208
14755	EBP	797.357	906.107	688.607	0.759963	-0.395999	1.50692e-05	0.000145942
14760	ECEL1	276.546	392.314	160.779	0.409822	-1.28693	6.66064e-27	1.28569e-24
14767	ECHS1	963.738	823.137	1104.34	1.34162	0.423977	1.36688e-05	0.000133674
14769	ECI2	797.407	875.275	719.538	0.82207	-0.282666	0.00174799	0.00989975
14777	EDA2R	21.3541	13.0179	29.6904	2.28073	1.1895	0.000587364	0.0038161
14780	EDC3	934.409	863.941	1004.88	1.16313	0.218015	0.00847181	0.0387194
14784	EDEM1	1479.99	1348.9	1611.08	1.19436	0.25624	0.00163943	0.00936642
14787	EDF1	1439.44	1231.96	1646.92	1.33683	0.418815	3.38595e-07	4.70086e-06
14788	EDIL3	260.432	289.575	231.29	0.79872	-0.324237	0.00702485	0.0329289
14797	EEA1	535.109	587.261	482.956	0.822387	-0.282111	0.00382381	0.0195422
14799	EEF1A1	19860.2	21320	18400.3	0.86305	-0.212483	0.00343622	0.0178137
14838	EEF1A2	1614.81	1923.1	1306.51	0.67938	-0.557709	3.95052e-12	1.28721e-10
14862	EEF2K	630.488	772.532	488.444	0.632264	-0.661401	1.90316e-12	6.51194e-11
14863	EEFSEC	304.584	228.796	380.371	1.66249	0.733348	2.17436e-10	5.46303e-09
14867	EFCAB11	168.579	139.15	198.007	1.42298	0.508914	0.000276167	0.00197336
14870	EFCAB14	868.214	743.263	993.165	1.33622	0.418159	1.17447e-06	1.46293e-05
14873	EFCAB2	95.646	72.6199	118.672	1.63415	0.708544	7.1592e-05	0.000591263
14885	EFEMP2	185.156	227.763	142.548	0.625862	-0.676083	3.26297e-07	4.54591e-06
14889	EFHD1	425.763	541.68	309.845	0.572008	-0.805892	2.43031e-13	9.30533e-12
14893	EFNA3	140.925	168.565	113.284	0.672051	-0.573357	0.000119982	0.000940401
14897	EFNB2	531.235	599.657	462.814	0.771799	-0.373703	0.000139591	0.00107547
14898	EFNB3	259.754	342.074	177.433	0.518697	-0.947036	5.12567e-15	2.43984e-13
14899	EFR3A	646.201	550.3	742.101	1.34854	0.431399	6.93047e-06	7.21909e-05
14900	EFR3B	53.2761	76.9085	29.6436	0.38544	-1.37542	3.77456e-09	7.68895e-08
14902	EFTUD1	552.244	613.029	491.459	0.80169	-0.318883	0.000882104	0.00545497
14909	EGFL7	290.26	376.212	204.307	0.543064	-0.880806	1.2821e-06	1.58431e-05
14916	EGFR	406.463	503.42	309.505	0.614805	-0.7018	3.17484e-11	9.02139e-10
14921	EGLN3	117.863	152.409	83.3167	0.546664	-0.871274	1.15874e-07	1.77099e-06
14929	EHBP1L1	434.07	561.841	306.299	0.54517	-0.875221	2.24907e-14	9.91325e-13
14931	EHD2	140.631	202.843	78.4187	0.386599	-1.37109	3.41528e-19	2.95032e-17
14935	EHHADH	183.014	143.648	222.38	1.54809	0.630485	2.86912e-06	3.24241e-05
14940	EI24	1914.61	1718.84	2110.38	1.22779	0.296066	0.000145196	0.001114
14950	EIF1AD	448.231	407.368	489.093	1.20062	0.263777	0.00697395	0.0327122
14951	EIF1AX	3726.8	3255.41	4198.18	1.2896	0.366925	1.64559e-06	1.97084e-05
14958	EIF2AK1	2601.1	2965.77	2236.42	0.754078	-0.407215	4.43578e-06	4.82148e-05
14959	EIF2AK2	2875.57	1070.1	4681.04	4.37441	2.12909	2.67451e-30	6.62451e-28
14961	EIF2AK4	996.071	1075.61	916.534	0.852108	-0.230891	0.0089903	0.0407497
14963	EIF2B1	713.658	593.761	833.554	1.40385	0.489393	1.39968e-07	2.10057e-06
14977	EIF2S3	4759.15	5205.76	4312.55	0.828419	-0.271567	0.000217382	0.00159651
14981	EIF3C	105.662	79.2862	132.038	1.66534	0.735816	8.50904e-06	8.67399e-05
14985	EIF3EP1	40.0536	21.1485	58.9587	2.78784	1.47915	1.60733e-08	2.9043e-07
14987	EIF3F	1959.12	1803.05	2115.2	1.17312	0.23035	0.00300893	0.0158631
14990	EIF3G	1528.87	1346.75	1710.99	1.27046	0.345354	2.31513e-05	0.000214848
14991	EIF3H	2065.22	1903.35	2227.09	1.17009	0.226617	0.00341719	0.0177276
15018	EIF4A2	3289.19	3950.44	2627.94	0.665227	-0.588081	0.00011688	0.000919439
15024	EIF4B	5005.11	5685.88	4324.34	0.760541	-0.394903	8.05397e-05	0.00065727
15035	EIF4E2	713.363	833.167	593.559	0.712413	-0.489214	1.59864e-05	0.000153785
15037	EIF4E3	631.53	758.689	504.371	0.664793	-0.589023	2.94656e-10	7.22164e-09
15053	EIF5	2378.56	1966.14	2790.98	1.41952	0.505407	4.28331e-05	0.000373127
15061	EIF6	491.664	430.028	553.299	1.28666	0.363631	0.00129415	0.00763078
15062	ELAC1	44.3672	25.2699	63.4644	2.51146	1.32853	1.19223e-07	1.81454e-06
15065	ELAVL1	1718.51	1935.41	1501.61	0.775859	-0.366133	4.40248e-06	4.789e-05
15066	ELAVL2	227.188	252.28	202.095	0.801077	-0.319988	0.00957354	0.0429758
15069	ELF1	417.502	314.526	520.477	1.6548	0.726653	1.48181e-12	5.15233e-11
15072	ELF4	906.821	1050.89	762.748	0.725808	-0.462339	1.23087e-07	1.86827e-06
15075	ELFN2	39.4493	53.2297	25.6688	0.482227	-1.05222	7.83659e-05	0.00064182
15076	ELK1	697.231	630.337	764.126	1.21225	0.277686	0.00224722	0.0123014
15081	ELK4	1125.72	1318.79	932.643	0.707196	-0.499818	0.00351526	0.0181652
15083	ELL2	410.633	462.937	358.328	0.774032	-0.369535	0.000632215	0.00407251
15089	ELMO1	83.5682	98.7303	68.4061	0.692858	-0.529369	0.00426284	0.0214897
15095	ELMOD2	868.587	1090.08	647.093	0.593618	-0.752392	2.12443e-17	1.40237e-15
15097	ELMSAN1	343.021	381.97	304.072	0.796062	-0.329047	0.00365946	0.0187935
15099	ELOF1	524.125	408.597	639.653	1.56549	0.646611	2.54178e-11	7.37221e-10
15101	ELOVL2	357.477	408.035	306.919	0.752189	-0.410833	0.000127277	0.000989819
15106	ELOVL6	654.382	820.536	488.228	0.595012	-0.74901	1.86655e-07	2.72667e-06
15113	ELSPBP1	5.00447	1.21048	8.79846	7.2686	2.86168	0.000867651	0.00537748
15115	EMB	817.494	692.275	942.712	1.36176	0.445472	6.68182e-07	8.71064e-06
15118	EMC10	1303.6	809.697	1797.5	2.21997	1.15054	8.57272e-22	9.83369e-20
15120	EMC3	615.72	517.479	713.962	1.37969	0.464347	5.35149e-07	7.13592e-06
15121	EMC3-AS1	189.326	162.552	216.1	1.32942	0.410793	0.00301906	0.0158985
15123	EMC6	345.592	261.449	429.735	1.64367	0.716922	1.8243e-05	0.000173204
15124	EMC7	536.393	452.464	620.322	1.37099	0.455214	2.62937e-05	0.000241132
15126	EMC9	261.772	235.219	288.325	1.22577	0.293693	0.011115	0.0487034
15132	EME1	876.495	982.423	770.567	0.784354	-0.350424	0.00409618	0.0207358
15137	EMILIN2	56.7737	91.9	21.6475	0.235555	-2.08587	2.86259e-08	4.9427e-07
15139	EML1	437.911	482.979	392.842	0.813374	-0.29801	0.00442864	0.02219
15140	EML2	723.797	905.233	542.361	0.599139	-0.739036	8.57038e-16	4.56039e-14
15141	EML3	396.35	500.17	292.531	0.584863	-0.773828	5.36229e-11	1.47576e-09
15142	EML4	1652	1814.61	1489.38	0.820772	-0.284947	0.000329451	0.00231103
15143	EML5	238.116	281.208	195.024	0.693522	-0.527987	1.57014e-05	0.000151331
15144	EML6	198.069	239.941	156.198	0.650987	-0.6193	1.43518e-06	1.74894e-05
15145	EMP1	34.7045	56.2086	13.2004	0.234846	-2.09021	3.09804e-12	1.02738e-10
15146	EMP2	738.147	813.005	663.288	0.815847	-0.293629	0.0012009	0.00714694
15147	EMP3	274.659	326.215	223.103	0.683914	-0.548112	5.70352e-06	6.05829e-05
15152	EMX1	83.2408	102.425	64.0566	0.625399	-0.677151	0.000290187	0.002063
15154	EMX2OS	37.6568	50.0499	25.2637	0.504771	-0.9863	0.000222473	0.00162962
15156	EN2	383.963	339.15	428.775	1.26427	0.3383	0.00095014	0.00581787
15157	ENAH	3316.21	3549.82	3082.6	0.868381	-0.2036	0.00729469	0.0339945
15159	ENC1	168.445	197.229	139.662	0.70812	-0.497935	0.000570966	0.00373295
15163	ENDOV	242.121	267.915	216.328	0.807449	-0.308557	0.0110392	0.0484078
15169	ENO1	12582.7	14663.1	10502.3	0.71624	-0.481485	3.83211e-11	1.07472e-09
15176	ENO2	1526.26	2333.99	718.54	0.307859	-1.69966	5.04675e-46	4.15451e-43
15177	ENO3	168.56	219.031	118.089	0.539143	-0.891261	1.36772e-10	3.53472e-09
15180	ENOSF1	415.189	347.804	482.574	1.38749	0.472475	0.00370086	0.0189748
15184	ENOX2	388.068	343.309	432.826	1.26075	0.334279	0.00363214	0.0186875
15185	ENPEP	337.278	391.427	283.128	0.723322	-0.46729	2.08744e-05	0.000195599
15186	ENPP1	969.127	1232.96	705.29	0.572028	-0.805842	4.61745e-20	4.39585e-18
15187	ENPP2	64.1056	52.6756	75.5355	1.43398	0.52002	0.0098935	0.0441782
15188	ENPP3	30.4116	19.6794	41.1437	2.0907	1.06399	0.000344438	0.00239992
15190	ENPP5	96.7888	70.6874	122.89	1.7385	0.797846	3.31721e-06	3.69314e-05
15210	ENTHD2	254.036	218.827	289.245	1.3218	0.402502	0.000823858	0.00514135
15212	ENTPD1-AS1	109.83	128.815	90.8454	0.70524	-0.503813	0.00206537	0.0114473
15213	ENTPD2	29.2318	47.5098	10.9539	0.230561	-2.11678	7.1847e-11	1.95046e-09
15216	ENTPD4	742.15	1016.77	467.527	0.459814	-1.12088	1.38207e-31	3.79243e-29
15217	ENTPD5	595.422	692.896	497.948	0.718647	-0.476645	5.1833e-07	6.91824e-06
15218	ENTPD6	837.184	926.034	748.334	0.808106	-0.307383	0.000494827	0.0033007
15220	ENTPD8	22.2285	33.9738	10.4831	0.308565	-1.69635	2.44079e-06	2.80325e-05
15221	ENY2	611.913	550.47	673.356	1.22324	0.290706	0.00167308	0.00952947
15226	EP400NL	180.393	205.967	154.818	0.751666	-0.411836	0.00256716	0.0137992
15227	EPAS1	341.326	435.37	247.281	0.567979	-0.816092	2.75459e-13	1.04753e-11
15228	EPB41	2075.26	2320.23	1830.29	0.788841	-0.342194	1.74843e-05	0.000166509
15229	EPB41L1	712.26	782.286	642.235	0.820973	-0.284594	0.00231345	0.0125999
15231	EPB41L3	806.589	906.59	706.588	0.779391	-0.359581	4.28284e-05	0.000373127
15232	EPB41L4A	128.342	154.825	101.858	0.657894	-0.604073	0.000112171	0.000887233
15236	EPB41L5	517.902	568.554	467.25	0.821822	-0.283103	0.00439938	0.022075
15238	EPC1	320.407	235.904	404.911	1.71642	0.779405	1.59777e-12	5.52781e-11
15239	EPC2	480.361	378.658	582.064	1.53717	0.620281	5.37645e-10	1.25506e-08
15241	EPDR1	79.8363	42.9043	116.768	2.7216	1.44445	5.87156e-14	2.47499e-12
15251	EPHA6	51.9645	74.3911	29.5378	0.397061	-1.33257	1.44417e-08	2.64189e-07
15252	EPHA7	627.74	755.202	500.279	0.662444	-0.594129	6.42446e-09	1.26008e-07
15254	EPHB1	36.8435	46.2067	27.4804	0.594728	-0.749699	0.00365432	0.0187765
15255	EPHB2	271.882	316.993	226.77	0.715377	-0.483224	3.91269e-05	0.000344486
15257	EPHB4	921.143	995.207	847.08	0.851159	-0.232499	0.00672949	0.0317197
15262	EPHX4	63.6944	43.104	84.2848	1.95538	0.967452	1.91265e-06	2.25403e-05
15266	EPN2	692.248	764.54	619.957	0.810889	-0.302423	0.000987847	0.00602371
15273	EPPK1	133.018	74.9823	191.054	2.54799	1.34936	2.90245e-18	2.21353e-16
15274	EPRS	5684.87	6161.86	5207.88	0.845181	-0.242667	0.000854457	0.00531217
15275	EPS15	1019.06	1112.32	925.795	0.832308	-0.26481	0.00178837	0.0100836
15280	EPS8L2	80.335	93.715	66.955	0.714454	-0.485087	0.0101472	0.0451024
15282	EPSTI1	670.685	99.4852	1241.89	12.4831	3.64191	9.57386e-20	8.75695e-18
15283	EPT1	816.192	1007.48	624.907	0.620269	-0.689035	8.41672e-15	3.91322e-13
15288	ERAP1	287.489	209.027	365.95	1.75073	0.807956	1.51774e-12	5.25744e-11
15289	ERAP2	324.588	133.193	515.984	3.87394	1.9538	5.85851e-12	1.85491e-10
15292	ERBB2IP	1172.04	1279.19	1064.89	0.83247	-0.26453	0.0015011	0.00867166
15293	ERBB3	253.199	366.967	139.43	0.379953	-1.39611	2.25459e-29	5.30283e-27
15298	ERCC2	794.174	871.712	716.635	0.822101	-0.282613	0.00770256	0.0356519
15300	ERCC4	397.276	344.344	450.209	1.30744	0.386746	0.000194468	0.00144452
15302	ERCC6	199.193	169.478	228.909	1.35067	0.433674	0.000743629	0.00470148
15305	ERCC6L2	232.349	258.589	206.109	0.797056	-0.327247	0.00904013	0.0409358
15317	ERI2	649.116	526.311	771.921	1.46666	0.552537	1.65407e-07	2.44047e-06
15322	ERICH2	23.0026	14.2752	31.7299	2.22273	1.15233	0.00182475	0.0102597
15323	ERLEC1	794.727	1041.59	547.863	0.525986	-0.926902	4.69317e-13	1.75143e-11
15328	ERMARD	334.025	263.114	404.937	1.53902	0.622009	3.07879e-08	5.29313e-07
15330	ERMP1	393.379	503.158	283.6	0.56364	-0.827153	2.45657e-15	1.22561e-13
15331	ERN1	372.186	445.445	298.927	0.671074	-0.575457	6.80878e-08	1.09446e-06
15333	ERO1L	2093.33	2298.28	1888.37	0.821645	-0.283413	0.000328295	0.00230407
15334	ERO1LB	1110.89	1288.23	933.549	0.724678	-0.464589	4.52955e-08	7.51943e-07
15336	ERP29	1821.88	1677.05	1966.71	1.17272	0.229862	0.00361053	0.0186003
15339	ERRFI1	723.735	925.901	521.568	0.563309	-0.828002	3.58942e-19	3.0723e-17
15355	ESF1	496.856	435.235	558.476	1.28316	0.359701	0.000238883	0.0017353
15359	ESPNL	106.083	74.9557	137.21	1.83055	0.872281	0.000301678	0.00213638
15365	ESRP2	250.912	296.762	205.062	0.691	-0.533242	6.70364e-06	7.01151e-05
15369	ESRRB	29.6483	38.0554	21.2413	0.558168	-0.841229	0.00499092	0.0245978
15373	ESYT2	2194.16	2911.22	1477.09	0.507378	-0.978868	4.27216e-35	1.59431e-32
15380	ETFA	1612.24	1838.35	1386.12	0.754003	-0.407357	6.09975e-07	8.03416e-06
15382	ETFDH	445.122	492.211	398.032	0.808662	-0.306392	0.00283643	0.0150643
15385	ETNK2	518.27	596.911	439.63	0.736508	-0.441227	6.48077e-06	6.80134e-05
15388	ETS2	429.593	476.224	382.962	0.804165	-0.314437	0.0026391	0.0141208
15391	ETV3	609.612	488.725	730.498	1.4947	0.579857	5.39847e-10	1.25915e-08
15393	ETV4	9.48725	5.25881	13.7157	2.60814	1.38302	0.0105478	0.0465795
15394	ETV5	27.1125	12.4236	41.8013	3.36468	1.75047	5.4159e-08	8.8543e-07
15396	ETV6	109.774	74.7939	144.753	1.93536	0.952605	8.30272e-08	1.30847e-06
15407	EVL	763.658	839.602	687.713	0.819094	-0.287898	0.00105195	0.00636606
15416	EXD3	221.03	284.773	157.288	0.552327	-0.856406	1.43122e-11	4.31665e-10
15418	EXO5	88.1198	61.018	115.222	1.88832	0.917104	8.04396e-07	1.03609e-05
15420	EXOC2	577.838	687.152	468.524	0.681834	-0.552507	8.16017e-09	1.56221e-07
15426	EXOC5	1180.19	1285.36	1075.02	0.836355	-0.257813	0.0040769	0.0206568
15430	EXOC7	1410.19	1189.91	1630.47	1.37025	0.454434	3.44421e-08	5.83535e-07
15433	EXOG	248.293	201.933	294.654	1.45916	0.545142	0.00283771	0.0150682
15438	EXOSC3	280.265	236.933	323.598	1.36578	0.449723	0.000128967	0.00100157
15441	EXOSC4	143.931	119.494	168.369	1.40901	0.494685	0.00521637	0.0255344
15442	EXOSC5	276.193	211.177	341.209	1.61575	0.692205	5.85526e-09	1.15736e-07
15443	EXOSC6	299.002	232.48	365.525	1.57229	0.652867	1.76381e-08	3.17067e-07
15444	EXOSC7	399.709	445.231	354.186	0.795511	-0.330046	0.00139541	0.00813838
15445	EXOSC8	1004.51	1114.88	894.138	0.802005	-0.318318	0.00205734	0.0114139
15448	EXT1	774.057	904.652	643.461	0.71128	-0.49151	5.54125e-08	9.03811e-07
15449	EXT2	1375.43	1527.91	1222.95	0.800406	-0.321195	0.000119052	0.000934425
15451	EXTL2	403.886	342.27	465.501	1.36004	0.443647	2.74054e-05	0.000250261
15453	EXTL3	801.221	1062.12	540.326	0.508726	-0.975039	2.16569e-17	1.4229e-15
15460	EZH1	815.584	980.45	650.717	0.663693	-0.591413	2.6885e-07	3.80141e-06
15470	F12	77.0883	113.675	40.5018	0.356295	-1.48886	4.75625e-14	2.03551e-12
15474	F2R	528.615	588.642	468.589	0.796051	-0.329067	0.000887936	0.00548619
15475	F2RL1	497.493	568.123	426.864	0.751359	-0.412426	0.00344616	0.017862
15481	F8	70.7519	35.1331	106.371	3.02765	1.5982	1.12708e-14	5.163e-13
15487	FAAH	51.6265	32.3199	70.9332	2.19472	1.13404	3.75953e-07	5.17587e-06
15516	FADS1	1921.65	2145.15	1698.15	0.79162	-0.33712	5.55868e-05	0.000471889
15517	FADS2	1047.58	1240.87	854.301	0.68847	-0.538534	1.74547e-08	3.14173e-07
15518	FADS3	279.726	327.45	232.002	0.708511	-0.497138	2.20985e-05	0.000206103
15524	FAHD1	241.505	189.888	293.121	1.54365	0.62635	3.53871e-07	4.8887e-06
15525	FAHD2A	339.994	422.081	257.906	0.611033	-0.710677	6.58675e-08	1.06257e-06
15529	FAIM	233.042	172.661	293.423	1.69941	0.765037	4.3628e-10	1.03396e-08
15532	FAM101A	4.63236	7.87826	1.38647	0.175987	-2.50646	0.00511643	0.0251367
15533	FAM101B	793.802	1008.94	578.66	0.573531	-0.802057	8.63379e-19	7.02475e-17
15534	FAM102A	246.318	192.198	300.438	1.56317	0.644478	9.00388e-08	1.40395e-06
15535	FAM102B	660.175	720.526	599.823	0.832479	-0.264514	0.00655288	0.0309917
15536	FAM103A1	381.245	303.809	458.682	1.50977	0.59433	1.33124e-08	2.45455e-07
15538	FAM104A	459.437	404.32	514.555	1.27264	0.347825	0.000590986	0.00383695
15540	FAM105A	288.674	357.011	220.336	0.617167	-0.696266	1.58831e-09	3.45418e-08
15541	FAM105B	459.73	620.963	298.498	0.480701	-1.05679	7.27283e-25	1.15005e-22
15547	FAM107B	647.074	747.941	546.208	0.730283	-0.453472	1.40471e-06	1.71763e-05
15551	FAM109A	170.009	145.02	194.999	1.34463	0.42721	0.00187882	0.0105257
15557	FAM111A	4.4105	1.52814	7.29287	4.77239	2.25471	0.0111727	0.048915
15559	FAM114A1	359.041	441.267	276.814	0.627317	-0.672734	0.000256875	0.00185015
15570	FAM120A	2081.36	1931.55	2231.16	1.15511	0.208036	0.00675299	0.0318144
15571	FAM120AOS	514.835	435.556	594.115	1.36404	0.447885	5.81375e-06	6.16835e-05
15574	FAM122A	308.13	235.924	380.336	1.61211	0.688953	1.03841e-06	1.3086e-05
15577	FAM124A	58.9933	41.8493	76.1373	1.81932	0.8634	0.00963864	0.0432125
15580	FAM126B	294.319	327.08	261.558	0.799674	-0.322516	0.00523877	0.0256312
15581	FAM127A	1164.61	1395	934.216	0.669688	-0.578439	3.50908e-07	4.85255e-06
15585	FAM129B	665.184	794.769	535.598	0.673904	-0.569385	4.22366e-08	7.0661e-07
15587	FAM131A	186.632	247.864	125.4	0.505923	-0.98301	2.40456e-13	9.21935e-12
15588	FAM131B	97.2564	160.061	34.4517	0.215241	-2.21598	2.4939e-23	3.35585e-21
15589	FAM131C	37.5455	49.7327	25.3584	0.509894	-0.971731	0.000389925	0.00267753
15593	FAM133B	491.848	423.329	560.367	1.32372	0.404593	3.94862e-05	0.000347213
15596	FAM134A	709.469	600.701	818.236	1.36214	0.44587	5.12973e-07	6.85982e-06
15597	FAM134B	158.852	131.944	185.76	1.40787	0.493515	0.000504817	0.00335853
15601	FAM136A	1637.09	1267.22	2006.95	1.58374	0.663331	2.53465e-16	1.43608e-14
15611	FAM13B	511.389	458.381	564.397	1.23128	0.300164	0.00165527	0.00944532
15612	FAM13C	16.7507	10.3062	23.1952	2.25059	1.17031	0.00300463	0.0158433
15614	FAM149B1	274.33	237.132	311.529	1.31374	0.393678	0.0011743	0.00701698
15616	FAM150A	43.2782	53.5212	33.0351	0.617235	-0.696108	0.00559543	0.0271506
15636	FAM160A2	503.815	444.361	563.27	1.26759	0.342093	0.000509534	0.0033875
15640	FAM161B	83.9859	53.1921	114.78	2.15783	1.10958	3.67399e-09	7.50046e-08
15641	FAM162A	486.733	555.299	418.167	0.753048	-0.409186	4.86042e-05	0.000418064
15647	FAM167A	42.5505	58.3138	26.7872	0.459362	-1.1223	5.97464e-05	0.000503839
15650	FAM168B	2863.19	3280.71	2445.66	0.745468	-0.423782	4.49852e-08	7.47235e-07
15651	FAM169A	659.205	598.497	719.913	1.20287	0.266479	0.00686635	0.0322887
15656	FAM171A1	551.438	618.031	484.846	0.784502	-0.350152	0.000317426	0.00223733
15666	FAM175B	389.509	331.131	447.888	1.3526	0.435736	0.00123097	0.00731036
15670	FAM178A	796.203	692.042	900.365	1.30103	0.379651	1.84741e-05	0.000175226
15673	FAM179B	203.105	172.065	234.145	1.3608	0.44445	0.000600243	0.00389064
15684	FAM184A	390.92	447.155	334.685	0.748475	-0.417974	4.7715e-05	0.000411682
15693	FAM188A	1096.75	1289.74	903.768	0.700737	-0.513056	1.13008e-09	2.51628e-08
15696	FAM189A1	120.714	140.716	100.711	0.715705	-0.482562	0.00277909	0.0147878
15698	FAM189B	935.839	1155.36	716.316	0.619994	-0.689674	2.41528e-15	1.21149e-13
15701	FAM193B	782.045	910.288	653.801	0.718235	-0.477472	2.32103e-06	2.67669e-05
15715	FAM198A	72.3922	55.6322	89.1521	1.60253	0.680348	0.000623531	0.00402398
15716	FAM198B	8.59731	2.05015	15.1445	7.38699	2.88499	8.99374e-06	9.12712e-05
15717	FAM199X	2393.13	3102.08	1684.18	0.54292	-0.881189	3.50324e-29	7.90743e-27
15723	FAM200A	158.491	117.523	199.46	1.69719	0.763151	4.38409e-08	7.30395e-07
15737	FAM207A	163.667	132.812	194.523	1.46465	0.550553	0.000103844	0.000827119
15745	FAM20B	1311.95	1567.99	1055.9	0.673409	-0.570445	1.33061e-11	4.02622e-10
15746	FAM20C	188.615	213.62	163.611	0.7659	-0.384771	0.00394752	0.0200959
15748	FAM210B	765.484	619.079	911.89	1.47298	0.558737	9.60855e-10	2.16011e-08
15750	FAM211A	88.9842	73.5663	104.402	1.41916	0.505035	0.00470764	0.0233994
15752	FAM211B	247.897	281.879	213.915	0.75889	-0.398038	0.00306547	0.016112
15757	FAM213B	214.636	268.565	160.706	0.598388	-0.740846	4.53026e-09	9.10247e-08
15762	FAM216A	334.568	425.287	243.848	0.573372	-0.802456	3.54918e-13	1.3334e-11
15765	FAM217B	624.046	550.743	697.35	1.2662	0.340502	0.000150016	0.00114847
15768	FAM219A	545.339	703.698	386.981	0.549924	-0.862695	2.27857e-18	1.77153e-16
15769	FAM219B	1114.2	1230.92	997.488	0.810361	-0.303364	0.00298029	0.0157239
15772	FAM21C	89.048	75.4153	102.681	1.36154	0.445238	0.0107961	0.0475187
15775	FAM220A	351.273	299.874	402.673	1.34281	0.425255	5.55446e-05	0.000471674
15789	FAM226B	85.4755	123.633	47.3182	0.382733	-1.38559	3.13226e-13	1.18311e-11
15790	FAM227A	114.301	143.417	85.1848	0.593965	-0.75155	0.00781863	0.0360877
15795	FAM229B	374.326	325.289	423.362	1.30149	0.380169	0.00362559	0.0186641
15813	FAM26E	19.6107	9.73694	29.4844	3.02809	1.59841	2.50546e-05	0.000230448
15814	FAM26F	3.5556	6.77406	0.337151	0.0497709	-4.32855	0.000884309	0.00546499
15824	FAM32A	683.234	580.957	785.512	1.3521	0.435203	1.68473e-06	2.01341e-05
15827	FAM35BP	16.295	8.57374	24.0162	2.80113	1.48601	0.00900181	0.0407887
15829	FAM35DP	2.42269	0.31766	4.52772	14.2534	3.83323	0.00778802	0.0359701
15833	FAM3C	789.815	690.577	889.052	1.2874	0.364465	3.31599e-05	0.000296901
15839	FAM43A	84.4485	98.3299	70.5671	0.717656	-0.478635	0.0067931	0.0319765
15843	FAM46A	326.766	237.37	416.163	1.75322	0.810009	3.09612e-08	5.31966e-07
15845	FAM46C	165.318	196.662	133.974	0.681243	-0.553758	0.000121183	0.000947693
15854	FAM49B	933.27	1110.05	756.488	0.681489	-0.553238	3.70929e-10	8.91153e-09
15855	FAM50A	2573.69	2397.59	2749.78	1.14689	0.197729	0.0101442	0.0450962
15856	FAM50B	125.424	78.9653	171.884	2.1767	1.12214	1.16838e-12	4.11862e-11
15860	FAM53C	1195.25	1040.83	1349.66	1.29672	0.374871	4.81462e-06	5.19492e-05
15861	FAM57A	406.253	468.731	343.775	0.733416	-0.447297	2.27851e-05	0.000211801
15862	FAM57B	49.7746	60.77	38.7792	0.638131	-0.648075	0.00516751	0.0253343
15867	FAM60A	1069.57	1180.01	959.126	0.812808	-0.299013	0.000462383	0.00310574
15873	FAM65A	477.706	588.706	366.706	0.622902	-0.682923	6.51436e-12	2.05327e-10
15874	FAM65B	29.7352	46.8229	12.6474	0.270112	-1.88837	1.47396e-06	1.79054e-05
15882	FAM69B	533.252	583.269	483.235	0.828494	-0.271436	0.00455556	0.0227404
15891	FAM71F2	5.74946	0.36377	11.1351	30.6104	4.93595	2.42259e-05	0.000223487
15906	FAM78A	57.7626	76.3476	39.1776	0.513148	-0.962553	0.00149617	0.00864853
15915	FAM83D	400.321	308.819	491.822	1.59259	0.671375	1.33121e-10	3.44673e-09
15918	FAM83G	343.195	391.017	295.374	0.755399	-0.404689	0.000306794	0.00216895
15919	FAM83H	244.595	198.782	290.408	1.46094	0.546895	7.06351e-06	7.344e-05
15922	FAM84B	1622.72	1922.46	1322.98	0.688168	-0.539167	1.87004e-11	5.55044e-10
15923	FAM85A	38.8358	54.3428	23.3288	0.429289	-1.21998	4.37659e-06	4.76544e-05
15930	FAM86C2P	55.747	44.5512	66.9428	1.5026	0.587465	0.0113144	0.0494191
15942	FAM89A	470.882	521.671	420.092	0.805282	-0.312433	0.00253004	0.0136206
15944	FAM8A1	1011.53	1198.76	824.297	0.687627	-0.540302	4.48949e-10	1.06129e-08
15983	FAM95B1	121.301	142.218	100.383	0.705837	-0.502593	0.00132451	0.00777656
16004	FANCF	5.85001	2.11032	9.58971	4.5442	2.18403	0.00443569	0.0222094
16005	FANCG	1111.73	1199.35	1024.1	0.853879	-0.227897	0.00612215	0.0293513
16006	FANCI	4471.76	5347.68	3595.83	0.67241	-0.572586	1.34458e-14	6.08955e-13
16020	FARP1	1143.99	1311.79	976.191	0.744165	-0.426306	4.95318e-07	6.65233e-06
16023	FARS2	89.4943	69.9555	109.033	1.55861	0.640258	0.00450702	0.0225142
16024	FARSA	868.529	791.002	946.056	1.19602	0.258243	0.00665538	0.0314127
16027	FAS	105.105	61.6659	148.545	2.40887	1.26835	7.65206e-14	3.1589e-12
16030	FASTK	1354.66	1215.96	1493.36	1.22814	0.296474	0.000401757	0.00274598
16032	FASTKD2	418.493	357.893	479.093	1.33865	0.42078	3.69453e-05	0.000327338
16034	FASTKD5	332.281	270.068	394.495	1.46073	0.546687	2.46311e-06	2.82519e-05
16039	FAT4	174.428	224.323	124.534	0.555155	-0.849038	6.8631e-08	1.10207e-06
16041	FAU	2404	2158.01	2649.99	1.22798	0.29629	0.0034573	0.0179105
16045	FAXDC2	82.0692	67.0325	97.1059	1.44864	0.534698	0.00230965	0.0125866
16048	FBLIM1	286.082	338.942	233.223	0.688091	-0.539328	2.19131e-06	2.54597e-05
16049	FBLL1	19.0871	12.1258	26.0483	2.14816	1.1031	0.00386522	0.0197272
16050	FBLN1	2145.91	2305.78	1986.04	0.861331	-0.21536	0.00652421	0.0308859
16054	FBN1	565.523	482.656	648.389	1.34338	0.425865	1.00912e-05	0.000101053
16055	FBN2	1116.44	1416.3	816.577	0.576556	-0.794467	1.14573e-20	1.16188e-18
16056	FBN3	76.2296	112.083	40.3761	0.360234	-1.47299	5.0497e-14	2.14796e-12
16065	FBXL16	50.6595	86.1134	15.2057	0.176578	-2.50162	7.37487e-22	8.60064e-20
16066	FBXL17	171.055	136.572	205.537	1.50497	0.589735	1.18039e-05	0.000116907
16079	FBXL8	82.4029	105.347	59.4584	0.564404	-0.825201	7.29716e-06	7.55886e-05
16080	FBXO10	158.371	100.297	216.446	2.15805	1.10973	2.33427e-14	1.02565e-12
16084	FBXO17	437.756	506.775	368.736	0.727614	-0.458756	5.47773e-06	5.84061e-05
16086	FBXO2	47.4622	70.2326	24.6919	0.351573	-1.5081	9.64238e-10	2.16598e-08
16087	FBXO21	979.791	1111.29	848.289	0.763335	-0.389612	6.96267e-06	7.24723e-05
16089	FBXO24	16.0012	23.205	8.79737	0.379116	-1.39929	0.00109536	0.00660304
16094	FBXO30	477.486	424.638	530.334	1.24891	0.320666	0.000916698	0.00564645
16099	FBXO36	67.4486	84.5586	50.3386	0.59531	-0.748287	0.000191313	0.00142336
16105	FBXO41	250.471	330.904	170.039	0.513862	-0.960548	1.58256e-07	2.34732e-06
16113	FBXO5	1298.5	1417.06	1179.93	0.832663	-0.264196	0.00143162	0.00832184
16119	FBXW11	1314.43	1427.96	1200.9	0.840986	-0.249847	0.00233761	0.0127068
16127	FBXW8	295.618	341.438	249.797	0.731602	-0.450869	5.35463e-05	0.000456784
16134	FCF1	549.173	496.708	601.638	1.21125	0.276499	0.00343421	0.0178066
16145	FCGBP	10.5938	5.31195	15.8756	2.98865	1.5795	0.00205393	0.0113994
16154	FCGRT	550.528	597.679	503.376	0.842218	-0.247735	0.0107803	0.0474642
16157	FCHSD1	426.514	510.452	342.576	0.671122	-0.575352	3.18017e-05	0.000286205
16171	FDFT1	2020.07	2596.4	1443.74	0.556054	-0.846703	1.27943e-20	1.28351e-18
16172	FDPS	2742.56	3596.01	1889.11	0.525334	-0.928693	4.02301e-17	2.57078e-15
16186	FDXR	344.88	222.686	467.074	2.09745	1.06864	8.00658e-11	2.15892e-09
16189	FEM1A	832.817	650.053	1015.58	1.56231	0.643678	7.96789e-13	2.86282e-11
16200	FER1L4	153.802	216.535	91.0692	0.420575	-1.24957	0.000685382	0.00437074
16206	FERMT1	48.9823	33.1416	64.823	1.95594	0.967865	1.92695e-05	0.000182023
16207	FERMT2	966.36	1124.89	807.826	0.718135	-0.477674	3.88997e-08	6.53519e-07
16208	FERMT3	4.48538	1.21048	7.76029	6.41094	2.68054	0.0028973	0.0153352
16210	FES	21.4374	6.27782	36.5971	5.82958	2.54339	8.99502e-11	2.41151e-09
16213	FEZ1	416.958	472.197	361.719	0.766034	-0.38452	0.000182913	0.00136996
16214	FEZ2	472.517	383.394	561.64	1.46492	0.55082	3.33977e-08	5.68593e-07
16224	FGD1	558.088	606.477	509.698	0.840424	-0.25081	0.00898857	0.0407485
16226	FGD3	25.2436	17.986	32.5012	1.80703	0.853617	0.00837126	0.0382973
16235	FGF11	27.8704	37.1958	18.545	0.498577	-1.00411	0.00232929	0.0126714
16236	FGF12	33.7564	24.4974	43.0155	1.75592	0.812224	0.00365293	0.0187765
16247	FGF17	21.6942	15.2404	28.148	1.84694	0.885135	0.0103529	0.0458204
16248	FGF18	5.10946	1.475	8.74392	5.92809	2.56757	0.00199879	0.0111265
16249	FGF19	25.401	35.1445	15.6575	0.44552	-1.16644	0.0015573	0.0089575
16257	FGF5	28.5557	43.9788	13.1327	0.298615	-1.74364	1.03394e-07	1.59618e-06
16262	FGF8	3.6247	6.52945	0.719958	0.110263	-3.18098	0.00330111	0.017177
16263	FGF9	62.1264	78.8271	45.4256	0.576269	-0.795186	0.000305946	0.00216404
16267	FGFR1	886.644	1017.53	755.756	0.742735	-0.429081	1.10239e-06	1.38114e-05
16277	FGFR4	278.155	360.365	195.946	0.543742	-0.879005	9.89776e-14	4.04421e-12
16278	FGFRL1	461.71	563.921	359.498	0.637497	-0.649509	1.30517e-10	3.39187e-09
16280	FGGY	99.516	71.2856	127.746	1.79204	0.841602	9.64338e-07	1.22186e-05
16284	FH	714.892	797.62	632.163	0.792561	-0.335406	0.000206529	0.00152521
16285	FHAD1	134.969	98.2701	171.668	1.7469	0.804801	7.93825e-08	1.26026e-06
16287	FHIT	124.86	98.6925	151.028	1.53029	0.613808	0.000111918	0.000886128
16288	FHL1	3421.62	4439.39	2403.85	0.541482	-0.885015	2.31437e-31	6.16922e-29
16292	FHOD1	458.272	533.665	382.879	0.717451	-0.479047	0.0032973	0.0171603
16297	FIBP	571.397	496.097	646.696	1.30357	0.382465	0.000810488	0.00506695
16298	FICD	151.87	114.164	189.577	1.66057	0.73168	6.13457e-05	0.000515927
16299	FIG4	483.192	536.377	430.007	0.801687	-0.318888	0.00200697	0.0111654
16312	FKBP10	4144.38	5122.81	3165.94	0.618008	-0.694302	6.1178e-10	1.41513e-08
16314	FKBP14	702.031	863.694	540.367	0.625646	-0.676582	0.00028675	0.00204116
16316	FKBP1A	1770.78	1525.75	2015.81	1.3212	0.401845	3.32671e-07	4.6209e-06
16319	FKBP1B	78.5184	92.4299	64.607	0.698984	-0.516669	0.00567351	0.0274924
16321	FKBP2	287.246	342.699	231.793	0.676374	-0.564108	1.07927e-06	1.35582e-05
16327	FKBP7	221.955	193.39	250.52	1.29541	0.373411	0.00231433	0.0126023
16328	FKBP8	2316.85	2532.02	2101.67	0.830038	-0.268751	0.000467051	0.00313259
16329	FKBP9	531.55	599.181	463.918	0.774253	-0.369122	0.000133707	0.00103379
16331	FKBPL	195.784	162.729	228.84	1.40627	0.491869	0.000131238	0.0010168
16332	FKRP	331.776	254.467	409.085	1.60762	0.684923	8.4501e-10	1.92284e-08
16340	FLAD1	526.335	466.82	585.85	1.25498	0.327667	0.00068586	0.0043727
16341	FLCN	460.224	387.498	532.951	1.37537	0.459816	6.44007e-06	6.76618e-05
16356	FLNA	8602.34	11746.3	5458.41	0.464694	-1.10565	1.00606e-31	2.81586e-29
16357	FLNB	2511.68	2975.9	2047.47	0.688016	-0.539485	2.84359e-12	9.48621e-11
16359	FLNC	1074.25	1276.27	872.222	0.683412	-0.549172	1.18658e-10	3.09517e-09
16360	FLOT1	1259.57	1594.56	924.588	0.57984	-0.786274	4.67957e-21	4.9801e-19
16365	FLT1	316.677	349.832	283.522	0.810452	-0.303202	0.00663544	0.0313345
16369	FLT4	1033.8	1216.82	850.788	0.699191	-0.516241	2.02604e-09	4.3025e-08
16386	FMO4	23.9528	14.8637	33.0418	2.22299	1.1525	0.000389227	0.00267405
16392	FMOD	10.1263	4.72976	15.5228	3.28195	1.71455	0.00111086	0.00667348
16393	FMR1	2512.2	2071.04	2953.37	1.42604	0.51201	3.50102e-10	8.47664e-09
16397	FN1	1842.44	2514.77	1170.11	0.465295	-1.10378	2.97404e-42	2.03025e-39
16400	FNBP1	567.302	660.723	473.882	0.717218	-0.479517	7.30065e-07	9.44261e-06
16403	FNBP4	1583.35	1755.55	1411.14	0.803818	-0.315058	0.00127389	0.00753325
16404	FNDC1	80.5507	63.7297	97.3718	1.52789	0.611537	0.000539174	0.00355834
16406	FNDC3A	1432.71	1243.11	1622.31	1.30505	0.384101	1.57428e-06	1.89679e-05
16410	FNDC5	35.2724	25.8893	44.6555	1.72487	0.786484	0.00349575	0.0180888
16411	FNDC7	6.4917	2.50028	10.4831	4.19278	2.06791	0.00232736	0.0126658
16416	FNTA	758.762	606.107	911.417	1.50372	0.588538	4.61173e-11	1.28436e-09
16421	FOCAD	937.555	1022.37	852.742	0.834084	-0.261735	0.00267933	0.0143169
16431	FOSL1	25.617	16.2926	34.9414	2.14462	1.10072	0.000549329	0.00361514
16433	FOSL2	137.945	166.216	109.673	0.659823	-0.59985	6.89554e-05	0.000572698
16437	FOXB1	66.3239	78.586	54.0618	0.687931	-0.539664	0.009147	0.0413662
16439	FOXC1	3575.54	3230.77	3920.3	1.21342	0.279085	0.00014372	0.00110369
16441	FOXD1	4.63649	1.62738	7.6456	4.69809	2.23208	0.00649566	0.0308043
16462	FOXJ2	510.189	564.774	455.604	0.8067	-0.309895	0.00142918	0.00831109
16471	FOXN3	790.69	870.166	711.214	0.817332	-0.291007	0.00135314	0.00791496
16480	FOXO4	285.978	336.063	235.894	0.701934	-0.510593	1.90627e-05	0.00018013
16488	FOXQ1	14.5823	20.2749	8.88978	0.438462	-1.18948	0.00691445	0.032493
16492	FOXRED2	1641.41	1392.48	1890.34	1.35753	0.440989	6.81178e-08	1.09446e-06
16497	FPGS	332.255	270.46	394.05	1.45696	0.542965	4.51488e-06	4.89605e-05
16498	FPGT	441.126	333.51	548.743	1.64536	0.718401	2.68001e-12	8.98334e-11
16499	FPGT-TNNI3K	19.6025	32.1612	7.04368	0.219011	-2.19092	4.42137e-08	7.36071e-07
16503	FRA10AC1	579.294	517.723	640.865	1.23785	0.307841	0.00141873	0.00825718
16504	FRAS1	786.324	896.057	676.592	0.755076	-0.405306	4.68489e-06	5.05689e-05
16506	FRAT2	284.374	239.252	329.496	1.37719	0.461727	4.78185e-05	0.000412447
16509	FREM2	557.878	714.611	401.146	0.561349	-0.833029	5.74894e-18	4.17941e-16
16513	FRG1B	115.702	132.36	99.0431	0.748284	-0.418342	0.00947277	0.042626
16518	FRMD1	20.2469	32.3586	8.1353	0.251411	-1.99188	9.74299e-07	1.23225e-05
16520	FRMD4A	162.075	125.829	198.321	1.57612	0.656381	3.6611e-06	4.04383e-05
16522	FRMD5	148.101	170.339	125.863	0.738896	-0.436558	0.00208153	0.0115161
16523	FRMD6	239.749	299.246	180.251	0.602352	-0.731322	3.14056e-09	6.43884e-08
16529	FRMPD2	4.90455	0.582183	9.22693	15.8489	3.98631	0.000170672	0.00128967
16540	FRY	100.718	123.298	78.1392	0.633744	-0.658028	0.000115531	0.000909886
16546	FSCN1	575.594	765.448	385.739	0.50394	-0.988677	9.1319e-19	7.40848e-17
16549	FSD1	262.086	323.412	200.759	0.620754	-0.687907	7.23243e-09	1.39799e-07
16558	FSTL3	88.3602	113.869	62.8513	0.551961	-0.857361	1.71172e-06	2.04304e-05
16564	FTH1	4099.31	3488.49	4710.12	1.35019	0.433161	1.18048e-08	2.20123e-07
16591	FTL	4219.5	3679.73	4759.28	1.29338	0.371142	3.53229e-07	4.88223e-06
16609	FTO	407.273	465.79	348.756	0.748742	-0.417459	4.15816e-05	0.00036381
16612	FTSJ1	566.203	638.599	493.807	0.773267	-0.370962	0.000118904	0.000933664
16614	FTSJ3	826.08	728.701	923.46	1.26727	0.341723	7.52224e-05	0.000617963
16623	FUNDC2	1008.38	1178.82	837.94	0.710827	-0.492429	9.47658e-07	1.20399e-05
16628	FURIN	1034.86	1168.41	901.297	0.771385	-0.374477	9.68808e-06	9.73993e-05
16629	FUS	6020.55	5016.74	7024.36	1.40018	0.485616	1.1183e-06	1.39795e-05
16630	FUT1	47.8163	58.1852	37.4473	0.643588	-0.635792	0.00486184	0.0240666
16631	FUT10	118.594	145.647	91.542	0.62852	-0.66997	3.35584e-05	0.000300085
16632	FUT11	188.772	238.02	139.525	0.586191	-0.770557	1.27039e-08	2.35476e-07
16635	FUT4	181.453	159.357	203.549	1.27732	0.353115	0.00854218	0.0389786
16643	FXR1	1358.16	1482.15	1234.17	0.832687	-0.264154	0.00180252	0.0101531
16644	FXR2	1260.91	1393.32	1128.5	0.809934	-0.304123	0.000334662	0.0023423
16650	FXYD6	338.417	431.204	245.63	0.569638	-0.811883	2.09791e-13	8.17806e-12
16657	FYCO1	654.218	567.749	740.687	1.3046	0.383611	2.98997e-05	0.00027013
16658	FYN	1331.86	1497.33	1166.39	0.778979	-0.360343	8.12632e-06	8.32532e-05
16659	FYTTD1	883.49	1027.13	739.846	0.720301	-0.473329	7.30213e-08	1.16455e-06
16665	FZD3	293.268	330.46	256.077	0.774911	-0.367897	0.0018125	0.010197
16666	FZD4	345.783	408.836	282.73	0.691547	-0.5321	1.23272e-06	1.52667e-05
16669	FZD7	310.619	360.802	260.436	0.721826	-0.470278	0.000795214	0.00498243
16671	FZD9	62.1311	74.5302	49.732	0.667273	-0.58365	0.00489532	0.0242034
16672	FZR1	726.743	652.793	800.694	1.22657	0.294625	0.00110594	0.00664968
16674	G2E3	672.789	766.697	578.881	0.755033	-0.405389	1.63718e-05	0.00015709
16679	G6PC3	493.527	439.834	547.22	1.24415	0.315161	0.00118242	0.00705758
16681	GAA	1426.08	1596.16	1255.99	0.786882	-0.34578	4.52208e-05	0.000391489
16682	GAB1	360.104	397.615	322.592	0.811319	-0.301659	0.00736578	0.0342687
16683	GAB2	198.152	250.064	146.24	0.584812	-0.773956	7.92308e-09	1.51994e-07
16687	GABARAPL1	835.81	1050.99	620.634	0.590526	-0.759927	1.87173e-13	7.33725e-12
16691	GABBR2	20.8567	10.266	31.4474	3.06326	1.61507	2.93651e-05	0.000265987
16695	GABPB2	273.003	199.965	346.041	1.73051	0.791198	4.44678e-11	1.24212e-09
16704	GABRB3	257.619	225.769	289.468	1.28214	0.358556	0.00185377	0.010402
16705	GABRD	29.0243	15.8366	42.212	2.66547	1.41439	3.66463e-06	4.04423e-05
16706	GABRE	131.222	181.51	80.9345	0.445896	-1.16522	0.00605126	0.0290662
16717	GAD2	4.3241	0.846705	7.8015	9.21395	3.20382	0.00119634	0.00712279
16719	GADD45B	255.127	225.126	285.127	1.26652	0.340875	0.00324921	0.0169447
16721	GADD45GIP1	351.65	310.037	393.262	1.26844	0.343051	0.00868912	0.0395447
16745	GAL3ST4	31.2431	41.6356	20.8507	0.50079	-0.997722	0.000554002	0.0036399
16746	GALC	133.124	105.907	160.342	1.51399	0.598357	7.28751e-05	0.000600796
16747	GALE	326.886	392.58	261.192	0.665322	-0.587876	1.63911e-07	2.41967e-06
[truncated: 4,409 more rows]

## Sheet: MAB-MiPs ctrl vs MAB-MiPs AMC
	id	baseMean	baseMeanA	baseMeanB	foldChange	log2FoldChange	pval	padj
25	AAK1	98.2761	122.108	74.4444	0.609662	-0.713919	6.8349e-05	0.00119025
27	AAMP	1933.57	2166.94	1700.2	0.784609	-0.349955	0.000222675	0.00315128
31	AARS	6241.58	7058.45	5424.7	0.76854	-0.379807	2.91926e-05	0.000584898
35	AASDHPPT	1436.82	1295.51	1578.13	1.21815	0.284691	0.00548717	0.0426679
36	AASS	403.567	471.677	335.458	0.711203	-0.491667	3.40502e-05	0.000664134
54	ABCA1	55.7044	29.8211	81.5878	2.73591	1.45202	3.29205e-09	2.24422e-07
60	ABCA2	1182.72	1425.58	939.855	0.659277	-0.601043	2.31039e-09	1.60395e-07
61	ABCA3	1417.22	1709.03	1125.4	0.658502	-0.602741	2.11531e-09	1.48178e-07
65	ABCA7	524.46	641.824	407.095	0.634277	-0.656815	4.99166e-09	3.21467e-07
88	ABCC4	493.291	547.612	438.97	0.801607	-0.319033	0.00629593	0.0476241
89	ABCC5	760.609	670.389	850.829	1.26916	0.343871	0.00172124	0.0168743
123	ABHD14B	579.97	686.439	473.502	0.689794	-0.535763	1.47668e-06	4.55554e-05
137	ABHD3	615.036	530.954	699.119	1.31672	0.396952	0.000266004	0.00365168
138	ABHD4	309.139	262.362	355.916	1.35658	0.439978	0.000483	0.00590545
140	ABHD6	152.015	189.398	114.632	0.605244	-0.724411	7.6118e-06	0.000188943
141	ABHD8	225.8	191.752	259.849	1.35513	0.438433	0.00163606	0.0161042
145	ABI3BP	65.935	82.9986	48.8713	0.58882	-0.764101	0.000484861	0.00592302
148	ABLIM1	884.186	967.83	800.542	0.827152	-0.273776	0.00498096	0.0394609
353	AC004067.5	4.50857	1.23352	7.78362	6.31007	2.65765	0.00571005	0.0439658
394	AC004463.6	16.5698	23.0802	10.0593	0.43584	-1.19813	0.00243408	0.0222838
502	AC005003.1	25.3489	14.633	36.0649	2.46463	1.30137	0.000174487	0.00258448
611	AC005329.7	71.0127	88.5522	53.4733	0.603862	-0.727709	0.000741831	0.00838083
997	AC007246.3	77.6354	92.991	62.2798	0.66974	-0.578326	0.00437947	0.0357182
1454	AC009948.5	162.834	107.488	218.18	2.02982	1.02135	3.57023e-05	0.000693019
1613	AC010883.5	15.2463	21.7551	8.7375	0.401631	-1.31606	0.00316698	0.0275325
1647	AC011043.1	343.917	281.313	406.522	1.44509	0.531158	2.05414e-05	0.00043103
1783	AC012146.7	77.8035	60.2441	95.3628	1.58294	0.662605	0.00188487	0.018135
2122	AC017104.2	1.9058	3.8116	0	0	#N/A	0.00595306	0.0454488
2368	AC023490.2	1.90745	0	3.8149	Inf	#N/A	0.00628436	0.0475653
2594	AC062029.1	42.5353	31.5811	53.4895	1.69372	0.760196	0.00514749	0.0405503
2875	AC074212.5	40.4624	54.2439	26.6809	0.491868	-1.02366	0.00140612	0.0142019
2876	AC074212.6	15.1333	21.4179	8.84876	0.413148	-1.27527	0.00265313	0.0238978
3034	AC083843.1	178.233	244.894	111.572	0.455594	-1.13418	0.000176357	0.00260528
3265	AC092159.3	8.66856	13.1546	4.18253	0.317952	-1.65312	0.00553423	0.0428957
3357	AC092669.3	120.322	73.8007	166.843	2.26072	1.17678	0.00263361	0.023768
3456	AC093627.10	20.7534	12.9037	28.603	2.21665	1.14838	0.00547988	0.0426422
3461	AC093627.9	12.0639	4.85578	19.2721	3.96889	1.98874	7.52479e-05	0.00128871
3495	AC093838.4	443.916	506.101	381.732	0.75426	-0.406867	0.00063801	0.00741471
4471	AC159540.1	143.9	67.4286	220.371	3.26821	1.7085	9.65922e-09	5.64802e-07
4605	ACAA1	385.667	335.718	435.615	1.29756	0.375804	0.00123779	0.012804
4609	ACAD10	481.819	369.223	594.415	1.60991	0.686978	6.97028e-10	5.72998e-08
4613	ACADL	55.3176	41.4177	69.2175	1.67121	0.740891	0.00225569	0.0209457
4624	ACAT2	1394.4	1652.42	1136.37	0.6877	-0.540149	0.00124141	0.0128312
4625	ACBD3	2251.79	2681.99	1821.59	0.679195	-0.558103	5.14083e-06	0.000135809
4630	ACCS	204.496	157.151	251.841	1.60255	0.680367	3.75755e-06	0.00010337
4644	ACLY	5538.23	6697.88	4378.58	0.653726	-0.613242	1.90766e-05	0.000404545
4658	ACOT9	513.312	598.961	427.664	0.71401	-0.485984	3.05372e-05	0.000607916
4663	ACP1	1635.8	1901.32	1370.28	0.720699	-0.472531	1.16492e-06	3.74248e-05
4664	ACP2	385.85	301.611	470.09	1.5586	0.640249	5.13402e-08	2.44456e-06
4667	ACPL2	393.248	341.03	445.466	1.30624	0.385418	0.000554008	0.00660602
4678	ACSL1	648.02	726.466	569.574	0.784034	-0.351012	0.00133794	0.0136182
4680	ACSL4	1210.44	1591.63	829.254	0.521008	-0.940623	8.06892e-08	3.65521e-06
4689	ACSS1	511.149	631.197	391.101	0.619617	-0.69055	5.772e-06	0.000149265
4690	ACSS2	542.008	664.707	419.31	0.630819	-0.664702	3.79183e-05	0.000728897
4693	ACTA2	308.537	177.818	439.257	2.47027	1.30467	4.74883e-24	6.98578e-21
4695	ACTB	17059.1	15079.9	19038.2	1.26249	0.336267	7.88849e-05	0.00134032
4733	ACTR10	925.497	731.606	1119.39	1.53004	0.613572	2.3438e-06	6.83098e-05
4734	ACTR1A	2029.05	2257.89	1800.2	0.797291	-0.326821	0.00100879	0.0107248
4735	ACTR1B	1064.11	1275.51	852.717	0.66853	-0.580936	1.61469e-08	8.81455e-07
4748	ACTR6	779.941	879.57	680.313	0.773461	-0.3706	0.000405715	0.00514508
4755	ACVR1B	844.155	737.423	950.886	1.28947	0.36678	0.000427464	0.00535347
4772	ADA	166.868	204.38	129.356	0.632918	-0.65991	3.01272e-05	0.000600611
4780	ADAM15	971.734	1092.37	851.102	0.779137	-0.360051	0.000701181	0.00802539
4815	ADAMTS16	15.4349	22.0307	8.83915	0.40122	-1.31753	0.00255718	0.023167
4822	ADAMTS3	214.179	155.408	272.95	1.75635	0.812579	7.15009e-09	4.35392e-07
4826	ADAMTS7	242.986	298.031	187.942	0.630614	-0.66517	1.73871e-06	5.25374e-05
4832	ADAMTS9	93.7078	121.968	65.4476	0.536597	-0.89809	4.09397e-06	0.000110878
4840	ADAMTSL5	36.355	55.0766	17.6333	0.32016	-1.64313	1.87076e-08	1.0036e-06
4842	ADAP2	187.503	215.157	159.848	0.742939	-0.428684	0.00382125	0.0320252
4854	ADCK4	330.087	371.5	288.674	0.77705	-0.363921	0.00354531	0.0301465
4856	ADCY1	694.354	811.999	576.708	0.710232	-0.493637	0.000138068	0.00215226
4862	ADCY5	71.321	96.8884	45.7536	0.47223	-1.08244	3.2884e-06	9.19109e-05
4869	ADD1	2325.96	2070.77	2581.15	1.24647	0.317845	0.000528988	0.00635999
4870	ADD2	825.974	963.865	688.083	0.713879	-0.486249	4.66093e-05	0.000863306
4884	ADI1	934.325	730.662	1137.99	1.55748	0.63921	7.85919e-09	4.74437e-07
4891	ADIPOR2	1515.32	1710.09	1320.54	0.772208	-0.372938	0.000126162	0.00199334
4894	ADK	370.676	419.285	322.068	0.768135	-0.380569	0.00128952	0.0132542
4907	ADPGK	787.073	655.515	918.632	1.40139	0.486859	8.00502e-06	0.000196608
4918	ADRA2C	239.58	273.454	205.706	0.75225	-0.410715	0.00393486	0.032804
4946	AES	1555.45	1761.21	1349.68	0.766338	-0.383947	0.000157145	0.0023816
5049	AFAP1L2	83.746	113.327	54.1654	0.477958	-1.06504	9.42471e-08	4.16146e-06
5054	AFF4	2037.8	2224.45	1851.15	0.832183	-0.265028	0.00646821	0.0486434
5062	AGA	272.08	194.194	349.967	1.80215	0.849719	2.00579e-10	1.9466e-08
5067	AGAP2	165.55	247.853	83.2465	0.33587	-1.57402	5.39642e-23	6.28458e-20
5068	AGAP2-AS1	127.47	108.688	146.253	1.34563	0.428281	0.00552064	0.0428536
5082	AGBL5	1178.85	1044.08	1313.62	1.25817	0.331327	0.000602165	0.00707461
5088	AGGF1	879.841	750.186	1009.5	1.34566	0.428314	0.000195393	0.002837
5098	AGO1	843.622	759.192	928.053	1.22242	0.289741	0.0054212	0.0422775
5099	AGO2	196.022	244.623	147.421	0.602648	-0.730613	9.35048e-07	3.06198e-05
5101	AGO4	603.022	678.356	527.689	0.777894	-0.362355	0.00190729	0.0182904
5106	AGPAT5	483.049	538.814	427.284	0.793008	-0.334593	0.00152838	0.0151698
5109	AGPAT9	162.671	190.746	134.597	0.705633	-0.503011	0.000863065	0.0095046
5113	AGRN	2021.21	2227.93	1814.49	0.814431	-0.296136	0.0038683	0.0323516
5116	AGTPBP1	1850.81	2068.42	1633.21	0.789594	-0.340817	0.000158755	0.00239719
5122	AHCTF1	723.337	793.115	653.559	0.824041	-0.279213	0.00480544	0.0383858
5124	AHCY	2739.86	3002.65	2477.07	0.824962	-0.2776	0.0037332	0.0314381
5125	AHCYL1	2610.09	3100.66	2119.53	0.683575	-0.548829	1.03088e-08	5.99024e-07
5147	AIF1L	719.73	813.213	626.247	0.77009	-0.376901	0.000500198	0.0060832
5150	AIFM2	141.522	118.134	164.91	1.39596	0.481259	0.00336987	0.0289542
5152	AIG1	729.998	647.738	812.258	1.25399	0.326527	0.0027096	0.0243203
5161	AIP	627.024	712.858	541.19	0.759184	-0.397479	0.000425914	0.00534304
5175	AJUBA	360.144	400.174	320.113	0.799935	-0.322045	0.00467184	0.0375941
5184	AK4	1264.21	1804.7	723.719	0.401019	-1.31826	3.89939e-32	1.81646e-28
5192	AK7	215.812	287.634	143.989	0.5006	-0.998269	7.71448e-12	1.03099e-09
5193	AK8	35.163	22.1357	48.1903	2.17704	1.12237	7.7111e-05	0.0013154
5197	AKAP11	942.365	1068.14	816.591	0.764499	-0.387413	8.72262e-05	0.00145899
5208	AKAP7	221.028	172.469	269.588	1.56311	0.64442	4.33295e-06	0.000116336
5209	AKAP8	424.282	484.946	363.618	0.74981	-0.415404	0.00031173	0.00414503
5217	AKR1A1	805.459	951.536	659.382	0.692966	-0.529144	9.91398e-07	3.2301e-05
5246	AKT2	1660.47	1846.45	1474.5	0.798561	-0.324525	0.00142524	0.0143447
5247	AKT3	1641.18	1933.77	1348.58	0.697381	-0.51998	9.67155e-08	4.24364e-06
5770	AL357673.1	250.668	210.32	291.015	1.38368	0.468508	0.00073466	0.00832675
6232	ALAS1	912.47	1011.31	813.633	0.804535	-0.313772	0.0048478	0.0386579
6235	ALCAM	1106.3	1248.99	963.617	0.771518	-0.374227	0.000172433	0.00256221
6237	ALDH18A1	2311.77	2799.36	1824.18	0.651641	-0.61785	2.86596e-08	1.44591e-06
6239	ALDH1A2	480.984	576.577	385.392	0.668414	-0.581186	3.70132e-05	0.000714941
6252	ALDH5A1	746.448	608.707	884.19	1.45257	0.538609	0.000563991	0.00669081
6261	ALDOA	9275.97	11996.6	6555.36	0.546436	-0.871876	1.54611e-11	1.89534e-09
6265	ALDOC	337.801	447.053	228.548	0.511233	-0.967947	6.9955e-05	0.00121293
6266	ALG1	147.313	107.253	187.373	1.74701	0.804888	6.23949e-07	2.1629e-05
6273	ALG14	148.439	109.994	186.884	1.69904	0.764719	4.67412e-05	0.000865177
6293	ALG8	519.879	450.673	589.085	1.30712	0.386394	0.000669431	0.00771253
6294	ALG9	516.12	456.734	575.507	1.26005	0.333478	0.00246007	0.0224198
6302	ALKBH5	2224.76	2580.94	1868.57	0.723989	-0.465961	2.87034e-06	8.17797e-05
6317	ALOX5	31.5678	42.0076	21.128	0.502955	-0.991498	0.00145763	0.0146234
6331	ALX1	90.3486	71.822	108.875	1.5159	0.600176	0.00164212	0.0161497
6338	AMBRA1	537.983	454.659	621.306	1.36653	0.45052	2.19521e-05	0.00045652
6339	AMD1	1987.96	2308.4	1667.51	0.722367	-0.469196	4.96627e-07	1.79337e-05
6342	AMDHD2	281.732	226.003	337.461	1.49317	0.578379	5.53276e-06	0.000144524
6346	AMER1	161.022	195.385	126.66	0.648255	-0.625367	0.00416979	0.0343691
6347	AMER2	19.0034	26.6175	11.3892	0.427885	-1.22471	0.00219446	0.0205066
6364	AMOTL1	1204.9	1371.53	1038.27	0.75702	-0.401597	7.51286e-05	0.00128746
6367	AMPD2	912.894	1102.2	723.59	0.656498	-0.607138	1.02744e-08	5.98268e-07
6380	AMZ2P1	251.317	217.449	285.185	1.3115	0.391218	0.00332748	0.0286428
6396	ANGEL2	834.493	708.622	960.365	1.35526	0.438567	6.51091e-05	0.00114814
6401	ANGPTL2	10.6155	4.97821	16.2527	3.26478	1.70698	0.00153616	0.0152417
6410	ANK3	449.946	359.04	540.851	1.50638	0.591089	0.000414066	0.00522962
6416	ANKFY1	1538.23	1739.55	1336.91	0.768538	-0.379811	7.34432e-05	0.00126478
6427	ANKRD1	76.2002	55.0899	97.3104	1.76639	0.820805	6.81306e-05	0.00118791
6468	ANKRD27	680.195	796.859	563.531	0.707191	-0.499829	3.43541e-06	9.56371e-05
6482	ANKRD34A	41.6017	54.8251	28.3784	0.517618	-0.950042	0.000267322	0.00366311
6492	ANKRD37	51.363	69.5764	33.1496	0.476449	-1.06961	1.79498e-05	0.000385329
6501	ANKRD50	591.622	662.451	520.793	0.78616	-0.347105	0.00193974	0.0185353
6517	ANKRD9	288.868	385.176	192.56	0.499927	-1.00021	2.6808e-14	5.6764e-12
6524	ANKZF1	686.44	780.661	592.218	0.758611	-0.398568	0.000222099	0.00314631
6525	ANLN	2276.1	1966.7	2585.5	1.31464	0.394671	0.00434672	0.0355029
6534	ANO6	1078.19	1182.08	974.289	0.824214	-0.278909	0.00474306	0.0380288
6535	ANO7	26.3866	35.0454	17.7278	0.505851	-0.983215	0.00416858	0.0343691
6537	ANO8	213.302	271.843	154.762	0.569306	-0.812725	2.96903e-08	1.49252e-06
6538	ANO9	16.2979	24.3867	8.20914	0.336623	-1.57079	0.000202914	0.00291776
6549	ANTXR1	698.598	518.862	878.334	1.69281	0.759418	1.69498e-09	1.23051e-07
6550	ANTXR2	432.455	479.824	385.087	0.802558	-0.317322	0.0050582	0.0399786
6553	ANXA1	369.389	431.913	306.865	0.710479	-0.493136	0.000232717	0.00327021
6563	ANXA4	413.808	304.07	523.547	1.72179	0.783913	4.28718e-07	1.58711e-05
6617	AP000330.8	4.538	1.34455	7.73145	5.75022	2.52362	0.0042745	0.0350873
6620	AP000344.3	5.68887	9.47209	1.90565	0.201186	-2.3134	0.00307205	0.0268828
6839	AP001372.2	71.2515	39.7172	102.786	2.58794	1.3718	2.13946e-10	2.04088e-08
6886	AP001626.2	16.4406	24.6202	8.26101	0.335539	-1.57545	0.000247955	0.00344108
7001	AP006621.5	115.776	141.185	90.3676	0.640068	-0.643704	0.000957113	0.0103088
7022	AP3B1	1005.85	812.436	1199.26	1.47613	0.561821	9.91564e-07	3.2301e-05
7023	AP3B2	69.3001	47.4073	91.1929	1.9236	0.943811	1.34344e-05	0.000302084
7029	AP4B1	401.28	329.716	472.843	1.43409	0.520137	7.42831e-05	0.00127531
7035	AP5M1	378.374	435.219	321.529	0.738774	-0.436795	0.000136318	0.00212853
7037	AP5Z1	293.009	228.532	357.486	1.56427	0.645488	4.02382e-07	1.51164e-05
7038	APAF1	1107.22	933.031	1281.4	1.37337	0.457724	0.00291519	0.0257765
7046	APC	516.005	445.551	586.459	1.31625	0.396439	0.000573746	0.00679367
7053	APEX1	1085.75	948.945	1222.56	1.28833	0.365507	0.000303614	0.00405641
7057	API5	2500.95	2760.44	2241.47	0.811996	-0.300455	0.00133165	0.0135788
7060	APIP	418.877	471.203	366.552	0.777905	-0.362333	0.00187523	0.0180484
7066	APLP1	557.669	732.992	382.346	0.521624	-0.938917	1.73194e-16	6.44267e-14
7082	APOBEC3C	763.685	685.051	842.318	1.22957	0.298154	0.00636761	0.0480883
7083	APOBEC3D	35.4468	45.4212	25.4724	0.560805	-0.834429	0.00552231	0.0428536
7086	APOBEC3H	10.0688	5.04706	15.0905	2.98995	1.58012	0.0026759	0.0240874
7096	APOE	343.721	409.256	278.186	0.679735	-0.556956	8.36368e-05	0.00140568
7100	APOL2	218.108	186.193	250.024	1.34282	0.425266	0.0031137	0.0271792
7104	APOL6	10.4978	4.84911	16.1466	3.3298	1.73544	0.00505116	0.0399491
7108	APOOL	86.3991	105.016	67.7817	0.64544	-0.631646	0.00105607	0.011168
7119	APRT	927.119	1059.96	794.275	0.749342	-0.416305	8.58359e-05	0.00143832
7142	ARAF	627.768	699.354	556.181	0.795279	-0.330468	0.00312312	0.027219
7147	ARAP3	159.16	202.467	115.852	0.572199	-0.80541	1.42343e-07	6.00072e-06
7148	ARC	124.198	162.001	86.3959	0.533305	-0.906967	5.49755e-07	1.94748e-05
7149	ARCN1	3972.83	4569.52	3376.14	0.73884	-0.436665	3.6849e-06	0.000101671
7153	ARF1	12785.8	15647.7	9923.83	0.634203	-0.656983	8.3727e-08	3.76839e-06
7157	ARF3	1393.28	1715.26	1071.3	0.624568	-0.67907	3.88007e-12	5.6779e-10
7158	ARF4	3042.46	3791.4	2293.53	0.604929	-0.725162	6.00007e-08	2.80438e-06
7162	ARF5	1214.15	1031.28	1397.02	1.35464	0.437913	8.56793e-06	0.000207157
7164	ARFGAP1	1409.51	1785.63	1033.39	0.578728	-0.789041	0.000200237	0.00289381
7166	ARFGAP3	1236.98	1429.96	1044	0.730094	-0.453846	5.46356e-06	0.00014285
7170	ARFIP2	718.613	795.58	641.646	0.806514	-0.310229	0.0039167	0.0326977
7173	ARG2	287.209	377.891	196.527	0.520062	-0.943244	1.09806e-12	1.75376e-10
7186	ARHGAP19	979.081	1161.47	796.689	0.685929	-0.543869	2.46568e-07	9.8451e-06
7196	ARHGAP26	193.166	232.321	154.012	0.66293	-0.593071	4.09831e-05	0.000778178
7199	ARHGAP27	132.212	113.04	151.383	1.33919	0.421363	0.00566592	0.0437103
7201	ARHGAP29	508.782	622.137	395.426	0.635592	-0.653827	7.0008e-07	2.38625e-05
7212	ARHGAP42	155.191	180.378	130.004	0.72073	-0.47247	0.00286194	0.025394
7218	ARHGAP44	465.93	541.201	390.659	0.721837	-0.470254	0.000187526	0.00274129
7222	ARHGAP8	30.2907	39.2925	21.289	0.541808	-0.884146	0.00298352	0.0262479
7223	ARHGAP9	3.93601	0.668939	7.20309	10.7679	3.42867	0.00135687	0.0137807
7228	ARHGEF10	374.596	461.668	287.525	0.622795	-0.683172	3.60746e-08	1.77203e-06
7234	ARHGEF17	282.302	322.237	242.367	0.752138	-0.41093	0.00304483	0.0267031
7251	ARHGEF39	371.285	293.755	448.814	1.52785	0.611502	1.61814e-07	6.7503e-06
7255	ARHGEF6	731.523	922.669	540.377	0.585668	-0.771845	4.80428e-13	8.08913e-11
7260	ARHGEF9	552.677	620.908	484.447	0.780223	-0.358041	0.00174584	0.0170617
7266	ARID3B	924.502	1108.84	740.161	0.667509	-0.583141	2.31275e-08	1.20151e-06
7268	ARID4A	324.16	377.631	270.688	0.716807	-0.480344	5.92082e-05	0.00105886
7273	ARIH1	1695.52	1976.84	1414.21	0.715388	-0.483202	1.8479e-06	5.54173e-05
7288	ARL17A	429.422	491.928	366.915	0.745871	-0.423001	0.000361965	0.0046968
7289	ARL17B	97.2012	78.2184	116.184	1.48538	0.570832	0.00164108	0.016145
7301	ARL3	493.371	584.266	402.476	0.688856	-0.537725	4.87496e-06	0.000129274
7303	ARL4C	1004.92	888.604	1121.23	1.26179	0.335475	0.0051795	0.0407376
7311	ARL5B	1940.78	2431.39	1450.18	0.596439	-0.745554	5.10244e-15	1.38459e-12
7315	ARL6IP1	3510.55	2280.84	4740.25	2.07829	1.0554	7.59486e-23	8.49105e-20
7322	ARL8A	555.338	479.371	631.305	1.31694	0.397194	0.000261785	0.00359906
7323	ARL8B	1136	1016.23	1255.77	1.23572	0.305353	0.00277815	0.0248002
7338	ARMC9	337.598	297.159	378.036	1.27217	0.347286	0.00460501	0.0372209
7340	ARMCX2	44.9476	27.6116	62.2837	2.25571	1.17358	5.69596e-06	0.000147957
7348	ARNT2	1022.88	793.594	1252.16	1.57784	0.657947	1.11211e-10	1.13443e-08
7352	ARPC1B	347.07	405.663	288.476	0.711123	-0.491829	0.000153802	0.0023401
7358	ARPC4	263.579	181.045	346.113	1.91176	0.9349	2.91086e-12	4.30468e-10
7367	ARRB2	1097.4	1219.06	975.745	0.80041	-0.321189	0.00182903	0.0177197
7370	ARRDC3	496.858	207.52	786.196	3.78852	1.92164	9.70868e-14	1.85861e-11
7382	ARSG	101.988	65.2163	138.759	2.12767	1.08927	0.00010069	0.00164098
7402	ASAP3	306.436	353.775	259.096	0.732377	-0.449342	0.000656847	0.00760202
7403	ASB1	657.901	764.664	551.137	0.720758	-0.472414	0.00071141	0.00812583
7418	ASB6	358.186	303.774	412.597	1.35823	0.441731	0.00122317	0.0126754
7424	ASCC2	910.012	722.881	1097.14	1.51774	0.601923	8.09632e-09	4.84566e-07
7433	ASGR1	37.9897	50.0911	25.8883	0.516825	-0.952251	0.000880393	0.00965358
7440	ASIC1	534.009	635.083	432.936	0.681699	-0.552793	5.29932e-07	1.88683e-05
7449	ASMTL	507.367	610.22	404.515	0.6629	-0.593136	1.46088e-05	0.000325352
7451	ASNA1	386.696	314.342	459.051	1.46036	0.546321	4.13362e-06	0.00011152
7461	ASPH	1800.19	2003.02	1597.36	0.797477	-0.326486	0.000526912	0.00634246
7463	ASPHD2	123.998	150.706	97.2909	0.645568	-0.631359	0.00358251	0.0304073
7469	ASS1	1102.98	1305.5	900.46	0.689742	-0.535872	1.1125e-05	0.000256555
7480	ASTE1	163.756	139.641	187.872	1.34539	0.428029	0.0030925	0.0270195
7485	ASXL1	1657.36	1898.48	1416.25	0.745993	-0.422767	2.11832e-05	0.000442505
7489	ATAD1	1235.31	1366.71	1103.91	0.807712	-0.308087	0.00120957	0.0125492
7490	ATAD2	2219.03	2436.17	2001.88	0.821733	-0.283259	0.00220751	0.0206009
7491	ATAD2B	414.164	468.519	359.809	0.767972	-0.380875	0.000937766	0.0101591
7495	ATAD5	1426.28	1638.95	1213.62	0.740485	-0.433457	0.0011562	0.0120581
7499	ATE1-AS1	4.25448	0.620098	7.88887	12.722	3.66925	0.000842763	0.0093255
7503	ATF3	2327.13	3226.3	1427.95	0.442595	-1.17594	4.33463e-18	2.12549e-15
7509	ATF5	258.551	142.136	374.965	2.63807	1.39948	7.9218e-06	0.000194736
7510	ATF6	1225.85	1099.22	1352.47	1.23039	0.29912	0.0050813	0.0401307
7511	ATF6B	1268.26	1081.58	1454.94	1.34521	0.427826	1.05642e-05	0.000245264
7515	ATG10	144.706	110.316	179.095	1.62347	0.699077	1.52136e-05	0.000336675
7521	ATG14	275.075	202.763	347.388	1.71328	0.776757	3.59343e-08	1.76825e-06
7524	ATG2A	369.207	302.099	436.316	1.44428	0.530352	9.23418e-06	0.000219469
7530	ATG4B	1047.37	1205.81	888.932	0.737205	-0.439862	1.80908e-05	0.000387503
7534	ATG7	368.44	326.333	410.546	1.25806	0.331201	0.00607975	0.0462266
7539	ATL1	96.0086	68.2652	123.752	1.81281	0.85823	3.33351e-05	0.00065292
7541	ATL3	1242.52	979.906	1505.13	1.53599	0.61917	6.89388e-10	5.68389e-08
7542	ATM	1271.96	1386.87	1157.05	0.834285	-0.261387	0.00626786	0.0474632
7543	ATMIN	755.724	623.972	887.476	1.4223	0.508226	0.000579435	0.00684498
7551	ATP10D	155.187	128.892	181.483	1.40802	0.493667	0.00151344	0.0150429
7555	ATP11C	1817.47	1986.38	1648.56	0.829933	-0.268933	0.00560574	0.0433297
7564	ATP1A1	8713.68	9900.43	7526.94	0.760264	-0.395428	1.83209e-05	0.000390893
7571	ATP1B2	230.665	328.675	132.655	0.403607	-1.30898	4.97469e-11	5.49576e-09
7572	ATP1B3	1618.39	1776.5	1460.29	0.822006	-0.282779	0.00440289	0.0358778
7577	ATP2A2	3780.18	4130.56	3429.81	0.83035	-0.268208	0.00407024	0.0337565
7630	ATP5I	751.244	673.892	828.596	1.22957	0.298151	0.00445062	0.0362034
7651	ATP6AP2	1967.01	1756.73	2177.3	1.23941	0.309649	0.00271255	0.0243295
7661	ATP6V0D1	656.21	583.439	728.982	1.24946	0.3213	0.00515482	0.0405966
7663	ATP6V0E1	688.226	527.769	848.684	1.60806	0.685321	1.4517e-10	1.43883e-08
7669	ATP6V0E2-AS1	127.667	107.793	147.54	1.36873	0.452838	0.00571945	0.0440139
7680	ATP6V1G1	1247.25	1094.74	1399.75	1.27861	0.354579	0.00105956	0.0111965
7699	ATP8B3	72.8889	121.996	23.7818	0.194939	-2.3589	9.54219e-16	3.03073e-13
7706	ATPIF1	1536.33	1387.79	1684.87	1.21407	0.279852	0.0030966	0.0270469
7708	ATRAID	1296.51	1133.76	1459.27	1.28711	0.364133	0.000228456	0.00322004
7709	ATRIP	247.863	211.184	284.543	1.34737	0.430143	0.00129429	0.01329
7711	ATRNL1	221.622	253.875	189.369	0.745916	-0.422915	0.00318922	0.0276828
7712	ATRX	1597.53	1773.32	1421.74	0.801742	-0.31879	0.000582281	0.00687278
7713	ATXN1	457.823	519.742	395.904	0.761733	-0.392643	0.000799362	0.00891903
7717	ATXN2L	3033.57	3485.22	2581.91	0.740818	-0.432808	3.27339e-06	9.16747e-05
7735	AVEN	116.121	77.3594	154.883	2.00212	1.00153	1.60125e-08	8.77547e-07
7754	AZI1	481.984	421.181	542.788	1.28873	0.36595	0.00135513	0.013768
7767	B3GALTL	652.53	553.293	751.766	1.35871	0.44224	6.1309e-05	0.00109076
7768	B3GAT1	15.3501	22.2286	8.47152	0.381108	-1.39173	0.00147811	0.01476
7770	B3GAT3	690.454	529.069	851.84	1.61007	0.687126	6.13497e-08	2.85312e-06
7773	B3GNT3	15.5599	22.1176	9.00228	0.407019	-1.29683	0.00294461	0.0259873
7775	B3GNT5	365.415	416.602	314.228	0.754265	-0.406857	0.000424182	0.00532609
7778	B3GNT8	22.2485	13.4128	31.0841	2.3175	1.21257	0.000770257	0.0086322
7781	B4GALNT1	310.4	388.068	232.733	0.599722	-0.737633	4.8525e-07	1.75847e-05
7784	B4GALNT4	543.914	647.613	440.216	0.679752	-0.55692	0.000260424	0.00358387
7792	B4GALT7	323.724	274.289	373.158	1.36046	0.444091	0.000361321	0.00469503
7799	BACE1	616.465	480.703	752.227	1.56485	0.646022	1.85006e-09	1.32588e-07
7818	BAHD1	430.132	370.723	489.541	1.32051	0.40109	0.000415713	0.00524568
7820	BAI2	780.859	1120.59	441.131	0.39366	-1.34498	2.7086e-35	1.89264e-31
7823	BAIAP2-AS1	229.844	199.943	259.744	1.29909	0.377499	0.00547993	0.0426422
7840	BAP1	2100.14	1840.81	2359.47	1.28176	0.358124	9.47308e-05	0.00155977
7845	BARX2	156.151	190.788	121.514	0.636907	-0.650845	2.45001e-05	0.000504254
7846	BASP1	665.442	861.18	469.704	0.545419	-0.874562	2.15721e-15	6.34673e-13
7850	BATF3	67.4286	92.0692	42.7879	0.464736	-1.10552	2.53344e-07	1.00868e-05
7851	BAX	668.746	578.022	759.469	1.31391	0.393865	0.00020918	0.00299671
7854	BAZ2A	2123.73	2505.73	1741.73	0.695098	-0.524711	7.24106e-08	3.32328e-06
7857	BBIP1	366.037	408.394	323.681	0.792571	-0.335388	0.0027871	0.0248721
7870	BCAP29	801.454	662.124	940.783	1.42086	0.506761	1.01283e-05	0.000237888
7873	BCAR3	361.493	437.182	285.805	0.653744	-0.613201	9.05586e-07	2.98129e-05
7880	BCAS3	620.936	549.27	692.602	1.26095	0.33451	0.00187036	0.0180202
7881	BCAS4	155.163	181.33	128.996	0.711389	-0.49129	0.00130694	0.0133904
7885	BCDIN3D	117.982	93.2599	142.705	1.53019	0.613707	0.00054069	0.00647484
7893	BCL11B	29.2443	38.1078	20.3807	0.534817	-0.902884	0.00447835	0.036376
7907	BCL6B	94.0574	75.3916	112.723	1.49517	0.58031	0.00280391	0.0249823
7910	BCL7C	632.566	474.846	790.285	1.6643	0.734915	6.93857e-12	9.46014e-10
7929	BCS1L	507.869	446.198	569.541	1.27643	0.352116	0.00190757	0.0182904
7932	BDH2	209.789	161.83	257.748	1.59271	0.671485	2.04825e-05	0.000430117
7937	BDNF-AS	33.1528	20.0131	46.2924	2.31311	1.20983	0.00127472	0.0131218
7948	BEND4	380.082	491.095	269.069	0.547896	-0.868026	1.06034e-06	3.4396e-05
7949	BEND5	24.6368	13.9593	35.3143	2.52981	1.33903	0.000140899	0.00218335
7963	BFSP1	44.1771	26.7206	61.6336	2.3066	1.20577	6.4366e-06	0.000163697
7973	BHLHE40	1935.86	2220.51	1651.21	0.743617	-0.427369	0.00234249	0.0215725
7975	BHLHE41	167.761	207.549	127.973	0.616591	-0.697615	4.62817e-06	0.000123198
7981	BID	330.553	380.15	280.956	0.739066	-0.436225	0.000524607	0.00631973
7987	BIN3	161.333	128.661	194.006	1.50789	0.59253	8.14916e-05	0.00137401
7998	BLCAP	477.413	569.874	384.953	0.675504	-0.565963	8.04824e-07	2.69722e-05
8003	BLNK	10.6904	4.59156	16.7892	3.65654	1.87048	0.000355069	0.00462666
8013	BLZF1	346.776	271.754	421.799	1.55213	0.634252	5.45754e-05	0.000990567
8026	BMP6	90.662	143.731	37.593	0.261551	-1.93483	1.2649e-14	2.99611e-12
8028	BMP7	715.726	850.125	581.326	0.683812	-0.548328	4.85704e-07	1.75847e-05
8059	BNC1	55.5727	40.9394	70.2061	1.71488	0.778108	0.00516765	0.0406747
8063	BNIP3	418.884	505.558	332.21	0.657116	-0.60578	9.48413e-07	3.10037e-05
8064	BNIP3L	1358.12	1579.36	1136.88	0.719839	-0.474254	0.000152439	0.00232569
8065	BNIP3P1	182.286	216.696	147.877	0.682416	-0.551276	0.000200466	0.00289562
8070	BOC	184.182	231.226	137.138	0.593091	-0.753675	2.40246e-07	9.66167e-06
8083	BORA	722.607	642.042	803.172	1.25097	0.323042	0.00204601	0.0193606
8109	BRAT1	827.002	721.558	932.447	1.29227	0.369905	0.00339855	0.0291468
8111	BRCA2	562.163	449.866	674.461	1.49925	0.584239	9.42389e-05	0.00155397
8112	BRCC3	601.048	509.766	692.33	1.35813	0.441625	9.82081e-05	0.00160561
8114	BRD2	6799.67	7754.84	5844.49	0.753657	-0.40802	0.00054945	0.00655727
8117	BRD4	1040.32	1145.61	935.018	0.816171	-0.293056	0.0028039	0.0249823
8125	BRD8	1088.51	955.029	1221.99	1.27953	0.355613	0.000269286	0.00368226
8130	BRF2	169.9	138.411	201.39	1.45502	0.541035	0.00154621	0.0153142
8131	BRI3	396.866	298.611	495.121	1.65808	0.729514	5.85865e-07	2.04943e-05
8132	BRI3BP	960.86	1126.62	795.105	0.705747	-0.502777	8.50743e-07	2.8375e-05
8134	BRICD5	91.5563	113.69	69.4226	0.610631	-0.711628	0.000179594	0.00264471
8142	BRMS1	349.241	264.792	433.69	1.63785	0.711806	5.15911e-09	3.30727e-07
8143	BRMS1L	662.028	569.917	754.14	1.32325	0.404081	0.000329454	0.00434966
8144	BROX	733.242	645.03	821.454	1.27351	0.348814	0.00152101	0.0151074
8148	BRSK1	292.154	353.329	230.979	0.653723	-0.613248	3.52259e-06	9.7675e-05
8149	BRSK2	421.206	583.346	259.066	0.444103	-1.17103	9.23326e-23	9.92575e-20
8154	BRWD3	775.954	959.973	591.936	0.616618	-0.697552	1.26459e-07	5.38799e-06
8158	BSN	139.646	82.6869	196.604	2.3777	1.24957	4.89339e-14	9.98324e-12
8163	BSPRY	57.6791	77.7648	37.5933	0.483423	-1.04864	6.31829e-06	0.000161275
8165	BST2	94.289	65.6518	122.926	1.8724	0.904887	0.00235983	0.0217036
8167	BTAF1	2870.73	3257.03	2484.43	0.762791	-0.390641	1.84704e-05	0.000393482
8170	BTBD11	131.175	169.152	93.1984	0.550973	-0.859947	3.46528e-07	1.3286e-05
8182	BTBD9	231.702	192.499	270.904	1.4073	0.492929	0.000426711	0.00535064
8206	BTG2	557.081	480.119	634.042	1.32059	0.401187	0.000162249	0.0024394
8230	BVES	374.332	448.036	300.627	0.670989	-0.575639	1.62197e-06	4.9276e-05
8361	BZW2	614.996	676.5	553.493	0.818172	-0.289523	0.00661601	0.0495359
8370	C10orf118	512.193	571.316	453.07	0.793029	-0.334555	0.00482485	0.0385067
8398	C11orf1	115.311	83.6708	146.952	1.75631	0.812549	0.000624018	0.0072672
8402	C11orf30	628.986	740.814	517.159	0.698095	-0.518504	1.19556e-05	0.000272561
8410	C11orf49	437.583	381.748	493.418	1.29252	0.370189	0.000923291	0.0100451
8423	C11orf74	249.713	205.164	294.263	1.43428	0.520328	8.14829e-05	0.00137401
8436	C11orf96	78.9796	109.253	48.7057	0.445805	-1.16551	0.00350012	0.0298076
8438	C12orf23	1797.54	2227.81	1367.27	0.613727	-0.704332	6.83108e-07	2.33409e-05
8442	C12orf4	385.093	301.87	468.316	1.55138	0.633554	2.17285e-07	8.78889e-06
8452	C12orf55	29.9355	18.0913	41.7797	2.30939	1.20751	0.000213787	0.00304708
8454	C12orf57	568.946	647.211	490.682	0.758148	-0.399449	0.000247525	0.00343701
8461	C12orf73	220.355	263.138	177.573	0.674828	-0.567409	5.45598e-05	0.000990567
8472	C14orf119	812.031	912.003	712.059	0.780764	-0.357041	0.00060094	0.00706913
8476	C14orf159	149.444	110.105	188.783	1.71456	0.777843	6.24494e-07	2.1629e-05
8492	C14orf79	144.056	93.48	194.633	2.08208	1.05802	4.53102e-11	5.1272e-09
8493	C14orf80	262.622	226.678	298.566	1.31714	0.397408	0.00230799	0.0213322
8512	C15orf57	156.648	130.089	183.206	1.40832	0.493976	0.00225021	0.0209087
8524	C16orf52	332.916	276.697	389.136	1.40636	0.491966	0.000146521	0.00224923
8526	C16orf58	1224.66	1353.94	1095.39	0.809036	-0.305724	0.00407373	0.0337565
8529	C16orf70	349.147	292.705	405.588	1.38565	0.470567	0.000130066	0.00204462
8558	C17orf53	179.815	151.881	207.75	1.36785	0.451912	0.00151192	0.0150385
8566	C17orf70	487.502	396.005	578.999	1.4621	0.548042	2.3549e-06	6.85619e-05
8577	C17orf97	37.5804	18.5442	56.6165	3.05306	1.61026	4.32186e-07	1.59179e-05
8580	C18orf21	441.554	371.666	511.442	1.37608	0.460563	0.000104376	0.00169217
8594	C19orf26	52.8875	67.4452	38.3298	0.56831	-0.81525	0.000935423	0.0101434
8600	C19orf44	215.754	182.968	248.54	1.35838	0.441889	0.00146827	0.0146932
8620	C19orf81	34.3484	44.1851	24.5116	0.554749	-0.850092	0.00148237	0.0147972
8622	C19orf83	15.7679	23.1732	8.36266	0.360877	-1.47042	0.000765453	0.00858988
8629	C1GALT1	604.842	672.535	537.15	0.798695	-0.324283	0.00298453	0.0262484
8708	C1orf228	22.1929	6.26057	38.1253	6.08974	2.60638	3.67552e-11	4.24507e-09
8718	C1orf53	20.4904	9.1543	31.8266	3.47668	1.79771	2.42044e-06	7.02301e-05
8719	C1orf54	117.137	92.2063	142.067	1.54075	0.623634	0.00025904	0.00357358
8720	C1orf56	92.2217	60.6568	123.786	2.04077	1.02911	5.10422e-08	2.43452e-06
8727	C1orf85	478.982	370.867	587.098	1.58304	0.662699	2.93198e-09	2.01844e-07
8731	C1orf95	77.8792	117.053	38.7049	0.33066	-1.59658	6.34736e-15	1.65803e-12
8637	C1QL1	78.1239	104.262	51.986	0.49861	-1.00402	8.23716e-06	0.000200722
8734	C20orf112	237.056	270.08	204.032	0.75545	-0.404591	0.00394392	0.0328562
8758	C21orf2	171.305	202.32	140.29	0.693404	-0.528233	0.00496459	0.039349
8766	C21orf67	84.3528	56.5195	112.186	1.98491	0.989075	2.70382e-06	7.77488e-05
8781	C22orf46	327.5	260.323	394.676	1.5161	0.600368	1.28199e-06	4.05794e-05
8783	C2CD2L	297.474	354.804	240.143	0.676832	-0.56313	1.16429e-05	0.000267174
8796	C2orf42	99.3229	81.5857	117.06	1.43481	0.520863	0.00528605	0.0413968
8797	C2orf43	150.987	116.961	185.014	1.58185	0.661608	4.64684e-05	0.000861268
8798	C2orf44	422.177	369.125	475.23	1.28745	0.364516	0.00240384	0.0220721
8809	C2orf68	471.335	595.826	346.843	0.582122	-0.780607	1.57942e-09	1.16477e-07
8824	C3	97.6765	132.551	62.8019	0.473794	-1.07767	1.86596e-08	1.00295e-06
8827	C3orf14	384.216	315.359	453.073	1.43669	0.522748	1.63057e-05	0.000358008
8863	C4orf21	1228.15	1532.69	923.609	0.602605	-0.730716	1.8544e-13	3.3439e-11
8880	C5	158.908	81.0125	236.803	2.92304	1.54747	6.11986e-11	6.60364e-09
8881	C5AR1	13.1269	5.75817	20.4956	3.55938	1.83163	0.000104903	0.00169973
8901	C5orf54	175.236	142.527	207.946	1.45899	0.54497	0.000171537	0.00255296
8915	C6orf106	1194.25	1336.64	1051.87	0.786945	-0.345666	0.000974888	0.0104599
8929	C6orf203	150.004	122.796	177.212	1.44314	0.529212	0.000856508	0.00944354
8938	C6orf47	300.573	261.718	339.427	1.29692	0.375088	0.00186325	0.0179615
8948	C7orf13	22.3321	14.1078	30.5563	2.16592	1.11498	0.00208306	0.0196437
8951	C7orf31	137.369	107.064	167.673	1.5661	0.647179	0.00011294	0.0018069
8955	C7orf49	533.072	605.846	460.298	0.759761	-0.396382	0.000267361	0.00366311
8956	C7orf50	989.963	742.514	1237.41	1.66652	0.736836	3.56614e-13	6.1527e-11
8978	C8orf33	1370.27	1184.66	1555.88	1.31335	0.393255	4.31176e-05	0.000809361
8981	C8orf4	18.7081	3.10049	34.3158	11.0679	3.4683	4.146e-12	6.00418e-10
8986	C8orf48	11.4818	5.59831	17.3652	3.10187	1.63314	0.00175234	0.0170957
8999	C9orf114	481.878	414.453	549.303	1.32537	0.406392	0.000488871	0.00596418
9026	C9orf43	4.04128	0.724452	7.3581	10.1568	3.34437	0.00329425	0.0284092
9035	C9orf72	508.617	588.451	428.783	0.728664	-0.456675	5.0714e-05	0.000931311
9036	C9orf78	648.503	579.264	717.742	1.23906	0.309243	0.00430645	0.0352461
9040	C9orf9	170.79	138.463	203.118	1.46695	0.552824	0.000141989	0.00219502
9046	CA11	209.332	276.125	142.538	0.516207	-0.953977	1.80886e-11	2.18865e-09
9065	CAB39L	112.186	131.709	92.6628	0.703543	-0.507289	0.00548544	0.0426679
9067	CABLES1	318.224	365.705	270.743	0.740331	-0.433758	0.00221427	0.0206503
9077	CACFD1	291.246	254.952	327.54	1.28471	0.361441	0.00302088	0.0265272
9089	CACNA1D	73.009	54.5174	91.5005	1.67837	0.747064	0.000243587	0.00339408
9092	CACNA1G	58.4525	87.5173	29.3878	0.335794	-1.57435	2.05423e-06	6.06932e-05
9094	CACNA1H	446.931	540.095	353.767	0.655009	-0.610414	0.000185897	0.0027246
9095	CACNA1I	13.8056	20.7283	6.88282	0.332049	-1.59053	0.00140561	0.0142019
9098	CACNA2D2	269.286	327.012	211.56	0.64695	-0.628274	2.19571e-06	6.44643e-05
9102	CACNB1	108.782	131.133	86.4304	0.659105	-0.601419	0.000690253	0.00791978
9105	CACNB4	218.55	295.386	141.714	0.479758	-1.05962	2.02142e-14	4.51989e-12
9113	CACNG8	130.699	105.462	155.936	1.47861	0.564237	0.000679666	0.00781434
9121	CAD	2051.35	2286.86	1815.84	0.794034	-0.332727	0.000516085	0.00623091
9123	CADM2	21.2014	13.4924	28.9104	2.14272	1.09944	0.00285518	0.0253421
9129	CADPS2	107.896	131.397	84.3949	0.642288	-0.638707	0.000408949	0.00517776
9135	CALCB	216.914	354.677	79.1511	0.223164	-2.16383	1.86392e-30	6.51206e-27
9148	CALM2	4558.87	4133.77	4983.97	1.20567	0.269838	0.00205884	0.019467
9163	CALU	5998.63	7516.51	4480.75	0.596121	-0.746323	5.39963e-11	5.87236e-09
9166	CAMK1D	319.015	362.904	275.126	0.758122	-0.399498	0.0017258	0.0168954
9170	CAMK2D	895.774	986.71	804.838	0.815678	-0.293929	0.00423871	0.0348652
9171	CAMK2G	583.019	664.808	501.229	0.753946	-0.407467	0.000249478	0.00345879
9172	CAMK2N1	213.979	250.536	177.423	0.708175	-0.497823	0.000310701	0.00413332
9173	CAMK2N2	19.5347	28.7468	10.3226	0.359087	-1.47759	0.000281721	0.00381888
9175	CAMKK1	393.944	481.761	306.126	0.635432	-0.654191	8.98043e-08	4.01605e-06
9178	CAMKV	112.049	135.442	88.6557	0.654568	-0.611385	0.000419739	0.00527979
9184	CAMTA1	451.785	534.601	368.969	0.690176	-0.534964	4.41059e-06	0.000118194
9186	CAMTA2	1101.95	1272.72	931.189	0.731652	-0.450771	1.27757e-05	0.000288434
9189	CANT1	727.581	633.02	822.142	1.29876	0.377138	0.000202938	0.00291776
9193	CAP2	447.626	393.268	501.983	1.27644	0.352124	0.00227751	0.0211203
9205	CAPN3	2.78806	0.282293	5.29383	18.753	4.22905	0.00465351	0.0374829
9251	CASC2	89.9606	52.8946	127.027	2.4015	1.26394	2.08326e-10	2.00094e-08
9261	CASD1	273.911	199.9	347.923	1.74048	0.799489	9.8793e-05	0.00161289
9264	CASKIN1	194.305	242.325	146.286	0.603679	-0.728145	5.56987e-07	1.96925e-05
9265	CASKIN2	316.126	357.876	274.377	0.766683	-0.383299	0.00131619	0.0134704
9281	CASP8	175.162	132.689	217.635	1.64019	0.713861	3.96431e-06	0.000108073
9282	CASP8AP2	1217.15	1339.03	1095.27	0.817959	-0.289899	0.00218441	0.0204303
9290	CAT	340.152	275.165	405.139	1.47235	0.558119	0.000282795	0.00382396
9305	CBFB	1595.98	1067.71	2124.25	1.98953	0.992425	5.27552e-16	1.79818e-13
9306	CBL	1099.83	1273.7	925.952	0.726977	-0.460019	9.66251e-06	0.000228483
9317	CBR4	423.933	488.44	359.427	0.735868	-0.44248	0.000132651	0.00208058
9345	CBX6	2320.47	1710.37	2930.57	1.71341	0.776869	5.92127e-05	0.00105886
9346	CBX7	291.389	216.821	365.958	1.68784	0.755175	4.36052e-09	2.90875e-07
9348	CBY1	1000.73	841.957	1159.51	1.37716	0.461692	1.02802e-05	0.000240446
9351	CC2D1B	549.313	453.777	644.848	1.42107	0.506974	5.40849e-06	0.000141675
9352	CC2D2A	145.175	108.887	181.462	1.66652	0.736837	1.14501e-05	0.000263399
9354	CCAR1	1309.6	1056.38	1562.81	1.47941	0.565017	1.20613e-05	0.000274299
9358	CCBL1	312.411	456.697	168.125	0.368134	-1.4417	5.26746e-15	1.41563e-12
9359	CCBL2	620.032	725.284	514.781	0.709764	-0.494588	5.83415e-06	0.000150502
9375	CCDC115	371.36	303.538	439.181	1.44688	0.532941	8.34707e-06	0.000203047
9381	CCDC121	102.503	74.8629	130.144	1.73843	0.797785	1.84623e-05	0.000393482
9382	CCDC122	112.08	88.3714	135.789	1.53657	0.619714	0.00245393	0.0224081
9383	CCDC124	671.514	751.522	591.507	0.787078	-0.345421	0.00149204	0.0148619
9394	CCDC136	228.333	264.668	191.999	0.725435	-0.463082	0.000450782	0.00558234
9400	CCDC142	151.743	112.44	191.046	1.6991	0.764772	7.35572e-07	2.483e-05
9421	CCDC160	9.00717	4.08916	13.9252	3.40539	1.76782	0.00287308	0.0254686
9422	CCDC162P	132.249	80.3431	184.155	2.29211	1.19668	1.38045e-09	1.03441e-07
9436	CCDC176	50.7447	36.8803	64.6092	1.75186	0.808887	0.000549378	0.00655727
9444	CCDC183	14.7343	21.8956	7.57312	0.345875	-1.53168	0.000481949	0.00589775
9449	CCDC24	96.3114	80.1482	112.475	1.40333	0.488859	0.00597289	0.0455753
9450	CCDC25	644.916	722.957	566.876	0.784107	-0.350878	0.00131986	0.0134958
9454	CCDC28B	261.031	308.077	213.985	0.694583	-0.525781	0.000158414	0.00239334
9456	CCDC30	52.4213	28.2751	76.5675	2.70795	1.4372	4.27568e-07	1.58495e-05
9465	CCDC40	85.8657	102.103	69.628	0.681937	-0.55229	0.00428156	0.0351246
9473	CCDC53	246.644	178.632	314.656	1.76147	0.816783	1.66407e-09	1.21881e-07
9489	CCDC65	8.0597	3.19817	12.9212	4.04019	2.01442	0.0014768	0.0147575
9493	CCDC69	128.965	159.919	98.0106	0.612876	-0.706333	1.2744e-05	0.00028795
9496	CCDC71	260.838	216.629	305.048	1.40816	0.493813	0.000173469	0.00257212
9506	CCDC80	121.289	148.823	93.7546	0.629972	-0.666641	0.000613826	0.00716045
9514	CCDC86	492.958	422.598	563.318	1.33299	0.414664	0.00639541	0.0482649
9519	CCDC89	29.966	16.5681	43.3639	2.61731	1.38808	1.12151e-05	0.000258418
9521	CCDC90B	521.219	448.494	593.944	1.32431	0.405238	0.000865116	0.00952343
9526	CCDC96	19.8081	10.123	29.4933	2.91351	1.54276	5.86412e-05	0.00105066
9564	CCM2	486.206	558.821	413.591	0.740114	-0.434181	0.00024932	0.00345831
9565	CCM2L	16.3865	27.0584	5.71454	0.211193	-2.24336	5.181e-07	1.85535e-05
9568	CCNB1	2024.05	1697.18	2350.92	1.38519	0.470084	3.72464e-07	1.40681e-05
9569	CCNB1IP1	1319.95	1486.19	1153.7	0.77628	-0.365352	8.28385e-05	0.00139394
9576	CCND1	22.1697	36.2428	8.09668	0.223401	-2.16229	2.50495e-08	1.29088e-06
9577	CCND2	433.237	538.53	327.944	0.608962	-0.715575	4.86404e-10	4.19598e-08
9584	CCNE2	739.587	817.904	661.27	0.808493	-0.306693	0.00233569	0.0215304
9588	CCNG2	712.904	595.36	830.448	1.39487	0.480129	0.00148608	0.0148237
9589	CCNH	329.758	397.061	262.456	0.660997	-0.597284	1.0608e-06	3.4396e-05
9592	CCNJ	494.919	556.38	433.458	0.779068	-0.360178	0.00203875	0.0193098
9604	CCNY	613.228	719.283	507.173	0.705109	-0.504082	3.88461e-06	0.000106238
9608	CCP110	1066.48	938.791	1194.18	1.27204	0.347143	0.000753598	0.00848632
9644	CCT8	3738.82	4082.11	3395.53	0.831806	-0.265682	0.00451905	0.0366547
9651	CD109	415.649	319.341	511.957	1.60317	0.680928	1.13314e-08	6.49397e-07
9662	CD19	29.6044	39.6189	19.5899	0.49446	-1.01608	0.00123143	0.0127476
9681	CD24P4	6.36865	10.3009	2.43642	0.236525	-2.07994	0.00557611	0.0431365
9718	CD55	847.477	968.985	725.968	0.749205	-0.416568	5.65148e-05	0.00102037
9734	CD81-AS1	10.8364	17.488	4.18493	0.239304	-2.06308	0.000196901	0.00285742
9736	CD83	204.919	172.257	237.581	1.37923	0.463858	0.000887224	0.00972467
9739	CD8A	13.4536	6.41377	20.4934	3.19523	1.67592	0.000436662	0.00544366
9742	CD9	533.5	637.801	429.199	0.672935	-0.571461	6.09876e-07	2.12015e-05
9749	CDA	19.6457	27.0556	12.2357	0.452245	-1.14483	0.00636324	0.0480813
9754	CDC14B	748.297	858.448	638.145	0.743371	-0.427846	5.2958e-05	0.000963029
9756	CDC20	1255.17	1029.03	1481.32	1.43953	0.525603	6.40514e-06	0.000163045
9779	CDC42EP3	334.745	292.248	377.242	1.29083	0.368295	0.00378317	0.0317632
9790	CDC45	1479.5	1768.67	1190.33	0.673005	-0.571311	7.37355e-07	2.48602e-05
9792	CDC6	2064.62	2482.24	1647	0.663512	-0.591805	2.70985e-10	2.49968e-08
9795	CDCA2	351.852	277.893	425.81	1.53228	0.61568	2.71529e-07	1.07193e-05
9796	CDCA3	468.912	398.856	538.968	1.35128	0.434331	0.000102283	0.0016621
9797	CDCA4	687.919	829.291	546.547	0.659053	-0.601534	3.28169e-05	0.00064503
9800	CDCA7L	936.79	1036.47	837.115	0.807663	-0.308174	0.00349526	0.0297843
9801	CDCA8	932.69	831.296	1034.08	1.24394	0.314917	0.00136913	0.0138851
9804	CDH1	138.723	176.248	101.198	0.574178	-0.80043	5.18435e-07	1.85535e-05
9818	CDH2	1471.11	1327.84	1614.38	1.2158	0.281901	0.00318488	0.0276623
9821	CDH23	315.217	373.55	256.883	0.687682	-0.540187	1.78414e-05	0.00038359
9824	CDH26	24.4735	35.4983	13.4487	0.378854	-1.40029	4.2622e-05	0.000800595
9825	CDH3	164.079	204.29	123.867	0.606331	-0.721823	0.000162866	0.00244737
9832	CDHR1	182.265	239.355	125.175	0.522966	-0.93521	6.52872e-10	5.41703e-08
9848	CDK16	3508.31	4069.11	2947.5	0.724361	-0.465219	6.76669e-07	2.31969e-05
9867	CDK6	498.248	607.865	388.63	0.639336	-0.645353	5.68677e-09	3.57985e-07
9877	CDKN1A	1766.26	1546.72	1985.8	1.28388	0.360508	0.000133362	0.00209057
9878	CDKN1B	803.045	687.177	918.913	1.33723	0.419247	3.98201e-05	0.000759707
9888	CDKN2C	941.027	729.704	1152.35	1.5792	0.659196	1.2212e-10	1.23222e-08
9893	CDON	499.268	596.175	402.36	0.674903	-0.567249	1.33467e-06	4.18207e-05
9896	CDR2	638.257	748.184	528.329	0.706148	-0.501957	9.63557e-05	0.00158048
9897	CDR2L	351.245	413.936	288.554	0.697099	-0.520565	2.71884e-05	0.000549614
9907	CDS2	949.074	1156.77	741.374	0.640898	-0.641833	6.99173e-10	5.73076e-08
9939	CDYL2	165.767	200.416	131.118	0.654231	-0.612127	3.34976e-05	0.000655183
9974	CECR2	457.861	504.676	411.046	0.814473	-0.29606	0.00597081	0.0455719
9976	CECR5	851.305	1020.09	682.522	0.669082	-0.579745	7.82812e-06	0.00019355
9981	CEL	19.158	12.5278	25.7882	2.05847	1.04157	0.00646672	0.0486434
9987	CELF1	1691.43	1872.93	1509.94	0.806192	-0.310805	0.00136459	0.013849
9988	CELF2	866.659	671.352	1061.97	1.58183	0.661595	7.66114e-07	2.57366e-05
9998	CELSR3	442.003	567.176	316.83	0.558609	-0.840089	7.54818e-13	1.23375e-10
10004	CENPBD1	140.755	106.671	174.839	1.63905	0.712856	1.4373e-05	0.000320866
10008	CENPE	1491.16	1229.86	1752.46	1.42493	0.510888	0.00502746	0.0397954
10009	CENPF	2858.34	1916.89	3799.78	1.98226	0.987149	3.22549e-11	3.74076e-09
10019	CENPP	237.849	182.991	292.708	1.59958	0.677695	0.000756495	0.00851209
10029	CEP112	161.155	127.554	194.757	1.52686	0.61057	0.000163818	0.00245903
10034	CEP164	954.665	803.614	1105.72	1.37593	0.460405	5.77299e-06	0.000149265
10036	CEP170	1179.67	1292.29	1067.05	0.825709	-0.276294	0.00566829	0.0437166
10037	CEP170B	741.206	862.314	620.099	0.719111	-0.475714	7.16343e-06	0.000178766
10045	CEP44	744.33	823.267	665.393	0.808234	-0.307154	0.00374044	0.03148
10048	CEP57L1	349.021	390.957	307.085	0.785471	-0.348371	0.00435309	0.0355355
10051	CEP68	378.048	322.483	433.613	1.34461	0.427183	0.000282385	0.00382211
10058	CEP89	355.29	314.559	396.02	1.25897	0.332242	0.00533961	0.0417461
10059	CEP95	713.144	625.685	800.602	1.27956	0.355648	0.0015857	0.0156617
10063	CERCAM	1119.2	915.99	1322.41	1.4437	0.529767	5.8299e-08	2.74319e-06
10064	CERK	1466.01	1294.48	1637.53	1.26501	0.33915	0.000610359	0.00713788
10082	CETN2	791.071	654.905	927.238	1.41584	0.501654	0.000291432	0.00392366
10121	CGN	408.683	355.438	461.928	1.2996	0.378072	0.00222628	0.0207208
10166	CHCHD5	153.697	118.577	188.818	1.59236	0.671169	1.17523e-05	0.000269464
10169	CHD1	1276.69	1411.87	1141.5	0.808502	-0.306676	0.000979596	0.0104823
10172	CHD3	1858.96	2038.92	1679	0.823479	-0.280197	0.00263341	0.023768
10176	CHD7	655.102	732.399	577.806	0.788922	-0.342046	0.00119824	0.0124548
10190	CHGB	8.19482	0.337805	16.0518	47.5181	5.5704	3.29923e-06	9.21213e-05
10199	CHID1	779.664	694.227	865.102	1.24614	0.317463	0.00198449	0.0188726
10201	CHKA	315.246	241.755	388.736	1.60798	0.685245	1.93287e-08	1.03296e-06
10216	CHMP3	506.227	438.304	574.151	1.30994	0.389498	0.0047801	0.038249
10222	CHMP6	169.056	132.494	205.617	1.5519	0.634033	5.69791e-05	0.0010268
10228	CHORDC1	522.073	619.33	424.816	0.685928	-0.54387	0.000125355	0.00198396
10236	CHRD	300.516	359.744	241.288	0.670721	-0.576216	5.09063e-06	0.00013461
10263	CHST1	31.9244	43.4632	20.3855	0.469029	-1.09225	0.000478481	0.00585788
10264	CHST10	327.047	263.406	390.687	1.48321	0.568724	7.06357e-06	0.000176906
10265	CHST11	252.982	305.62	200.343	0.655531	-0.609263	1.63955e-05	0.000358979
10269	CHST15	361.882	440.435	283.329	0.643293	-0.636452	1.71379e-07	7.1069e-06
10271	CHST3	456.381	359.654	553.108	1.53789	0.62095	8.14756e-08	3.68486e-06
10280	CHTF18	1643.41	1871.22	1415.6	0.756511	-0.402568	0.00252019	0.0229071
10284	CHUK	865.386	950.619	780.154	0.82068	-0.285109	0.0056259	0.0434566
10325	CILP2	236.883	285.642	188.124	0.6586	-0.602525	0.00132222	0.0135122
10327	CIPC	324.582	275.931	373.232	1.35263	0.435765	0.000693282	0.00795127
10349	CKAP2	3209.3	2832.66	3585.94	1.26593	0.340196	0.000240317	0.00336179
10350	CKAP2L	882.937	775.012	990.862	1.27851	0.354466	0.000655232	0.00758647
10351	CKAP4	2001.53	2260.91	1742.16	0.770554	-0.376032	0.000155598	0.00236356
10353	CKB	6276.59	7899.61	4653.56	0.589087	-0.763446	5.22283e-11	5.72463e-09
10362	CKS1B	1912.41	2154.86	1669.95	0.774967	-0.367793	0.000203203	0.00292006
10372	CLCA2	5.24109	0.951232	9.53094	10.0196	3.32475	0.000367885	0.00476257
10385	CLCNKB	27.6038	37.948	17.2597	0.454825	-1.13662	0.000566243	0.00671468
10412	CLDND1	1121.83	1332.07	911.583	0.684337	-0.547222	4.00507e-08	1.94681e-06
10466	CLMN	350.169	391.704	308.634	0.787926	-0.343868	0.00479055	0.0382997
10468	CLN3	254.483	221.53	287.436	1.29751	0.375743	0.005382	0.042007
10469	CLN5	715.518	641.531	789.505	1.23066	0.299429	0.00379575	0.0318401
10470	CLN6	633.463	527.779	739.147	1.40048	0.485926	9.40417e-06	0.000223319
10471	CLN8	230.994	269.792	192.196	0.712384	-0.489272	0.000384311	0.00492444
10476	CLP1	205.862	170.668	241.056	1.41243	0.498175	0.00617586	0.0468427
10477	CLPB	526.389	701.825	350.953	0.500058	-0.999834	2.97961e-18	1.54222e-15
10482	CLPTM1	1226.64	1106.09	1347.19	1.21798	0.284486	0.00340263	0.029155
10494	CLSTN3	964.057	1096.95	831.164	0.757704	-0.400294	0.000193537	0.00281737
10495	CLTA	1026.09	854.356	1197.83	1.40202	0.487509	9.04109e-07	2.97993e-05
10498	CLTCL1	468.711	571.07	366.352	0.641519	-0.640436	2.81108e-08	1.42595e-06
10499	CLU	545.394	642.351	448.437	0.698119	-0.518456	0.00027632	0.00375456
10507	CLUL1	70.7084	48.745	92.6718	1.90115	0.926876	1.65998e-05	0.000362755
10515	CMAS	987.328	1128.85	845.802	0.749258	-0.416465	6.54995e-05	0.00115357
10518	CMC2	494.869	558.557	431.18	0.771953	-0.373415	0.000745334	0.00841361
10529	CMTM3	443.776	349.159	538.392	1.54197	0.624772	1.99742e-08	1.06339e-06
10536	CMTR2	309.618	218.268	400.968	1.83705	0.877387	6.14462e-09	3.80803e-07
10552	CNIH2	81.0394	105.049	57.0297	0.542886	-0.881278	1.13983e-05	0.000262424
10555	CNKSR1	15.0679	4.92937	25.2064	5.11353	2.35432	4.3071e-07	1.59027e-05
10557	CNKSR3	387.38	447.013	327.748	0.733196	-0.447729	0.000140808	0.00218335
10559	CNN2	457.687	660.91	254.463	0.38502	-1.377	2.31792e-11	2.72209e-09
10572	CNN3	2646.37	3075.47	2217.28	0.720957	-0.472015	6.35278e-07	2.1921e-05
10578	CNOT1	5340.61	6050.5	4630.71	0.765343	-0.385822	3.31035e-05	0.000649293
10586	CNOT6	1713.01	1907.95	1518.07	0.795655	-0.329785	0.000381161	0.00489588
10587	CNOT6L	723.006	896.648	549.364	0.612687	-0.706779	1.46698e-11	1.81426e-09
10598	CNPY4	266.81	301.346	232.275	0.770793	-0.375585	0.00407252	0.0337565
10618	CNTNAP2	227.214	258.725	195.702	0.756409	-0.402761	0.00240963	0.0221153
10623	CNTRL	436.543	372.521	500.566	1.34373	0.426238	0.00654086	0.0490521
10625	COA1	864.353	957.912	770.794	0.804661	-0.313547	0.00264965	0.0238819
10626	COA3	428.295	344.819	511.771	1.48418	0.569662	8.36375e-07	2.7996e-05
10631	COASY	1069.82	1234.2	905.436	0.73362	-0.446895	1.7738e-05	0.000381955
10632	COBL	383.874	451.041	316.707	0.70217	-0.510108	2.61401e-05	0.000531356
10638	COG4	935.299	837.317	1033.28	1.23404	0.303385	0.00277054	0.0247718
10640	COG6	879.72	1011.81	747.626	0.738898	-0.436553	3.52087e-05	0.000684818
10643	COIL	577.925	511.631	644.219	1.25915	0.332448	0.00321884	0.0278707
10648	COL12A1	82.0328	109.48	54.5855	0.498588	-1.00408	1.28457e-06	4.0615e-05
10649	COL13A1	40.075	60.7231	19.4268	0.319925	-1.6442	3.12058e-09	2.13252e-07
10650	COL14A1	441.072	536.139	346.005	0.645365	-0.631813	1.56687e-07	6.55599e-06
10651	COL15A1	9.95118	15.6122	4.29019	0.274797	-1.86356	0.0014412	0.0144807
10654	COL18A1	2422.33	2763.86	2080.79	0.752857	-0.409553	0.00436161	0.0355933
10658	COL1A1	251.501	343.142	159.86	0.465872	-1.102	7.48409e-16	2.43233e-13
10663	COL23A1	58.265	79.1937	37.3364	0.471456	-1.0848	6.98907e-06	0.000175197
10665	COL25A1	136.388	159.34	113.436	0.711914	-0.490225	0.00128523	0.0132164
10667	COL27A1	275.745	382.115	169.375	0.443258	-1.17378	9.13978e-19	5.2134e-16
10669	COL2A1	1456.08	1822.43	1089.73	0.597955	-0.741891	9.8896e-14	1.86766e-11
10679	COL4A6	391.07	445.052	337.088	0.757412	-0.400849	0.000821045	0.00912817
10680	COL5A1	915.038	1131.51	698.571	0.617382	-0.695765	7.32812e-11	7.75837e-09
10682	COL5A2	80.8848	63.8055	97.9642	1.53536	0.618573	0.00131969	0.0134958
10696	COL9A3	106.442	127.54	85.3449	0.669164	-0.579569	0.00177485	0.0172932
10703	COLGALT2	342.699	253.961	431.437	1.69883	0.764545	4.73533e-10	4.12313e-08
10704	COLQ	30.6292	17.7395	43.5189	2.45323	1.29468	4.84484e-05	0.00089205
10705	COMMD1	139.488	104.97	174.007	1.65769	0.729172	6.23103e-06	0.000159485
10707	COMMD2	958.906	818.637	1099.18	1.34269	0.425128	6.20526e-05	0.00110166
10710	COMMD4	728.898	594.771	863.026	1.45102	0.53707	3.73954e-07	1.41053e-05
10712	COMMD6	1260.34	1086.07	1434.6	1.32091	0.401529	2.95589e-05	0.000591389
10715	COMMD9	204.206	162.498	245.914	1.51334	0.597733	8.81405e-06	0.000211462
10716	COMP	16.2379	22.731	9.74475	0.428698	-1.22197	0.00365095	0.030885
10719	COPA	4816.37	5492.65	4140.09	0.753752	-0.407839	1.31506e-05	0.000295942
10721	COPB2	3215.38	3937.97	2492.79	0.633014	-0.65969	6.2553e-08	2.90424e-06
10723	COPG1	2444.45	2970.76	1918.13	0.64567	-0.63113	8.57524e-11	8.84421e-09
10730	COPS5	563.301	498.94	627.663	1.25799	0.331124	0.00177525	0.0172932
10738	COPZ1	3002.32	3396.49	2608.15	0.767894	-0.38102	0.000111379	0.00178603
10739	COPZ2	38.5173	25.8877	51.147	1.97573	0.982383	0.000470282	0.00577723
10743	COQ2	246.309	202.818	289.8	1.42887	0.514871	0.00020182	0.00290879
10752	CORO1B	605.77	530.276	681.265	1.28474	0.361471	0.000608865	0.00713425
10753	CORO1C	1854.45	2254.54	1454.35	0.645077	-0.632458	7.62246e-11	7.97932e-09
10755	CORO2B	61.5076	84.7324	38.2827	0.451807	-1.14622	2.71978e-07	1.07218e-05
10756	CORO6	304.451	378.667	230.235	0.608015	-0.71782	1.73644e-08	9.42396e-07
10760	COTL1	783.147	943.823	622.471	0.659521	-0.60051	4.16177e-08	2.01248e-06
10768	COX15	762.091	659.691	864.49	1.31045	0.390059	0.000106705	0.00172559
10772	COX18	271.316	304.752	237.88	0.780568	-0.357404	0.00488643	0.0389105
10773	COX19	287.826	340.088	235.565	0.692657	-0.529786	4.13617e-05	0.000782707
10783	COX5B	1024.57	896.121	1153.01	1.28667	0.363645	0.000157297	0.0023816
10794	COX6B1	1051.19	942.026	1160.36	1.23177	0.30073	0.00132648	0.0135459
10841	CPAMD8	28.6539	37.5017	19.8062	0.52814	-0.921007	0.00373226	0.0314381
10848	CPEB2	230.299	262.655	197.944	0.753627	-0.408077	0.00216525	0.0202675
10859	CPM	96.3302	123.715	68.9452	0.557291	-0.843498	2.3453e-05	0.000485205
10873	CPPED1	130.176	101.634	158.719	1.56167	0.643093	0.000134029	0.00209983
10875	CPS1	760.413	667.898	852.927	1.27703	0.352793	0.000978651	0.010482
10877	CPSF1P1	67.4775	85.0233	49.9316	0.58727	-0.767905	0.000451986	0.00558983
10881	CPSF4	643.048	713.586	572.511	0.802301	-0.317784	0.0025579	0.023167
10888	CPT2	540.485	474.218	606.752	1.27948	0.355555	0.000978821	0.010482
11030	CRABP2	881.3	1001.24	761.363	0.760421	-0.395129	0.00153797	0.0152487
11033	CRAT	669.465	791.291	547.64	0.692085	-0.530979	0.0063979	0.0482649
11040	CREB1	755.672	833.656	677.688	0.812911	-0.298831	0.00306338	0.0268321
11042	CREB3L1	85.6605	113.764	57.5569	0.505932	-0.982984	4.4369e-07	1.62241e-05
11043	CREB3L2	3190.65	3619.4	2761.9	0.763083	-0.390087	4.36384e-05	0.000817158
11046	CREB5	746.239	852.326	640.151	0.751063	-0.412994	6.59982e-05	0.00115996
11048	CREBL2	555.081	430.959	679.203	1.57603	0.656292	1.91778e-07	7.88265e-06
11051	CREG1	1060.64	922.435	1198.85	1.29966	0.37813	0.000672452	0.00774414
11052	CREG2	52.341	67.3475	37.3345	0.554357	-0.851114	0.000562777	0.00668119
11053	CRELD1	573.36	687.584	459.136	0.667753	-0.582614	5.87896e-06	0.000151305
11055	CREM	224.483	252.659	196.308	0.776969	-0.364071	0.00623642	0.0472635
11058	CRHR1	26.9032	39.7788	14.0277	0.352644	-1.50372	7.85382e-06	0.000193917
11067	CRIP2	71.8116	100.583	43.0404	0.42791	-1.22462	1.31907e-08	7.40321e-07
11074	CRISPLD1	334.898	270.334	399.463	1.47767	0.563319	0.00046484	0.00572599
11078	CRLF1	47.6588	73.2361	22.0816	0.301512	-1.72971	1.7999e-05	0.000386088
11080	CRLF3	481.13	544.062	418.198	0.768658	-0.379586	0.000966946	0.0103947
11084	CRNKL1	520.18	437.022	603.337	1.38056	0.465258	3.71862e-05	0.000716879
11092	CROT	224.081	174.17	273.992	1.57313	0.653635	7.19212e-06	0.000179322
11102	CRY1	692.616	861.329	523.904	0.608251	-0.717261	4.56747e-11	5.14761e-09
11105	CRYAB	97.2583	139.685	54.832	0.392541	-1.34908	1.22448e-05	0.000278021
11111	CRYBB2P1	305.589	370.886	240.292	0.647889	-0.626182	2.57509e-05	0.00052651
11136	CSDC2	79.6583	102.19	57.1263	0.559019	-0.839031	2.6528e-05	0.000537678
11139	CSF1	142.075	82.048	202.102	2.46321	1.30054	2.19884e-15	6.40183e-13
11148	CSGALNACT2	527.019	599.743	454.295	0.757483	-0.400715	0.000129866	0.00204264
11160	CSNK1A1	961.276	1047.63	874.924	0.835147	-0.259898	0.00668275	0.0499687
11166	CSNK1G1	331.066	272.792	389.341	1.42724	0.51323	2.18442e-05	0.000454952
11169	CSNK1G3	733.699	811.613	655.784	0.808001	-0.307571	0.00294393	0.0259873
11170	CSNK2A1	1895.75	2132.46	1659.04	0.777996	-0.362166	0.000215105	0.00306276
11175	CSPG4	370.817	298.923	442.71	1.48102	0.56659	8.98372e-07	2.96452e-05
11189	CSRNP1	258.609	354.847	162.371	0.457581	-1.1279	4.59573e-12	6.5536e-10
11193	CSRP2	1114.27	1442.8	785.737	0.544591	-0.876756	1.71196e-07	7.1069e-06
11215	CSTF2T	690.792	608.713	772.871	1.26968	0.344466	0.00130341	0.0133591
11216	CSTF3	970.884	756.459	1185.31	1.56692	0.64793	4.13246e-06	0.00011152
11284	CTA-217C2.1	71.0909	87.059	55.1229	0.633167	-0.659341	0.00166377	0.0163396
11298	CTA-250D10.23	56.5967	39.7996	73.3937	1.84408	0.882902	0.000164046	0.00246113
11344	CTA-390C10.10	28.828	37.9527	19.7033	0.519155	-0.945763	0.00460479	0.0372209
11359	CTA-445C9.15	53.8997	41.8792	65.9201	1.57406	0.654486	0.00573227	0.0440774
11384	CTA-989H11.1	3.9642	0.564585	7.36382	13.0429	3.70519	0.000987669	0.0105485
11653	CTB-89H12.4	272.073	235.057	309.088	1.31495	0.395006	0.00318818	0.0276824
11664	CTBP1	1765	2052.29	1477.71	0.72003	-0.473871	9.35576e-07	3.06198e-05
12116	CTC1	486.539	572.181	400.896	0.700646	-0.513242	8.10558e-06	0.000198034
11741	CTC-273B12.6	12.6765	6.874	18.4789	2.68824	1.42666	0.00419722	0.0345341
11828	CTC-360G5.9	61.0424	46.3264	75.7584	1.63532	0.709573	0.00664615	0.0497216
11879	CTC-429P9.3	69.6273	54.1142	85.1404	1.57335	0.653837	0.00368484	0.031097
11947	CTC-462L7.1	82.6096	63.6646	101.555	1.59515	0.673695	0.00220614	0.0205951
12055	CTC-534A2.2	58.2333	42.5643	73.9023	1.73625	0.795976	0.00484959	0.0386612
12118	CTCFL	517.237	679.366	355.108	0.522705	-0.93593	5.27124e-16	1.79818e-13
12143	CTD-2008A1.2	5.31342	9.19647	1.43036	0.155534	-2.6847	0.00214301	0.0201064
12534	CTD-2227E11.1	20.2099	31.5804	8.83944	0.279902	-1.837	0.000281873	0.00381888
12539	CTD-2228K2.5	280.678	243.454	317.902	1.3058	0.384931	0.00272743	0.0244333
12540	CTD-2228K2.7	646.014	834.383	457.645	0.548483	-0.86648	0.00253292	0.0230004
12606	CTD-2270L9.4	16.3299	9.63195	23.0279	2.39078	1.25748	0.0031954	0.0277279
12650	CTD-2292M16.8	55.3123	38.0844	72.5403	1.90473	0.929584	0.000131295	0.00206162
12714	CTD-2314G24.2	20.8358	10.3745	31.297	3.01673	1.59299	2.33373e-05	0.000483528
12815	CTD-2366F13.1	53.3216	37.6923	68.9509	1.82931	0.871298	0.00017802	0.00262429
13153	CTD-2619J13.14	213.008	245.527	180.489	0.735109	-0.443971	0.0024365	0.0222898
13334	CTD-3184A7.4	57.6138	78.801	36.4265	0.46226	-1.11322	1.18929e-06	3.80763e-05
13353	CTD-3193O13.9	204.392	260.381	148.403	0.569947	-0.811101	0.00124065	0.0128288
13356	CTD-3195I5.1	325.263	282.723	367.802	1.30092	0.379537	0.00269929	0.0242442
13398	CTDSPL2	1158.23	1292.47	1023.99	0.792277	-0.335924	0.000716211	0.00816485
13406	CTH	763.2	926.767	599.632	0.647015	-0.628128	0.000624403	0.00726866
13408	CTIF	689.375	792.175	586.575	0.740461	-0.433503	0.0003311	0.00436933
13413	CTNNAL1	1446.81	1762.71	1130.91	0.641576	-0.640308	4.11862e-11	4.71784e-09
13420	CTNS	226.943	193.338	260.548	1.34763	0.430422	0.00216097	0.0202342
13421	CTPS1	1858.46	2194.17	1522.75	0.693999	-0.526994	1.55863e-08	8.59243e-07
13423	CTR9	1220.97	1029.96	1411.98	1.3709	0.455124	7.90548e-06	0.000194505
13428	CTSA	529.442	431.624	627.26	1.45326	0.539289	4.79866e-07	1.74412e-05
13429	CTSB	1483.97	1781.07	1186.87	0.666379	-0.585586	1.18404e-05	0.000270597
13435	CTSH	493.91	420.316	567.505	1.35019	0.433158	0.000115685	0.00184555
13437	CTSL	911.92	746.718	1077.12	1.44248	0.528548	3.62991e-07	1.37661e-05
13447	CTSO	126.564	65.0812	188.046	2.88941	1.53078	4.46876e-15	1.22453e-12
13449	CTSV	438.149	384.956	491.342	1.27636	0.352033	0.00340754	0.0291791
13451	CTSZ	313.96	257.367	370.554	1.43979	0.525856	1.68387e-05	0.000365689
13453	CTTNBP2	113.947	93.3529	134.542	1.44122	0.527288	0.00172558	0.0168954
13506	CUL7	1121.33	1312.15	930.524	0.709162	-0.495812	0.0041848	0.0344735
13509	CUTC	356.071	414.013	298.129	0.720097	-0.473737	0.000175962	0.00260081
13510	CUX1	1212.43	1079.66	1345.2	1.24594	0.31724	0.000849591	0.00937839
13514	CWC15	574.819	462.672	686.965	1.48478	0.570246	2.10024e-07	8.53221e-06
13533	CXCL16	412.269	459.07	365.468	0.796105	-0.328969	0.00615699	0.0467123
13545	CXCR4	119.198	168.515	69.8817	0.414691	-1.26989	1.56085e-07	6.54057e-06
13562	CXorf38	294.167	385.254	203.08	0.527134	-0.92376	1.73121e-11	2.1038e-09
13563	CXorf40A	277.591	350.226	204.956	0.585212	-0.772968	3.88894e-09	2.61918e-07
13564	CXorf40B	400.506	474.937	326.075	0.686564	-0.542533	3.24587e-06	9.1178e-05
13570	CXorf57	2560.22	1780.67	3339.77	1.87557	0.907331	1.46374e-06	4.52853e-05
13578	CYB561D1	221.194	163.263	279.125	1.70967	0.773716	1.83398e-08	9.89571e-07
13580	CYB5A	326.747	371.211	282.282	0.760436	-0.3951	0.00225202	0.0209186
13583	CYB5D1	423.108	360.937	485.279	1.3445	0.427068	0.00031608	0.0041929
13593	CYBRD1	287.095	223.497	350.693	1.56912	0.649955	3.4672e-05	0.000674849
13594	CYC1	1343.93	1531.21	1156.65	0.755383	-0.404719	5.1232e-05	0.000937744
13595	CYCS	2171.55	2517.63	1825.48	0.725077	-0.463795	4.41526e-07	1.62075e-05
13636	CYFIP1	1290.59	1444.5	1136.69	0.786913	-0.345724	0.000956859	0.0103088
13637	CYFIP2	1582.34	1397.39	1767.3	1.26472	0.338815	0.000317784	0.00421351
13642	CYLD	622.298	513.955	730.642	1.42161	0.507523	8.88669e-06	0.000213021
13650	CYP1A1	26.0304	37.7151	14.3456	0.380367	-1.39454	3.31315e-05	0.000649387
13660	CYP26B1	245.626	287.255	203.996	0.710159	-0.493786	0.000258555	0.00357046
13685	CYP2E1	30.6443	20.9443	40.3443	1.92626	0.945805	0.00192179	0.0183827
13695	CYP2U1	268.801	230.025	307.577	1.33715	0.419158	0.00134829	0.0137135
13697	CYP39A1	125.301	93.3101	157.292	1.6857	0.753344	0.000789837	0.00882332
13741	CYP4X1	18.9137	8.96775	28.8597	3.21817	1.68624	4.24098e-05	0.000797681
13744	CYP51A1	50.0113	63.1633	36.8593	0.583555	-0.777059	0.00189076	0.0181854
13751	CYR61	970.456	1208.34	732.575	0.606267	-0.721975	2.37604e-12	3.62897e-10
13765	D2HGDH	274.434	346.602	202.267	0.58357	-0.777022	2.21417e-08	1.15459e-06
13772	DAAM1	343.886	422.372	265.4	0.628354	-0.67035	1.15205e-07	4.98447e-06
13778	DACH1	645.822	565.83	725.814	1.28274	0.359231	0.000891293	0.00975779
13795	DAP	1401.71	1717.68	1085.73	0.632095	-0.661787	4.18969e-11	4.77966e-09
13842	DBNL	906.378	742.244	1070.51	1.44226	0.528335	3.13567e-07	1.22234e-05
13874	DCDC1	24.2757	11.012	37.5393	3.40895	1.76933	7.01487e-07	2.38813e-05
13878	DCHS1	496.642	636.932	356.352	0.559482	-0.837836	1.43655e-12	2.2431e-10
13884	DCLRE1A	896.732	771.106	1022.36	1.32583	0.406899	0.0037589	0.0315784
13890	DCP1B	216.923	173.099	260.746	1.50634	0.591051	0.000387565	0.00495764
13896	DCT	20.6003	7.99844	33.2021	4.15107	2.05348	2.43806e-07	9.77058e-06
13901	DCTN3	663.875	531.027	796.724	1.50034	0.585293	3.06983e-08	1.53767e-06
13903	DCTN5	793.863	885.436	702.29	0.793157	-0.334321	0.00323026	0.0279522
13906	DCUN1D1	374.552	315.75	433.354	1.37246	0.456763	0.00144167	0.0144807
13907	DCUN1D2	227.331	287.821	166.842	0.579671	-0.786693	3.15008e-08	1.57504e-06
13911	DCUN1D5	640.533	725.36	555.707	0.766111	-0.384374	0.000321566	0.00425961
13913	DCXR	638.237	546.501	729.973	1.33572	0.41762	3.95819e-05	0.000756713
13915	DDAH1	965.726	1100.97	830.485	0.754324	-0.406745	6.17965e-05	0.00109804
13917	DDB1	3994.05	4542.47	3445.62	0.758535	-0.398713	3.34739e-05	0.00065518
13924	DDI2	757.534	938.527	576.542	0.614305	-0.702972	1.24652e-11	1.56938e-09
13926	DDIT4	2623.15	3206.28	2040.03	0.636262	-0.652306	0.00549272	0.0426804
13934	DDRGK1	768.891	916.1	621.682	0.678617	-0.55933	3.8676e-06	0.000105876
13942	DDX11	1279.01	1418.18	1139.85	0.80374	-0.315199	0.00393531	0.032804
13953	DDX18	1443.79	1304.26	1583.32	1.21397	0.27973	0.00433845	0.0354561
13960	DDX21	3076.9	3433.52	2720.28	0.79227	-0.335935	0.000156553	0.00237532
13964	DDX26B	665.235	802.031	528.438	0.658875	-0.601923	0.000333238	0.00439132
13966	DDX27	941.17	846.485	1035.86	1.22371	0.291267	0.00624701	0.047331
13975	DDX3X	7016.82	7836.58	6197.06	0.790787	-0.338639	0.000212598	0.00303169
13986	DDX49	469.928	319.414	620.442	1.94244	0.957868	1.46889e-08	8.11372e-07
13996	DDX56	814.781	705.126	924.437	1.31102	0.390693	0.000253192	0.00350332
14000	DDX60	139.824	70.2253	209.423	2.98216	1.57636	3.03291e-06	8.59735e-05
14006	DECR1	345.799	292.99	398.607	1.36048	0.444117	0.000251392	0.00348187
14011	DEF8	760.157	676.591	843.724	1.24702	0.318486	0.00220125	0.0205563
14081	DENND3	323.229	400.117	246.342	0.615674	-0.699761	7.18423e-08	3.30806e-06
14083	DENND4B	1176.5	1310.12	1042.88	0.796017	-0.329129	0.00306033	0.0268139
14085	DENND5A	1851.41	2060.54	1642.28	0.797015	-0.327321	0.000783505	0.00876174
14089	DENND6B	218.878	185.39	252.365	1.36126	0.444946	0.000842524	0.0093255
14091	DEPDC1	2531.09	2227.56	2834.61	1.27252	0.347686	0.000202288	0.00291257
14096	DEPTOR	70.0896	90.5048	49.6743	0.548859	-0.865494	0.000715804	0.00816485
14098	DERL1	1018.32	1148.28	888.355	0.773639	-0.370268	0.000327702	0.00433306
14099	DERL2	693.157	571.569	814.745	1.42545	0.511422	9.70915e-05	0.00159032
14109	DFNB31	417.219	493.918	340.52	0.689426	-0.536533	0.000343786	0.00450483
14111	DGAT1	357.792	449.81	265.774	0.590857	-0.759119	2.42862e-10	2.27785e-08
14118	DGCR2	1720.06	1463.29	1976.83	1.35095	0.433976	7.80932e-05	0.00132849
14124	DGKA	292.214	349.52	234.909	0.672091	-0.573271	3.71905e-05	0.000716879
14126	DGKD	858.144	943.514	772.774	0.819038	-0.287998	0.00662071	0.0495578
14127	DGKE	375.967	431.381	320.553	0.743086	-0.428399	0.000337094	0.00442961
14129	DGKH	486.493	594.484	378.502	0.63669	-0.651336	1.29082e-08	7.25925e-07
14135	DGUOK	527.123	612.514	441.731	0.721178	-0.471573	2.36186e-05	0.000487907
14137	DHCR24	2717.09	3255.52	2178.66	0.669221	-0.579446	1.09842e-05	0.000253725
14138	DHCR7	1276.26	1580.65	971.874	0.614858	-0.701676	8.89449e-05	0.00148065
14147	DHPS	821.96	1004.29	639.632	0.636901	-0.650858	9.2104e-10	7.29265e-08
14148	DHRS1	237.344	205.719	268.97	1.30746	0.386768	0.00305823	0.0268039
14151	DHRS13	274.611	309.286	239.936	0.775774	-0.366291	0.00339776	0.0291468
14152	DHRS2	372.474	26.576	718.372	27.0309	4.75654	0.00108263	0.0113972
14155	DHRS4-AS1	333.448	283.895	383.001	1.34909	0.431989	0.000503652	0.0061178
14157	DHRS7	1064.88	909.399	1220.35	1.34193	0.424313	4.36729e-05	0.000817158
14163	DHTKD1	1269.91	1602.27	937.554	0.585141	-0.773144	2.13821e-14	4.74309e-12
14166	DHX29	812.153	696.103	928.202	1.33343	0.415138	0.000191403	0.00278873
14170	DHX34	456.285	371.587	540.982	1.45587	0.541878	3.36712e-05	0.000658118
14175	DHX40	1147.97	987.795	1308.14	1.3243	0.405234	7.60634e-05	0.00130108
14177	DHX57	900.849	749.234	1052.47	1.40472	0.490284	1.60318e-05	0.000352548
14180	DHX9	4053.66	3326.36	4780.97	1.4373	0.523359	1.13383e-08	6.49397e-07
14189	DICER1	1635.2	1486.06	1784.34	1.20072	0.263894	0.00468887	0.03767
14199	DIP2A	1130.16	1263.17	997.159	0.789411	-0.341151	0.000970331	0.010419
14210	DIS3L	603.789	419.475	788.104	1.87879	0.909802	7.07097e-16	2.35278e-13
14219	DKC1	2389.07	2598.11	2180.02	0.839077	-0.253125	0.00394759	0.0328769
14232	DKK3	95.658	122.468	68.8478	0.562169	-0.830925	1.56364e-05	0.000345484
14237	DLC1	609.967	699.795	520.138	0.743272	-0.428038	7.22218e-05	0.00124836
14241	DLEU1	136.91	168.132	105.689	0.62861	-0.669762	6.51009e-05	0.00114814
14251	DLG4	444.033	526.93	361.135	0.685357	-0.545073	0.00230789	0.0213322
14252	DLG5	1175.44	1052.89	1297.98	1.23278	0.301914	0.0026253	0.0237083
14262	DLGAP4	435.683	490.349	381.017	0.777032	-0.363954	0.00198896	0.018897
14267	DLL1	263.5	313.436	213.564	0.681365	-0.5535	5.22822e-05	0.000952599
14270	DLST	1806.7	2083.99	1529.41	0.733886	-0.446372	6.29991e-06	0.000160953
14274	DLX4	183.823	233.739	133.908	0.572893	-0.803663	2.71307e-08	1.38125e-06
14279	DMAP1	655.902	506.768	805.036	1.58857	0.66773	9.026e-08	4.02998e-06
14286	DMGDH	17.7443	7.84998	27.6386	3.52086	1.81593	4.47478e-05	0.000834357
14289	DMPK	600.775	462.079	739.472	1.60032	0.678356	8.43313e-07	2.81608e-05
14300	DMTN	226.625	193.497	259.753	1.34242	0.424832	0.00196794	0.0187576
14305	DNAAF1	16.9918	9.67886	24.3047	2.51112	1.32833	0.00198908	0.018897
14311	DNAH11	159.312	192.024	126.6	0.659295	-0.601004	7.34226e-05	0.00126478
14313	DNAH14	595.958	689.427	502.489	0.72885	-0.456306	2.64759e-05	0.000537012
14314	DNAH17	26.0898	5.40703	46.7725	8.65032	3.11275	1.54109e-06	4.71927e-05
14318	DNAH5	6.26425	2.52256	10.0059	3.96658	1.98789	0.00646869	0.0486434
14319	DNAH6	95.7175	66.5751	124.86	1.87548	0.907258	6.81722e-05	0.00118791
14325	DNAJA1	2225.36	1867.48	2583.24	1.38327	0.468085	8.33189e-06	0.000202854
14343	DNAJB4	316.785	266.576	366.994	1.3767	0.461209	0.00145873	0.0146292
14357	DNAJC16	263.711	228.887	298.536	1.3043	0.383271	0.00481593	0.0384477
14381	DNAJC30	95.3235	68.9911	121.656	1.76336	0.818323	0.00290923	0.0257483
14386	DNAJC6	623.486	707.676	539.296	0.762066	-0.392012	0.000351069	0.00459166
14392	DNAL1	364.005	309.74	418.271	1.3504	0.433382	0.000327731	0.00433306
14404	DNHD1	303.815	399.074	208.556	0.5226	-0.936221	3.5772e-05	0.000693842
14406	DNM1	523.738	650.187	397.289	0.611039	-0.710665	3.68059e-10	3.31847e-08
14407	DNM1L	1696.04	1850.96	1541.12	0.832607	-0.264293	0.00488835	0.0389147
14431	DNMT1	3714.03	4494.84	2933.21	0.652572	-0.61579	1.18274e-11	1.50262e-09
14432	DNMT3A	173.71	203.455	143.964	0.707595	-0.499003	0.000822193	0.00913729
14438	DNTTIP1	418.019	358.841	477.197	1.32983	0.411241	0.000373227	0.00482057
14439	DNTTIP2	974.137	830.368	1117.91	1.34628	0.428976	0.000174742	0.00258689
14445	DOCK11	826.281	937.093	715.469	0.763498	-0.389303	0.00018721	0.00274039
14448	DOCK4	228.395	326.592	130.199	0.398659	-1.32677	1.59257e-17	7.06544e-15
14454	DOCK9	512.45	569.803	455.097	0.798691	-0.32429	0.00503879	0.0398738
14470	DOT1L	1063.78	1322.03	805.532	0.609313	-0.714744	2.66091e-12	4.04199e-10
14471	DPAGT1	466.873	543.222	390.524	0.718903	-0.47613	1.91406e-05	0.000405595
14472	DPCD	313.286	259.941	366.632	1.41045	0.49615	6.87997e-05	0.00119735
14485	DPH5	568.754	493.453	644.055	1.3052	0.384273	0.000639218	0.00742258
14491	DPM3	169.196	202.108	136.283	0.67431	-0.568516	0.000198329	0.00287177
14497	DPP4	27.1973	37.3961	16.9985	0.454554	-1.13748	0.000850944	0.00938961
14499	DPP7	150.936	175.802	126.069	0.717109	-0.479736	0.00252525	0.0229456
14501	DPP9	610.493	513.324	707.661	1.37859	0.46319	6.82077e-06	0.000172058
14523	DPY19L1	969.296	1099.41	839.185	0.763307	-0.389665	0.000108784	0.00175245
14539	DPYSL2	361.078	406.061	316.095	0.778441	-0.36134	0.00460828	0.0372366
14542	DPYSL5	941.055	1138.94	743.168	0.652507	-0.615934	6.02849e-09	3.7527e-07
14556	DRD4	9.67742	15.6464	3.70845	0.237016	-2.07694	0.00041177	0.00520532
14582	DSG2	4463.69	3953.26	4974.13	1.25824	0.331402	0.00476182	0.0381355
14596	DTD2	209.641	179.73	239.551	1.33284	0.4145	0.00660713	0.0494826
14599	DTNA	596.277	689.727	502.827	0.729023	-0.455963	4.07735e-05	0.000774724
14609	DTX3L	348.869	236.649	461.09	1.94841	0.962297	1.06436e-09	8.26994e-08
14611	DTYMK	710.857	801.991	619.724	0.772731	-0.371961	0.0041459	0.0342126
14621	DUSP1	644.883	833.594	456.172	0.547235	-0.869767	6.30045e-09	3.89596e-07
14623	DUSP11	400.505	447.218	353.791	0.791092	-0.338083	0.00244543	0.0223585
14627	DUSP15	125.266	76.0977	174.435	2.29225	1.19676	4.50415e-09	2.96913e-07
14630	DUSP19	102.497	80.7089	124.286	1.53993	0.622862	0.000394883	0.00503742
14633	DUSP22	470.372	587.433	353.31	0.601448	-0.733489	2.22445e-10	2.10757e-08
14639	DUSP4	50.6775	62.3325	39.0225	0.626037	-0.675679	0.00608152	0.0462275
14640	DUSP5	108.56	130.913	86.2061	0.6585	-0.602745	0.000853331	0.00941223
14645	DUSP8	159.404	188.143	130.665	0.694494	-0.525966	0.000545786	0.00653307
14651	DUSP9	288.386	333.179	243.593	0.731117	-0.451826	0.000811977	0.00903453
14706	DYNLL1	1611.57	1326.05	1897.08	1.43062	0.51664	6.80594e-08	3.14423e-06
14707	DYNLL1-AS1	63.1131	39.8209	86.4052	2.16984	1.11759	4.87863e-07	1.76401e-05
14717	DYRK1B	240.859	211.175	270.543	1.28113	0.357421	0.00562438	0.0434566
14729	E2F1	1359.95	1660.37	1059.54	0.638132	-0.648073	1.83944e-08	9.90603e-07
14733	E2F4	773.496	696.836	850.156	1.22002	0.286909	0.00504976	0.0399491
14735	E2F5	309.047	398.71	219.384	0.550235	-0.861881	4.55308e-12	6.52608e-10
14737	E2F7	865.753	758.194	973.312	1.28372	0.360335	0.000998693	0.0106459
14742	EAF2	43.0098	55.678	30.3417	0.544949	-0.875807	0.00138472	0.0140326
14744	EARS2	456	522.967	389.032	0.743894	-0.426831	0.000391143	0.00499426
14745	EBAG9	237.755	183.658	291.852	1.5891	0.668214	0.000284991	0.00384806
14748	EBF2	69.9189	99.9112	39.9266	0.39962	-1.3233	1.7583e-10	1.72437e-08
14750	EBF4	477.907	624.375	331.438	0.530832	-0.913673	5.84738e-15	1.54183e-12
14754	EBNA1BP2	692.695	581.439	803.951	1.38269	0.467481	1.38825e-05	0.000311096
14755	EBP	857.657	964.455	750.859	0.778532	-0.361172	0.000735155	0.00832897
14760	ECEL1	324.595	417.597	231.594	0.554587	-0.850515	4.73456e-11	5.27215e-09
14776	EDA	146.425	168.435	124.414	0.738651	-0.437035	0.00533037	0.0416855
14777	EDA2R	22.3596	13.8543	30.8649	2.22782	1.15563	0.00449978	0.0365395
14784	EDEM1	1581.77	1435.91	1727.63	1.20316	0.266828	0.00552069	0.0428536
14786	EDEM3	1163.97	1283.37	1044.57	0.813924	-0.297034	0.00312121	0.0272108
14793	EDNRB	117.575	89.6355	145.515	1.62341	0.699029	5.0382e-05	0.000926432
14838	EEF1A2	1741.93	2047.09	1436.76	0.701858	-0.510748	3.14217e-07	1.22252e-05
14862	EEF2K	695.201	822.355	568.046	0.690755	-0.533755	6.45951e-07	2.21798e-05
14863	EEFSEC	288.756	243.574	333.938	1.37099	0.45522	0.000556621	0.00662871
14867	EFCAB11	195.113	148.13	242.096	1.63435	0.708713	1.80073e-06	5.41768e-05
14878	EFCAB6	29.3426	19.9797	38.7055	1.93724	0.954001	0.00160685	0.015853
14880	EFCAB7	310.389	270.378	350.4	1.29596	0.374024	0.00241991	0.0221831
14884	EFEMP1	213.641	162.06	265.223	1.63657	0.71068	0.000211553	0.00301965
14889	EFHD1	478.974	576.618	381.331	0.661323	-0.596573	3.32144e-07	1.28047e-05
14909	EGFL7	319.916	400.4	239.432	0.597983	-0.741824	0.000408341	0.00517367
14921	EGLN3	123.518	162.213	84.8234	0.522914	-0.935355	2.82783e-08	1.42987e-06
14924	EGR1	1050.02	434.585	1665.45	3.83228	1.9382	1.26334e-32	7.06207e-29
14929	EHBP1L1	525.482	598.081	452.883	0.757226	-0.401204	0.00323212	0.0279597
14931	EHD2	163.163	215.915	110.411	0.511364	-0.967578	1.75334e-09	1.26303e-07
14933	EHD4	490.19	566.909	413.471	0.729344	-0.455329	8.12627e-05	0.00137278
14935	EHHADH	184.851	152.913	216.789	1.41773	0.503583	0.000764541	0.00858879
14956	EIF1B	1161.94	1320.97	1002.9	0.759213	-0.397423	4.37084e-05	0.000817158
14958	EIF2AK1	2787.21	3156.69	2417.73	0.765906	-0.384761	5.5885e-05	0.00101165
14963	EIF2B1	762.465	632.125	892.805	1.41239	0.498134	4.11476e-06	0.000111334
14971	EIF2S1	1047.48	1147.02	947.947	0.826444	-0.275012	0.00410004	0.0339242
14972	EIF2S2	2396.69	2661.37	2132.01	0.801094	-0.319956	0.000650313	0.00753263
14981	EIF3C	109.445	84.3987	134.491	1.59352	0.672215	0.000166022	0.00248678
14985	EIF3EP1	38.5791	22.5109	54.6473	2.42759	1.27952	1.73077e-05	0.000373552
14987	EIF3F	2141.52	1919.23	2363.8	1.23164	0.300577	0.000960894	0.0103376
15041	EIF4EBP2	3078.8	2708.46	3449.13	1.27347	0.348762	0.00019147	0.00278873
15048	EIF4G2	10596.5	9630.79	11562.2	1.20055	0.263692	0.00320628	0.0277928
15055	EIF5A2	214.247	170.697	257.798	1.51027	0.594803	8.1281e-05	0.00137278
15062	ELAC1	39.0271	26.9004	51.1538	1.9016	0.927212	0.00126438	0.0130307
15072	ELF4	954.935	1118.63	791.239	0.707329	-0.499547	1.60266e-06	4.87955e-05
15081	ELK4	1175.85	1403.77	947.93	0.675276	-0.566451	0.000593068	0.00698242
15083	ELL2	429.614	492.73	366.498	0.743812	-0.42699	0.000351737	0.00459825
15089	ELMO1	87.1174	105.089	69.1455	0.657969	-0.603909	0.00229529	0.021257
15094	ELMOD1	74.421	91.4399	57.4022	0.627759	-0.671718	0.000922405	0.0100394
15099	ELOF1	517.642	434.922	600.363	1.38039	0.465079	2.88368e-05	0.000579847
15106	ELOVL6	681.259	873.321	489.196	0.560156	-0.8361	7.90262e-06	0.000194505
15118	EMC10	1126.64	861.923	1391.36	1.61425	0.690865	6.41851e-07	2.20933e-05
15120	EMC3	643.75	550.811	736.689	1.33746	0.419498	8.63869e-05	0.00144668
15121	EMC3-AS1	199.908	173.074	226.741	1.31008	0.389657	0.00665548	0.0497781
15137	EMILIN2	72.1698	97.7938	46.5458	0.475959	-1.07109	0.000510184	0.00617836
15140	EML2	720.968	963.572	478.363	0.496448	-1.01029	2.63269e-20	1.98875e-17
15141	EML3	461.109	532.498	389.721	0.731873	-0.450334	8.35504e-05	0.00140507
15143	EML5	261.256	299.355	223.157	0.74546	-0.423796	0.00083991	0.00930828
15144	EML6	227.07	255.448	198.692	0.777819	-0.362493	0.00440834	0.0359117
15145	EMP1	41.1698	59.8347	22.505	0.376119	-1.41074	3.33868e-07	1.28534e-05
15154	EMX2OS	41.9703	53.2785	30.6622	0.575508	-0.797091	0.00268563	0.0241594
15167	ENKD1	267.803	233.218	302.389	1.2966	0.37473	0.00490136	0.0389748
15169	ENO1	13216.6	15607.7	10825.5	0.693596	-0.527832	1.06253e-08	6.14857e-07
15176	ENO2	1798.81	2484.27	1113.35	0.448158	-1.15792	4.24033e-17	1.6931e-14
15177	ENO3	203.578	233.171	173.984	0.746167	-0.42243	0.00395966	0.0329383
15178	ENO4	21.3031	11.8348	30.7714	2.60008	1.37856	0.000335831	0.00441717
15180	ENOSF1	447.471	370.343	524.599	1.41652	0.502353	0.00147116	0.0147064
15186	ENPP1	1135.41	1312.36	958.467	0.730338	-0.453364	8.70286e-06	0.000209333
15190	ENPP5	96.5142	75.247	117.781	1.56526	0.646407	0.000416593	0.00524967
15213	ENTPD2	34.6857	50.5713	18.8001	0.371755	-1.42758	1.90504e-06	5.68867e-05
15216	ENTPD4	792.438	1082.35	502.528	0.464294	-1.10689	1.16448e-25	2.03421e-22
15220	ENTPD8	27.403	36.1679	18.6382	0.515324	-0.956449	0.00338506	0.0290668
15221	ENY2	661.015	585.956	736.074	1.25619	0.329059	0.00133295	0.0135871
15222	EOGT	335.816	247.079	424.553	1.71829	0.780976	2.74858e-10	2.52706e-08
15227	EPAS1	397.897	463.393	332.401	0.717321	-0.479309	0.000110682	0.00177649
15230	EPB41L2	2234.07	2009.67	2458.48	1.22332	0.290803	0.00655409	0.0491249
15238	EPC1	297.637	251.091	344.182	1.37075	0.45496	0.00226594	0.0210312
15239	EPC2	471.894	403.092	540.695	1.34137	0.423705	0.000429752	0.0053695
15241	EPDR1	72.0347	45.6708	98.3987	2.15452	1.10737	1.50575e-07	6.32869e-06
15247	EPHA2	213.592	249.922	177.262	0.709267	-0.495599	0.000621602	0.00724511
15249	EPHA4	521.56	592.7	450.42	0.759947	-0.39603	0.000461964	0.00569307
15251	EPHA6	58.9995	79.187	38.812	0.49013	-1.02876	1.04678e-05	0.000243611
15252	EPHA7	716.42	803.808	629.032	0.782564	-0.353719	0.00125668	0.0129562
15273	EPPK1	146.851	79.8164	213.886	2.67972	1.42208	3.08909e-18	1.56982e-15
15280	EPS8L2	84.1653	99.7533	68.5773	0.687469	-0.540634	0.00643752	0.0485114
15283	EPT1	916.588	1072.47	760.708	0.709305	-0.495522	1.07824e-06	3.48806e-05
15288	ERAP1	258.298	222.495	294.101	1.32183	0.402535	0.00242357	0.0222072
15289	ERAP2	229.739	141.772	317.705	2.24096	1.16411	4.6561e-09	3.05489e-07
15293	ERBB3	276.544	390.627	162.461	0.415899	-1.2657	9.06182e-21	7.67508e-18
15296	ERC2	99.2522	119.453	79.051	0.661773	-0.595592	0.00427954	0.0351183
15298	ERCC2	811.01	927.91	694.11	0.748035	-0.418822	9.64713e-05	0.00158145
15299	ERCC3	1183.28	1063.45	1303.11	1.22536	0.293205	0.00299264	0.0263115
15302	ERCC6	215.674	180.399	250.95	1.39108	0.47621	0.000461811	0.00569307
15313	ERH	1806.97	1971.72	1642.21	0.832883	-0.263815	0.00482994	0.0385265
15317	ERI2	740.283	560.24	920.327	1.64274	0.716101	4.95146e-09	3.19615e-07
15325	ERLIN1	990.816	1091.89	889.74	0.814861	-0.295373	0.00356648	0.0302989
15326	ERLIN2	1576.97	1417.53	1736.41	1.22495	0.292728	0.00269928	0.0242442
15328	ERMARD	336.495	280.127	392.864	1.40245	0.487951	0.000138477	0.00215503
15330	ERMP1	480.307	535.649	424.964	0.793364	-0.333946	0.00294955	0.0260101
15331	ERN1	369.065	474.174	263.957	0.556668	-0.845112	4.44707e-12	6.40699e-10
15333	ERO1L	2200.91	2446.43	1955.38	0.799281	-0.323225	0.000602147	0.00707461
15334	ERO1LB	1189.63	1371.3	1007.95	0.735036	-0.444113	6.88004e-06	0.000173085
15339	ERRFI1	827.908	985.542	670.274	0.680107	-0.556166	1.22383e-07	5.25441e-06
15351	ESAM	29.1158	38.3238	19.9078	0.519463	-0.944908	0.00272974	0.0244461
15352	ESCO1	747.668	844.215	651.121	0.771273	-0.374687	0.000494035	0.00602193
15359	ESPNL	108.791	79.8043	137.779	1.72645	0.787813	1.00048e-05	0.000235581
15369	ESRRB	28.7237	40.508	16.9394	0.418175	-1.25782	8.73142e-05	0.00145959
15373	ESYT2	2693.01	3098.8	2287.21	0.738095	-0.438121	2.73968e-06	7.86182e-05
15380	ETFA	1751.61	1956.8	1546.42	0.790282	-0.339561	0.000664332	0.00767455
15384	ETNK1	1285.2	1044.21	1526.2	1.46158	0.547524	0.000369399	0.00477995
15387	ETS1	179.869	208.55	151.187	0.724946	-0.464055	0.000647604	0.00750748
15388	ETS2	454.553	506.903	402.203	0.793452	-0.333784	0.00647014	0.0486434
15391	ETV3	614.79	520.223	709.357	1.36356	0.447382	0.00505909	0.0399786
15394	ETV5	20.6725	13.2234	28.1215	2.12664	1.08857	0.00191367	0.01833
15406	EVI5L	264.508	307.588	221.429	0.719889	-0.474154	0.000168135	0.00250922
15418	EXO5	84.3779	64.9674	103.788	1.59755	0.675859	0.000633774	0.00736854
15419	EXOC1	670.87	583.603	758.138	1.29907	0.377474	0.00203693	0.019299
15430	EXOC7	1486.49	1266.67	1706.3	1.34707	0.42983	9.07763e-06	0.000216669
15443	EXOSC6	285.599	247.489	323.71	1.30798	0.387336	0.00214801	0.0201399
15451	EXTL2	420.628	364.369	476.887	1.3088	0.388247	0.0016432	0.0161546
15460	EZH1	893.815	1043.7	743.927	0.712776	-0.488478	5.08085e-05	0.000931584
15470	F12	81.519	121.003	42.0355	0.347394	-1.52536	1.6207e-13	2.94146e-11
15481	F8	74.0973	37.404	110.791	2.962	1.56657	5.28345e-09	3.36558e-07
15516	FADS1	1830.69	2283.4	1377.99	0.603483	-0.728615	3.44926e-14	7.24863e-12
15517	FADS2	1067.79	1320.77	814.814	0.616925	-0.696834	5.63515e-07	1.98616e-05
15518	FADS3	289.717	348.557	230.876	0.662377	-0.594275	0.000416365	0.00524917
15525	FAHD2A	360.185	449.37	271	0.603066	-0.729613	1.26247e-07	5.3872e-06
15529	FAIM	238.864	183.799	293.93	1.59919	0.677342	0.000282198	0.00382143
15533	FAM101B	916.836	1073.95	759.724	0.707412	-0.499378	1.93845e-06	5.75156e-05
15534	FAM102A	280.749	204.587	356.91	1.74454	0.802845	5.10163e-10	4.34727e-08
15536	FAM103A1	401.742	323.38	480.104	1.48464	0.570118	1.58957e-06	4.84499e-05
15540	FAM105A	333.533	380.038	287.029	0.755265	-0.404945	0.00108463	0.0114096
15541	FAM105B	588.813	660.975	516.65	0.781648	-0.355409	0.00135377	0.0137592
15559	FAM114A1	375.2	469.629	280.771	0.597857	-0.742128	0.000422286	0.00530467
15574	FAM122A	307.623	251.186	364.061	1.44937	0.535423	0.00194488	0.018559
15581	FAM127A	1323.17	1484.81	1161.53	0.782277	-0.354249	0.00207539	0.0196037
15585	FAM129B	710.297	845.911	574.682	0.679364	-0.557742	3.77609e-05	0.000726372
15587	FAM131A	217.862	263.851	171.874	0.651403	-0.618377	1.04626e-05	0.000243611
15588	FAM131B	126.304	170.363	82.2449	0.482764	-1.05061	5.37443e-06	0.000140915
15589	FAM131C	39.0663	52.9286	25.204	0.476189	-1.07039	0.000152787	0.00232973
15596	FAM134A	744.092	639.365	848.819	1.3276	0.408816	7.50987e-05	0.00128746
15601	FAM136A	1616.15	1349.01	1883.3	1.39607	0.481366	0.00106773	0.0112657
15609	FAM13A	397.943	349.862	446.024	1.27486	0.350334	0.00399901	0.0332359
15613	FAM149A	114.61	95.9824	133.237	1.38814	0.473151	0.00485517	0.0386836
15614	FAM149B1	304.415	252.461	356.369	1.41158	0.497307	0.000167606	0.00250435
15640	FAM161B	83.3302	56.6305	110.03	1.94294	0.958244	2.03945e-06	6.03202e-05
15641	FAM162A	526.773	591.059	462.487	0.782472	-0.35389	0.00340203	0.029155
15647	FAM167A	46.7672	62.0775	31.4569	0.506735	-0.980697	0.000243628	0.00339408
15650	FAM168B	3112.07	3492.1	2732.05	0.782352	-0.354111	0.000201879	0.00290879
15659	FAM172A	409.587	331.28	487.894	1.47275	0.558516	2.42225e-06	7.02301e-05
15670	FAM178A	894.759	736.679	1052.84	1.42917	0.515176	0.00154232	0.015281
15673	FAM179B	217.133	183.162	251.104	1.37094	0.455166	0.00181401	0.0175864
15693	FAM188A	1257.48	1372.93	1142.03	0.831823	-0.265651	0.00579028	0.0444001
15696	FAM189A1	122.334	149.773	94.8945	0.63359	-0.658379	0.000218419	0.00310203
15701	FAM193B	804.735	969.051	640.419	0.660872	-0.597557	8.52614e-07	2.84035e-05
15716	FAM198B	10.3053	2.18476	18.4259	8.43383	3.07619	1.43798e-06	4.46078e-05
15717	FAM199X	3024.13	3301.99	2746.27	0.8317	-0.265864	0.00363259	0.030767
15723	FAM200A	154.873	125.088	184.657	1.47621	0.561901	0.00028186	0.00381888
15745	FAM20B	1506.66	1668.95	1344.36	0.805514	-0.312019	0.00209151	0.019696
15748	FAM210B	850.653	659.054	1042.25	1.58144	0.661236	4.94243e-10	4.23488e-08
15757	FAM213B	251.286	285.903	216.669	0.757843	-0.400029	0.00234396	0.0215789
15762	FAM216A	374.579	452.723	296.434	0.654781	-0.610916	2.62412e-07	1.03887e-05
15768	FAM219A	544.161	749.013	339.308	0.453007	-1.14239	4.10837e-23	4.99257e-20
15789	FAM226B	94.2843	131.598	56.9706	0.432914	-1.20785	1.8273e-10	1.77954e-08
15793	FAM228B	100.945	77.132	124.759	1.61747	0.693739	0.000156627	0.00237532
15795	FAM229B	403.498	346.226	460.77	1.33084	0.412333	0.00036694	0.00475253
15824	FAM32A	721.872	618.403	825.341	1.33463	0.416444	8.50438e-05	0.00142676
15845	FAM46C	160.116	209.308	110.924	0.529955	-0.916058	6.08236e-09	3.77782e-07
15854	FAM49B	1053.99	1181.57	926.414	0.784055	-0.350974	0.000650017	0.00753232
15856	FAM50B	112.868	84.0594	141.677	1.68544	0.753129	0.000242316	0.00338299
15867	FAM60A	1049.39	1256.1	842.669	0.67086	-0.575916	8.9238e-09	5.29555e-07
15873	FAM65A	547.286	626.685	467.887	0.746606	-0.421581	0.000260228	0.00358294
15874	FAM65B	34.5526	49.8234	19.2817	0.387001	-1.36959	0.000448895	0.00556144
15908	FAM81A	35.894	25.6114	46.1767	1.80297	0.850377	0.00410443	0.0339505
15915	FAM83D	418.164	328.7	507.629	1.54436	0.627006	7.83847e-08	3.56236e-06
15918	FAM83G	365.261	416.187	314.335	0.755274	-0.404928	0.00151292	0.0150429
15919	FAM83H	308.992	211.607	406.376	1.92043	0.94143	1.41194e-13	2.61348e-11
15922	FAM84B	1809.23	2046.47	1571.99	0.76815	-0.380541	6.57087e-05	0.00115652
15925	FAM86A	156.911	179.87	133.951	0.74471	-0.425249	0.00324355	0.0280499
15978	FAM91A1	716.964	842.951	590.977	0.70108	-0.512348	1.31627e-06	4.14767e-05
15979	FAM92A1	413.139	334.853	491.425	1.46759	0.553445	3.77617e-06	0.000103688
16006	FANCI	5028.34	5692.71	4363.97	0.766588	-0.383476	1.80927e-05	0.000387503
16009	FANK1	21.025	10.5946	31.4554	2.969	1.56998	2.85355e-05	0.000574616
16023	FARS2	94.8498	74.4769	115.223	1.54709	0.629559	0.00302738	0.0265668
16025	FARSB	1330.34	1512.26	1148.41	0.759403	-0.397063	6.73125e-05	0.0011766
16027	FAS	88.5579	65.6417	111.474	1.69822	0.764023	0.000102557	0.00166461
16032	FASTKD2	433.081	380.95	485.211	1.27369	0.349009	0.00532453	0.0416514
16034	FASTKD5	349.18	287.446	410.914	1.42953	0.515543	1.8228e-05	0.000389506
16054	FBN1	625.462	513.801	737.122	1.43464	0.520693	1.20302e-06	3.8428e-05
16055	FBN2	1255.28	1507.55	1003.01	0.665325	-0.58787	5.63441e-09	3.56294e-07
16056	FBN3	88.4951	119.328	57.6625	0.483228	-1.04922	1.13299e-07	4.90964e-06
16065	FBXL16	56.7446	91.6613	21.8279	0.238136	-2.07014	8.79322e-17	3.41348e-14
16066	FBXL17	235.124	145.368	324.88	2.23488	1.1602	1.10102e-11	1.41163e-09
16069	FBXL19-AS1	41.9933	29.9783	54.0083	1.80158	0.84926	0.00140671	0.0142019
16074	FBXL3	1760.54	1527.52	1993.55	1.30509	0.384147	0.00136679	0.0138663
16079	FBXL8	93.301	112.155	74.4466	0.66378	-0.591223	0.00153673	0.0152419
16082	FBXO15	12.7769	5.38293	20.1708	3.74718	1.9058	0.00110509	0.0115856
16084	FBXO17	466.062	539.471	392.652	0.727846	-0.458294	6.26283e-05	0.0011107
16086	FBXO2	59.0092	74.7579	43.2605	0.578674	-0.789176	0.000737911	0.00835681
16092	FBXO28	1272.64	1007.54	1537.74	1.52624	0.60998	2.37582e-07	9.56834e-06
16093	FBXO3	803.53	701.902	905.157	1.28958	0.366898	0.000558676	0.00664468
16096	FBXO32	145.358	171.442	119.275	0.69572	-0.523421	0.000927304	0.010077
16099	FBXO36	73.5306	90.0224	57.0388	0.633606	-0.658341	0.00185751	0.0179266
16105	FBXO41	271.782	352.251	191.313	0.543115	-0.88067	1.31615e-06	4.14767e-05
16109	FBXO45	473.636	523.009	424.263	0.811196	-0.301878	0.00567731	0.043774
16128	FBXW9	168.736	141.725	195.746	1.38116	0.465882	0.00296646	0.0261236
16134	FCF1	605.259	528.7	681.818	1.28961	0.366936	0.000762403	0.00857165
16171	FDFT1	2161.13	2763.53	1558.73	0.564035	-0.826144	4.6394e-07	1.69063e-05
16172	FDPS	3092.29	3827.52	2357.05	0.615817	-0.699426	7.17115e-07	2.4354e-05
16186	FDXR	343.766	237.049	450.482	1.90038	0.926288	5.70832e-14	1.15614e-11
16194	FEM1B	2804.72	3130.11	2479.34	0.792092	-0.33626	0.000138156	0.00215243
16210	FES	14.5659	6.68531	22.4465	3.35758	1.74742	0.000985651	0.0105309
16214	FEZ2	477.315	408.118	546.512	1.3391	0.421266	0.000166728	0.00249466
16249	FGF19	26.5422	37.4075	15.677	0.419088	-1.25468	0.00017687	0.00261148
16257	FGF5	32.8275	46.8038	18.8511	0.402768	-1.31198	1.68835e-05	0.000366378
16259	FGF7	32.0002	20.264	43.7364	2.15833	1.10992	0.000245506	0.00341245
16272	FGFR3	464.685	398.896	530.474	1.32986	0.411271	0.00502342	0.0397747
16277	FGFR4	299.416	383.585	215.246	0.561144	-0.833558	4.16694e-10	3.73289e-08
16278	FGFRL1	436.919	600.279	273.559	0.45572	-1.13378	1.78803e-21	1.61211e-18
16280	FGGY	104.979	75.883	134.075	1.76686	0.821191	3.74459e-06	0.000103115
16285	FHAD1	133.643	104.612	162.673	1.55502	0.636932	0.000148956	0.00227878
16287	FHIT	125.66	105.077	146.242	1.39176	0.476907	0.00569743	0.0438808
16288	FHL1	4090.09	4725.66	3454.53	0.731015	-0.452027	1.19144e-06	3.81016e-05
16292	FHOD1	476.163	568.065	384.26	0.676438	-0.563971	0.00013236	0.00207719
16312	FKBP10	4368.28	5452.89	3283.68	0.60219	-0.73171	1.81973e-08	9.83779e-07
16314	FKBP14	735.382	919.18	551.584	0.600082	-0.736767	6.62115e-05	0.00116171
16316	FKBP1A	1894.36	1624.07	2164.65	1.33285	0.414518	8.35447e-06	0.00020305
16319	FKBP1B	80.4377	98.4008	62.4747	0.6349	-0.655398	0.000825099	0.0091514
16323	FKBP4	2231.23	2471.7	1990.77	0.805426	-0.312176	0.00128985	0.0132542
16327	FKBP7	245.419	205.854	284.985	1.3844	0.469262	0.000530568	0.00637548
16328	FKBP8	2398.39	2695.3	2101.48	0.779682	-0.359042	0.000217032	0.00308548
16329	FKBP9	542.455	637.826	447.084	0.700949	-0.512619	1.02918e-05	0.000240515
16356	FLNA	10579.2	12502.5	8655.95	0.692339	-0.53045	1.2082e-06	3.84959e-05
16359	FLNC	1182.14	1358.53	1005.75	0.740324	-0.433771	1.45341e-05	0.000324205
16369	FLT4	1138.77	1295.23	982.3	0.758398	-0.398974	0.00101562	0.0107852
16386	FMO4	25.9184	15.8189	36.0178	2.27688	1.18706	0.00132013	0.0134958
16393	FMR1	2556.15	2204.63	2907.67	1.3189	0.39933	0.000946298	0.0102343
16397	FN1	2098.3	2676.75	1519.84	0.567793	-0.816562	1.57969e-17	7.06544e-15
16399	FN3KRP	658.06	588.939	727.182	1.23473	0.304199	0.00510566	0.0402889
16401	FNBP1L	707.719	816.686	598.753	0.733149	-0.447821	1.69999e-05	0.000368332
16402	FNBP1P1	22.9078	15.366	30.4496	1.98162	0.986679	0.00548016	0.0426422
16410	FNDC5	56.4141	27.5601	85.2682	3.0939	1.62942	1.20736e-06	3.84959e-05
16415	FNIP2	661.79	570.083	753.498	1.32173	0.402432	0.000114836	0.0018341
16416	FNTA	744.311	645.17	843.451	1.30733	0.386624	0.000274897	0.00373886
16428	FOPNL	705.919	627.996	783.841	1.24816	0.319805	0.0025524	0.0231396
16470	FOXN2	254.011	294.953	213.068	0.722379	-0.469171	0.000280594	0.00380709
16471	FOXN3	837.476	926.246	748.707	0.808324	-0.306994	0.00213803	0.0200732
16480	FOXO4	311.006	357.687	264.325	0.738984	-0.436384	0.000605701	0.0071072
16482	FOXP1	511.732	567.386	456.078	0.803823	-0.315051	0.00271213	0.0243295
16485	FOXP2	322.181	380.555	263.807	0.693215	-0.528626	1.3914e-05	0.000311365
16492	FOXRED2	1875.21	1482.34	2268.09	1.53008	0.613604	2.66631e-10	2.46766e-08
16498	FPGT	444.572	355.021	534.123	1.50448	0.589267	0.000403894	0.00512896
16499	FPGT-TNNI3K	24.2379	34.234	14.2418	0.416014	-1.2653	0.000222268	0.00314711
16518	FRMD1	22.121	34.4475	9.79452	0.284332	-1.81435	1.7919e-06	5.39695e-05
16520	FRMD4A	161.013	133.955	188.07	1.40398	0.48952	0.00156102	0.0154554
16529	FRMPD2	3.53856	0.620098	6.45701	10.4129	3.3803	0.00307055	0.0268821
16532	FRMPD3	45.7578	56.7723	34.7434	0.611978	-0.708448	0.00412183	0.0340742
16546	FSCN1	624.33	814.716	433.944	0.532633	-0.908786	1.21535e-14	2.95384e-12
16549	FSD1	300.186	344.272	256.1	0.74389	-0.426839	0.000941166	0.0101881
16558	FSTL3	91.7421	121.218	62.266	0.513669	-0.961089	8.6007e-07	2.86178e-05
16564	FTH1	4127.41	3713.67	4541.15	1.22282	0.290211	0.00204585	0.0193606
16612	FTSJ1	591.051	679.776	502.326	0.738958	-0.436436	7.98229e-05	0.00135297
16616	FUBP1	2409.93	2632.7	2187.16	0.830768	-0.267482	0.00525387	0.041214
16623	FUNDC2	1089.2	1254.69	923.71	0.736203	-0.441825	1.65547e-05	0.000362053
16628	FURIN	1103.23	1243.76	962.709	0.774034	-0.369532	0.000361253	0.00469503
16629	FUS	6072.94	5340.73	6805.15	1.2742	0.34959	0.000199613	0.00288777
16630	FUT1	45.7193	61.9512	29.4873	0.475976	-1.07104	1.09095e-05	0.000252208
16631	FUT10	121.706	155.025	88.3873	0.570149	-0.81059	1.88747e-06	5.64827e-05
16632	FUT11	213.482	253.346	173.618	0.6853	-0.545192	0.000225783	0.00318558
16635	FUT4	200.153	169.631	230.674	1.35985	0.443451	0.00221268	0.0206423
16644	FXR2	1308.73	1483.11	1134.35	0.764849	-0.386753	0.000148017	0.0022692
16650	FXYD6	394.581	458.993	330.169	0.719333	-0.475268	0.000106745	0.00172559
16657	FYCO1	684.201	604.342	764.06	1.26429	0.338322	0.00111124	0.0116413
16658	FYN	1453.83	1593.97	1313.69	0.824165	-0.278996	0.00266281	0.0239773
16668	FZD6	851.287	717.32	985.254	1.37352	0.457877	0.00158976	0.0156954
16683	GAB2	221.686	266.151	177.221	0.665868	-0.586692	5.51491e-05	0.000999308
16687	GABARAPL1	878.786	1118.65	638.918	0.571149	-0.808061	4.84146e-10	4.19598e-08
16691	GABBR2	20.3214	10.9324	29.7104	2.71765	1.44236	0.000127533	0.00201174
16695	GABPB2	338.215	212.912	463.518	2.17704	1.12237	1.29196e-14	3.03448e-12
16704	GABRB3	284.011	240.299	327.724	1.36382	0.447654	0.000461454	0.00569307
16705	GABRD	29.2387	16.8571	41.6202	2.469	1.30393	4.2326e-05	0.000796642
16706	GABRE	135.999	193.31	78.6872	0.407052	-1.29672	0.00177947	0.0173176
16718	GADD45A	1063.17	1171.71	954.636	0.81474	-0.295588	0.00277535	0.0247917
16741	GAL	86.5862	102.654	70.518	0.686946	-0.541731	0.00534952	0.0418118
16747	GALE	351.361	417.89	284.831	0.681592	-0.553019	2.25379e-05	0.000468005
16752	GALNT1	2185.69	1864.94	2506.44	1.34398	0.426515	6.10227e-05	0.00108797
16754	GALNT11	1266.56	1086.54	1446.57	1.33136	0.412896	0.000381416	0.00489692
16759	GALNT16	397.358	456.481	338.235	0.740964	-0.432525	0.000384039	0.00492381
16760	GALNT18	137.978	174.972	100.984	0.577141	-0.793005	2.24837e-06	6.57343e-05
16761	GALNT2	2438.47	2702	2174.95	0.80494	-0.313047	0.00142624	0.0143497
16762	GALNT3	82.8367	64.0992	101.574	1.58464	0.664157	0.00045176	0.0055895
16765	GALNT6	370.746	486.257	255.235	0.524897	-0.929894	7.84556e-14	1.5552e-11
16766	GALNT7	1165.02	1031.9	1298.15	1.25802	0.331153	0.00112047	0.0117234
16778	GAN	330.776	427.683	233.869	0.546829	-0.870838	8.06999e-05	0.00136618
16782	GAPDH	24749.4	29063.1	20435.6	0.703148	-0.5081	9.18619e-08	4.07869e-06
16845	GAREM	309.152	355.605	262.7	0.738741	-0.436859	0.000591052	0.00696161
16848	GARS	4391.95	4766.82	4017.08	0.842716	-0.246881	0.00577196	0.0443082
16849	GART	2386.39	2650.93	2121.84	0.800412	-0.321185	0.000604807	0.00709968
16854	GAS2L3	425.933	366.315	485.55	1.3255	0.406535	0.000539814	0.00646712
16860	GAS7	189.8	250.605	128.995	0.514734	-0.958101	8.04473e-11	8.35875e-09
16864	GATA2	538.003	638.166	437.84	0.686091	-0.543528	2.23004e-06	6.53349e-05
16870	GATA6-AS1	107.527	156.552	58.5021	0.373691	-1.42008	1.59016e-14	3.64303e-12
16876	GATS	146.422	184.023	108.821	0.591342	-0.757934	3.93258e-06	0.00010734
16880	GBA	278.377	207.685	349.07	1.68077	0.749121	8.04857e-09	4.8378e-07
16904	GCFC2	593.248	492.7	693.795	1.40815	0.4938	0.000101584	0.00165266
16907	GCH1	413.963	582.573	245.353	0.421155	-1.24758	1.33015e-18	7.14954e-16
16908	GCHFR	87.9482	104.633	71.2638	0.681086	-0.554091	0.00455578	0.0369191
16915	GCN1L1	2064.54	2404.39	1724.68	0.717305	-0.479342	1.12079e-06	3.6215e-05
16939	GDAP1	229.25	153.503	304.997	1.98691	0.99053	3.57047e-05	0.000693019
16946	GDF15	105.591	28.4096	182.772	6.43345	2.68559	1.67292e-05	0.00036416
16952	GDF7	75.9131	97.6977	54.1286	0.554042	-0.851934	4.39422e-05	0.000820979
16954	GDI1	5752.74	6807.78	4697.71	0.690051	-0.535225	5.90646e-07	2.06099e-05
16964	GDPD5	154.171	194.766	113.576	0.583141	-0.778082	1.67292e-06	5.07138e-05
16980	GFI1	249.943	321.026	178.861	0.557155	-0.843848	3.20161e-10	2.93393e-08
16984	GFOD1	162.465	201.139	123.791	0.615451	-0.700283	9.6113e-06	0.000227465
16987	GFPT1	1833.3	2198.59	1468	0.667703	-0.582722	1.12235e-09	8.66564e-08
16988	GFPT2	516.806	641.171	392.442	0.612071	-0.708229	3.63236e-09	2.45228e-07
16989	GFRA1	250.572	283.069	218.076	0.770397	-0.376326	0.00585913	0.0448051
16991	GFRA3	133.065	168.954	97.1767	0.575167	-0.797946	7.49588e-06	0.000186397
16995	GGA1	961.461	1062.61	860.311	0.809619	-0.304686	0.00253458	0.0230079
16997	GGA3	732.243	813.922	650.563	0.799294	-0.323202	0.00301914	0.0265272
17000	GGCX	707.467	807.506	607.428	0.752227	-0.410761	9.60473e-05	0.00157635
17005	GGPS1	1321.58	1565.89	1077.27	0.68796	-0.539603	3.53983e-08	1.74803e-06
17047	GINS1	1162.57	1304.06	1021.08	0.783006	-0.352904	0.0004373	0.00544919
17054	GIPC3	290.983	402.48	179.486	0.445951	-1.16504	9.31804e-08	4.1274e-06
17055	GIPR	72.1894	106.843	37.5354	0.351313	-1.50917	1.35377e-12	2.14712e-10
17056	GIT1	1034.42	904.304	1164.55	1.28778	0.364887	0.00254005	0.0230427
17057	GIT2	521.454	463.261	579.647	1.25123	0.323349	0.0032078	0.0277928
17086	GK5	384.027	497.614	270.439	0.543472	-0.879722	1.53552e-10	1.51119e-08
17090	GLA	2662.55	3594.29	1730.82	0.481546	-1.05425	4.64629e-28	1.18058e-24
17092	GLB1L	154.078	130.083	178.073	1.36892	0.453035	0.00298254	0.0262475
17094	GLB1L3	53.3968	69.4615	37.3321	0.537451	-0.895795	0.000200186	0.00289381
17112	GLIS3	54.7102	70.4045	39.0159	0.554167	-0.851608	0.000148087	0.0022692
17116	GLOD4	1303.27	1099.05	1507.49	1.37163	0.455887	5.23724e-06	0.000137705
17125	GLRX	205.693	242.782	168.604	0.694467	-0.526022	0.000418589	0.00527008
17127	GLRX3	1152.94	1031.36	1274.52	1.23576	0.305397	0.00295184	0.0260101
17132	GLS2	84.6978	115.697	53.6982	0.464127	-1.10741	2.3293e-08	1.20787e-06
17137	GLTP	375.246	460.942	289.55	0.628171	-0.67077	1.21517e-08	6.93146e-07
17143	GLTSCR2	1614.86	1467.62	1762.11	1.20066	0.263827	0.00408746	0.0338433
17154	GLUL	4195.9	4624.5	3767.31	0.814641	-0.295763	0.00121384	0.0125888
17174	GMCL1	947.845	1041.55	854.141	0.820068	-0.286184	0.00413065	0.0341169
17178	GMEB1	484.819	539.152	430.485	0.798449	-0.324728	0.00310349	0.0270986
17179	GMEB2	317.006	368.289	265.724	0.72151	-0.470908	0.000277942	0.00377478
17180	GMFB	1130.84	1328.12	933.568	0.702926	-0.508556	0.000125636	0.00198728
17183	GMIP	157.404	201.177	113.631	0.564831	-0.824109	1.34492e-07	5.69388e-06
17187	GMPPA	749.652	911.201	588.102	0.645415	-0.631701	2.97633e-09	2.04394e-07
17203	GNAL	360.179	411.354	309.003	0.751187	-0.412757	0.000954678	0.0102905
17207	GNAS	11667.6	12990.3	10344.8	0.796348	-0.328529	0.000309583	0.0041204
17212	GNAZ	681.577	777.926	585.228	0.752292	-0.410635	0.000175934	0.00260081
17220	GNE	836.185	935.674	736.696	0.787342	-0.344937	0.00636648	0.0480883
17223	GNG11	60.9152	37.5284	84.3019	2.24635	1.16758	0.0036441	0.0308364
17227	GNG2	138.517	60.9144	216.12	3.54792	1.82698	0.000120096	0.00190937
17229	GNG4	497.429	417.018	577.84	1.38565	0.470561	7.86837e-05	0.00133772
17241	GNL3	2715.48	3280.65	2150.3	0.655451	-0.609441	5.93441e-11	6.42894e-09
17251	GNPTAB	978.492	839.949	1117.03	1.32988	0.4113	0.000576823	0.00682124
17260	GOLGA2	1281.84	1706.49	857.183	0.502309	-0.993354	1.33609e-08	7.48372e-07
17268	GOLGA3	1353.77	1734.23	973.313	0.561236	-0.833321	0.000511002	0.0061829
17270	GOLGA5	800.433	898.224	702.641	0.782256	-0.354288	0.000767624	0.00860958
17319	GOLT1B	1384.67	1716.46	1052.88	0.613405	-0.705088	4.17754e-08	2.01662e-06
17324	GORASP2	1472.04	1805.79	1138.28	0.630347	-0.665782	5.67385e-08	2.68787e-06
17329	GOT2	2367.77	2667.3	2068.24	0.775403	-0.366981	0.000160077	0.00241324
17347	GPATCH1	208.024	175.277	240.772	1.37367	0.458032	0.000527467	0.0063464
17350	GPATCH2L	738.569	837.89	639.248	0.762926	-0.390385	0.000328529	0.0043395
17351	GPATCH3	146.49	120.692	172.287	1.42749	0.51348	0.00046699	0.00574488
17357	GPC1	615.072	706.438	523.706	0.741334	-0.431805	0.00029691	0.00398207
17358	GPC2	141.574	216.652	66.4959	0.306925	-1.70404	1.10969e-23	1.47694e-20
17359	GPC3	3374.36	3899.74	2848.98	0.730556	-0.452934	1.73478e-06	5.24753e-05
17360	GPC4	1196.27	1350.83	1041.71	0.771163	-0.374891	0.00022352	0.00316163
17368	GPCPD1	702.277	425.312	979.242	2.30241	1.20314	9.77454e-10	7.69573e-08
17375	GPHN	387.841	296.357	479.325	1.61739	0.693668	1.23733e-08	7.0018e-07
17376	GPI	2640.19	3106.81	2173.56	0.69961	-0.515377	1.66966e-05	0.000363964
17379	GPLD1	33.1646	23.9779	42.3513	1.76626	0.8207	0.00383454	0.0321173
17386	GPN2	398.211	351.207	445.216	1.26767	0.342181	0.00485178	0.0386676
17393	GPR108	521.886	590.027	453.746	0.769026	-0.378896	0.000964281	0.01037
17414	GPR137C	194.818	226.016	163.62	0.723931	-0.466075	0.00125073	0.0129091
17429	GPR155	191.485	260.254	122.715	0.471518	-1.08462	4.09274e-07	1.53341e-05
17435	GPR161	310.285	359.597	260.974	0.725738	-0.46248	0.000338205	0.00444212
17441	GPR176	165.674	201.887	129.46	0.641249	-0.641043	4.68681e-05	0.000866601
17453	GPR27	337.417	224.546	450.288	2.00532	1.00384	4.19104e-15	1.1598e-12
17496	GPRASP2	1148.29	953.241	1343.34	1.40923	0.494911	0.000383776	0.00492269
17497	GPRC5A	690.725	954.464	426.987	0.447358	-1.1605	1.28875e-22	1.3341e-19
17504	GPRIN3	281.72	343.511	219.93	0.640241	-0.643314	3.86112e-06	0.000105802
17511	GPT2	1284.73	1636.48	932.981	0.570115	-0.810674	5.25981e-12	7.38752e-10
17517	GPX4	2235.71	2547.64	1923.77	0.75512	-0.405222	0.000157982	0.00238939
17540	GRB10	1454.36	1584.5	1324.21	0.835726	-0.258898	0.00488187	0.0388852
17544	GREB1	199.503	240.299	158.707	0.660456	-0.598467	1.97511e-05	0.000416951
17545	GREB1L	745.858	649.12	842.597	1.29806	0.376359	0.000461772	0.00569307
17550	GRHL3	15.0726	8.06063	22.0845	2.7398	1.45407	0.000869877	0.00955326
17575	GRIP1	170.216	194.662	145.77	0.74884	-0.417272	0.00436598	0.0356186
17576	GRIP2	43.1954	54.8279	31.563	0.575675	-0.796674	0.00210233	0.0197846
17600	GRPEL2	940.954	1146.35	735.56	0.641656	-0.640129	1.49852e-07	6.30778e-06
17655	GS1-259H13.2	18.3981	27.5339	9.26226	0.336395	-1.57177	0.000177615	0.00261971
17715	GSK3B	852.977	944.653	761.301	0.805905	-0.311318	0.00191514	0.0183356
17719	GSPT1	2715.76	2958.58	2472.94	0.835853	-0.25868	0.00557029	0.0431154
17720	GSPT2	57.0359	34.1056	79.9662	2.34467	1.22938	4.21526e-07	1.57216e-05
17726	GSTA4	755.193	657.219	853.168	1.29815	0.376457	0.000376729	0.00485485
17731	GSTK1	1109.12	975.205	1243.04	1.27464	0.350093	0.000349153	0.00456874
17733	GSTM2	572.296	488.604	655.989	1.34258	0.425006	0.000139361	0.00216638
17742	GSTO2	124.489	81.6827	167.296	2.04812	1.0343	4.72617e-10	4.12313e-08
17751	GSTZ1	444.912	517.39	372.434	0.719834	-0.474265	8.82892e-05	0.00147149
17759	GTF2E1	231.85	201.004	262.696	1.30692	0.38617	0.00432524	0.0353791
17761	GTF2F1	1069.03	942.835	1195.22	1.26769	0.342203	0.000920202	0.0100193
17765	GTF2H1	511.209	430.205	592.214	1.37659	0.461094	7.23477e-05	0.00124976
17772	GTF2H5	668.435	584.644	752.226	1.28664	0.363606	0.000498401	0.00606721
17780	GTF2IRD2B	10.5698	5.57356	15.566	2.79283	1.48173	0.00478336	0.0382532
17789	GTPBP1	1155.8	1290.19	1021.42	0.791682	-0.337007	0.00133134	0.0135788
17792	GTPBP3	886.609	996.869	776.348	0.778786	-0.3607	0.0029142	0.025776
17794	GTPBP6	311.357	358.319	264.395	0.737877	-0.438547	0.000485251	0.00592519
17797	GTSE1	992.36	903.84	1080.88	1.19588	0.258068	0.00551327	0.0428282
17811	GUCY2D	10.315	15.439	5.19099	0.336226	-1.5725	0.00427243	0.0350806
17816	GUK1	2240.23	1872.91	2607.55	1.39225	0.477417	9.08853e-08	4.05142e-06
17819	GUSB	1177.84	1313.12	1042.56	0.793957	-0.332866	0.000811155	0.00902898
17820	GUSBP1	75.6984	52.5426	98.8541	1.88141	0.911813	3.97978e-05	0.000759707
17838	GYG1	621.356	542.259	700.453	1.29173	0.369307	0.000586439	0.00691311
17870	H2AFX	1006.56	769.976	1243.15	1.61453	0.691111	4.87959e-05	0.000897858
17883	H3F3A	1390.6	1260.21	1520.99	1.20693	0.271346	0.00390608	0.0326187
17896	HABP4	396.466	444.746	348.185	0.782884	-0.353129	0.00430122	0.0352239
17897	HACE1	1009.81	1125.89	893.737	0.793807	-0.333139	0.00153937	0.0152573
17904	HAGHL	80.6313	104.613	56.6501	0.541523	-0.884905	6.85291e-06	0.000172713
17907	HAND1	219.649	285.34	153.958	0.53956	-0.890145	5.36042e-11	5.85249e-09
17916	HAPLN3	228.482	287.95	169.014	0.586956	-0.768675	3.21846e-08	1.60636e-06
17921	HARS	839.628	659.539	1019.72	1.54611	0.628639	1.81799e-09	1.30624e-07
17927	HAT1	1964.33	2174.84	1753.81	0.806409	-0.310416	0.000744091	0.00840296
17959	HBQ1	26.1318	35.2154	17.0483	0.484115	-1.04658	0.00402042	0.0333841
17960	HBS1L	2401.44	2829.23	1973.65	0.697593	-0.519542	5.7019e-08	2.69658e-06
17969	HCFC1	2003.56	2354.81	1652.31	0.701671	-0.511132	0.000419541	0.00527968
18002	HCN4	38.9754	53.1688	24.7821	0.466103	-1.10128	7.99653e-05	0.00135456
18003	HCP5	115.418	86.9565	143.879	1.65461	0.726493	9.45156e-06	0.000224254
18018	HDAC6	1860.19	2276.02	1444.35	0.634594	-0.656094	7.8913e-10	6.33799e-08
18028	HDGFRP2	1050.02	949.002	1151.04	1.2129	0.278458	0.00441003	0.0359121
18036	HDLBP	8219.87	9345.74	7094.01	0.759064	-0.397706	1.73037e-05	0.000373552
18047	HECA	986.108	1089.94	882.28	0.809478	-0.304935	0.00248643	0.0226296
18049	HECTD2	288.172	241.409	334.934	1.38741	0.472393	0.000335246	0.00441155
18050	HECTD3	372.398	315.573	429.222	1.36014	0.443753	0.000198092	0.00287023
18052	HECW1	19.2024	11.719	26.6857	2.27712	1.18721	0.00307954	0.0269295
18057	HELLS	1614.75	1789.95	1439.56	0.804245	-0.314294	0.00542734	0.0423135
18058	HELQ	189.325	154.688	223.962	1.44783	0.533889	0.000328495	0.0043395
18083	HERC6	142.593	119.794	165.393	1.38064	0.46534	0.00429131	0.035184
18086	HES1	695.092	866.892	523.292	0.603642	-0.728236	1.22114e-11	1.54438e-09
18092	HES7	19.4095	28.4952	10.3238	0.362299	-1.46475	0.000609569	0.0071376
18093	HESX1	39.3784	28.6116	50.1451	1.75261	0.809507	0.00374753	0.0315207
18094	HEXA	986.238	833.675	1138.8	1.366	0.449956	1.07419e-05	0.000249159
18099	HEXIM2	43.1375	26.3513	59.9237	2.27403	1.18525	0.000390891	0.00499332
18105	HFM1	149.592	108.595	190.589	1.75504	0.811507	0.000376608	0.00485485
18115	HHIP	44.2272	59.343	29.1113	0.490559	-1.0275	5.61817e-05	0.00101636
18118	HHIPL2	9.8034	3.45572	16.1511	4.67372	2.22457	9.20106e-05	0.00152623
18127	HIC1	13.0879	18.391	7.78482	0.423295	-1.24026	0.00471851	0.0378646
18129	HID1	409.321	520.474	298.168	0.572878	-0.8037	1.03521e-11	1.33338e-09
18133	HIF1AN	1252.57	1075.02	1430.11	1.33031	0.411759	1.90297e-05	0.000403857
18158	HILPDA	406.035	556.947	255.123	0.458074	-1.12635	2.54544e-20	1.97625e-17
18166	HIP1	1079.11	1390.14	768.076	0.552519	-0.855905	1.76604e-15	5.25116e-13
18167	HIP1R	577.924	654.04	501.809	0.767245	-0.382242	0.000841227	0.00931919
18168	HIPK1	1244.88	1486.45	1003.31	0.674974	-0.567096	1.10814e-08	6.3992e-07
18268	HK1	1756.4	1991.13	1521.67	0.764222	-0.387937	7.59382e-05	0.00129974
18269	HK2	1166.52	1569.88	763.164	0.486129	-1.04059	1.63517e-16	6.17607e-14
18283	HLA-DPA1	256.412	218.741	294.082	1.34443	0.426996	0.00109239	0.0114826
18295	HLA-DRB1	53.0548	30.7133	75.3962	2.45484	1.29563	3.74614e-08	1.83692e-06
18307	HLA-F-AS1	80.4537	96.5719	64.3354	0.666191	-0.585992	0.00548822	0.0426679
18308	HLA-G	83.7686	64.3305	103.207	1.60432	0.681962	0.000314981	0.0041803
18312	HLA-L	82.1379	108.254	56.0222	0.517509	-0.950343	3.19634e-06	8.99675e-05
18331	HMBOX1	100.001	135.144	64.8589	0.479924	-1.05912	9.63744e-09	5.6471e-07
18333	HMBS	448.797	509.053	388.54	0.76326	-0.389753	0.000757198	0.00851657
18335	HMCN1	66.1731	49.2522	83.0941	1.68712	0.754559	0.00495379	0.0392902
18338	HMG20B	1437.2	1241.63	1632.78	1.31503	0.395098	3.46352e-05	0.000674603
18339	HMGA1	1825.55	2205.89	1445.2	0.655157	-0.610087	8.09247e-09	4.84566e-07
18394	HMGB3	1899.22	2090.73	1707.7	0.816797	-0.291951	0.00231483	0.0213605
18427	HMGCR	1717.79	2095.73	1339.84	0.639319	-0.645391	0.00507444	0.0400878
18428	HMGCS1	3893.95	5620.07	2167.82	0.385728	-1.37434	0.000114045	0.0018225
18461	HMGN2	9487.78	7219.78	11755.8	1.62828	0.703345	7.67788e-15	1.9333e-12
18496	HMGN2P8	191.838	140.313	243.363	1.73443	0.794461	7.22925e-08	3.32328e-06
18505	HMHA1	67.9214	85.6636	50.1792	0.585771	-0.771592	0.000557374	0.00663484
18508	HMOX1	160.876	109.559	212.194	1.93679	0.953671	1.70704e-06	5.1692e-05
18525	HNRNPA1	11410	10430.9	12389.2	1.18773	0.248209	0.00463442	0.0373722
18526	HNRNPA1L2	64.168	50.663	77.6731	1.53313	0.616483	0.00552949	0.0428827
18661	HNRNPM	2791.79	2210.99	3372.58	1.52537	0.609163	2.10728e-10	2.01707e-08
18668	HNRNPU-AS1	1483.79	1847.36	1120.23	0.606392	-0.721677	0.00628799	0.047577
18670	HNRNPUL2	884.468	988.387	780.549	0.78972	-0.340587	0.000739231	0.00836498
18675	HOMER2	780.59	948.82	612.36	0.645391	-0.631756	1.74423e-09	1.25972e-07
18679	HOMEZ	260.371	220.183	300.56	1.36505	0.448952	0.000807748	0.00899823
18680	HOOK1	1114.88	1265.31	964.45	0.762227	-0.391707	6.05517e-05	0.00108073
18687	HOTAIRM1	579.027	746.152	411.903	0.552036	-0.857166	2.30038e-14	5.02309e-12
18695	HOXA11-AS	278.105	326.668	229.543	0.702681	-0.509058	0.00525114	0.0412042
18701	HOXA6	194.714	220.627	168.801	0.765094	-0.386292	0.00645797	0.0486131
18703	HOXA9	856.02	969.697	742.343	0.765542	-0.385447	0.000205261	0.00294661
18689	HOXA-AS2	67.4368	84.3105	50.5631	0.599725	-0.737626	0.000452537	0.00559417
18710	HOXB2	175.801	201.614	149.988	0.743935	-0.426751	0.00546114	0.0425415
18713	HOXB5	256.687	303.912	209.462	0.68922	-0.536964	0.00378731	0.0317862
18717	HOXB9	3208.83	4061.29	2356.38	0.580205	-0.785365	4.62122e-11	5.17357e-09
18726	HOXC4	504.381	592.337	416.425	0.703022	-0.508359	4.48145e-06	0.000119863
18734	HOXD10	974.725	1115.67	833.775	0.747328	-0.420187	0.00149168	0.0148619
18735	HOXD11	226.038	268.251	183.825	0.685273	-0.54525	7.31059e-05	0.00126052
18737	HOXD13	1074.65	1223.44	925.86	0.75677	-0.402073	0.000191455	0.00278873
18731	HOXD-AS1	171.456	201.694	141.217	0.700155	-0.514254	0.000273934	0.00373122
18743	HP1BP3	4468.69	3853.76	5083.62	1.31913	0.399587	1.28672e-05	0.000290032
18746	HPCAL4	116.549	153.35	79.7485	0.520044	-0.943295	2.04878e-08	1.08659e-06
18757	HPS1	572.148	513.527	630.769	1.22831	0.296671	0.00552267	0.0428536
18762	HPSE	273.533	363.848	183.218	0.503555	-0.989778	1.22274e-13	2.27837e-11
18764	HPX	12.018	6.03379	18.0022	2.98356	1.57703	0.00106406	0.0112327
18767	HRAS	338.739	263.864	413.613	1.56753	0.648489	0.00284477	0.0252738
18787	HS3ST3B1	237.744	279.244	196.244	0.702768	-0.50888	0.000184577	0.00271094
56578	hsa-mir-1199	42.7987	56.0573	29.5401	0.526963	-0.924227	0.00412678	0.0340951
18802	HSD11B1L	92.2759	123.144	61.4081	0.498669	-1.00384	2.12215e-07	8.60872e-06
18803	HSD11B2	20.1344	28.6738	11.5949	0.404373	-1.30624	0.000445406	0.00553279
18805	HSD17B10	633.278	446.275	820.28	1.83806	0.878182	1.141e-15	3.58324e-13
18813	HSD17B4	1899.89	2116.38	1683.41	0.795421	-0.33021	0.00103851	0.0110157
18814	HSD17B6	77.8948	116.244	39.5451	0.340189	-1.55559	4.81135e-14	9.88804e-12
18821	HSD3B7	107.708	83.0989	132.317	1.59229	0.671102	7.71992e-05	0.0013154
18830	HSF2	873.253	971.025	775.48	0.79862	-0.324419	0.0017968	0.0174619
18832	HSF4	189.813	236.141	143.484	0.607621	-0.718756	0.000465682	0.00573383
18855	HSP90B1	12843	14493.3	11192.6	0.772264	-0.372834	4.46749e-05	0.000833554
18858	HSPA12A	318.28	362.696	273.863	0.755075	-0.405307	0.00110374	0.0115758
18865	HSPA2	56.757	34.7565	78.7575	2.26598	1.18014	3.06139e-05	0.00060901
18868	HSPA5	9638.4	11303.6	7973.23	0.705373	-0.503541	7.62378e-07	2.5642e-05
18871	HSPA8	6325.88	4411.4	8240.35	1.86797	0.901469	0.00016036	0.00241621
18891	HSPB1	1066.06	1264.68	867.434	0.685892	-0.543946	1.81846e-05	0.000388874
18900	HSPB8	242.318	301.275	183.362	0.608619	-0.716388	6.0335e-08	2.8106e-06
18902	HSPBAP1	107.148	88.382	125.915	1.42466	0.510622	0.00435326	0.0355355
18979	HTRA1	351.039	282.464	419.613	1.48554	0.570992	1.50275e-06	4.62575e-05
18991	HUWE1	5046.12	5658.75	4433.48	0.783474	-0.352043	0.000148817	0.00227789
18994	HYAL2	293.534	256.961	330.108	1.28466	0.361392	0.00274548	0.0245713
18995	HYAL3	44.1469	32.179	56.1148	1.74383	0.802261	0.00277543	0.0247917
19004	HYOU1	3160.4	3439.01	2881.79	0.83797	-0.255029	0.00628474	0.0475653
19008	IARS	7408.64	8059.32	6757.97	0.838529	-0.254067	0.00494039	0.0392061
19015	ICA1L	269.128	204.131	334.126	1.63682	0.710897	0.000952291	0.0102828
19020	ICAM5	257.054	367.391	146.716	0.399347	-1.32429	4.81661e-12	6.83371e-10
19021	ICK	310.95	252.819	369.081	1.45986	0.545833	1.38801e-05	0.000311096
19026	ID1	23.8322	31.9938	15.6707	0.489805	-1.02972	0.00529351	0.041432
19028	ID3	156.233	198.175	114.291	0.576718	-0.794062	0.0059262	0.0452561
19029	ID4	826.318	1045.53	607.106	0.580669	-0.784213	1.252e-14	2.99088e-12
19033	IDH2	2097.37	2465.51	1729.22	0.701363	-0.511767	0.000245525	0.00341245
19034	IDH3A	1159.86	1273.53	1046.19	0.821485	-0.283693	0.0027203	0.024385
19037	IDI1	3553.35	5308.19	1798.51	0.338818	-1.56142	2.96718e-07	1.16152e-05
19040	IDNK	55.9902	40.2805	71.6998	1.78001	0.831886	0.000699519	0.00800965
19043	IDS	3487.28	2993.45	3981.1	1.32993	0.411356	7.443e-06	0.000185247
19047	IER3	127.459	166.388	88.5301	0.532069	-0.910316	4.27406e-07	1.58495e-05
19048	IER3IP1	678.558	792.972	564.144	0.711429	-0.491208	2.80113e-06	8.01347e-05
19049	IER5	997.513	851.947	1143.08	1.34172	0.424088	0.00267776	0.0240964
19051	IFFO1	534.346	447.738	620.954	1.38687	0.471832	1.99735e-05	0.00042101
19058	IFI35	44.234	25.5606	62.9074	2.46111	1.29931	7.3523e-07	2.483e-05
19060	IFI44L	6.3394	0.337805	12.341	36.5329	5.19112	5.32611e-07	1.89155e-05
19061	IFI6	232.394	148.586	316.203	2.12808	1.08955	1.99029e-09	1.40123e-07
19062	IFIH1	46.5718	29.0652	64.0784	2.20464	1.14055	1.05624e-05	0.000245264
19063	IFIT1	69.5406	42.4967	96.5845	2.27275	1.18444	1.39979e-08	7.77816e-07
19066	IFIT2	19.1224	3.73801	34.5068	9.23131	3.20654	9.97183e-05	0.00162704
19067	IFIT3	28.0569	7.55628	48.5576	6.42612	2.68395	1.55873e-13	2.84749e-11
19072	IFITM2	202.276	161.856	242.696	1.49946	0.584442	3.09381e-05	0.000614148
19073	IFITM3	95.2234	66.526	123.921	1.86274	0.897428	1.53673e-06	4.71476e-05
19124	IFT122	422.255	364.143	480.367	1.31917	0.39963	0.000504944	0.00612817
19127	IFT20	390.479	450.728	330.23	0.732659	-0.448786	0.000210514	0.00300812
19131	IFT52	661.458	539.776	783.141	1.45086	0.536911	5.19728e-07	1.8571e-05
19134	IFT80	416.73	322.469	510.992	1.58462	0.664141	6.32791e-07	2.18622e-05
19136	IFT88	187.752	140.374	235.131	1.67504	0.744195	0.000929213	0.0100886
19148	IGF2	85.8256	128.867	42.7846	0.332007	-1.59072	1.56543e-15	4.75586e-13
19149	IGF2-AS	3.22694	6.08264	0.371235	0.0610319	-4.03429	0.00173946	0.0170112
19156	IGFBP2	503.531	582.016	425.045	0.730297	-0.453444	0.0035575	0.0302317
19159	IGFBP5	568.249	816.474	320.023	0.391958	-1.35123	7.91218e-11	8.2517e-09
19161	IGFBP7	156.527	128.591	184.463	1.4345	0.520547	0.000558297	0.006643
19378	IGIP	192.872	247.135	138.608	0.56086	-0.834287	0.000134671	0.00210872
19586	IGSF1	35.9899	52.8096	19.1701	0.363005	-1.46194	5.42728e-07	1.92503e-05
19590	IGSF21	4.75212	8.86942	0.634816	0.0715736	-3.80443	0.000909994	0.00994305
19593	IGSF3	912.442	1049.47	775.409	0.738854	-0.436639	2.60722e-05	0.000531168
19596	IGSF8	450.846	523.257	378.435	0.72323	-0.467474	0.000259973	0.00358119
19600	IK	1331.44	1151.19	1511.69	1.31316	0.393039	7.0479e-05	0.00122126
19601	IKBIP	560.031	477.268	642.793	1.34682	0.429555	0.000102391	0.00166288
19608	IKZF2	73.7921	47.3243	100.26	2.11857	1.08309	0.000912224	0.00995574
19614	IL10RB	340.1	287.715	392.486	1.36415	0.448001	0.000219782	0.00311823
19616	IL11	17.9324	28.4511	7.41359	0.260573	-1.94024	2.67819e-06	7.71707e-05
19634	IL17RA	500.852	405.344	596.36	1.47125	0.557039	5.82497e-07	2.0402e-05
19636	IL17RC	193.197	167.065	219.33	1.31284	0.392694	0.00586569	0.0448307
19639	IL17REL	15.9669	23.3016	8.63225	0.370457	-1.43262	0.00133398	0.013588
19641	IL18BP	134.896	163.526	106.266	0.649843	-0.621838	0.00149004	0.0148526
19692	IL4R	201.394	247.425	155.364	0.627923	-0.671339	5.16144e-06	0.000136225
19696	IL6R	239.453	326.178	152.727	0.468231	-1.09471	1.73593e-15	5.21712e-13
19698	IL6ST	1182.13	1362.03	1002.23	0.735833	-0.442549	5.55152e-06	0.000144879
19702	IL8	11.8331	5.1314	18.5347	3.61202	1.8528	0.00146614	0.0146772
19714	ILF3-AS1	118.825	99.2924	138.358	1.39344	0.478653	0.00599511	0.0456949
19715	ILK	1086.89	1321.05	852.725	0.645491	-0.631531	9.42236e-10	7.4394e-08
19716	ILKAP	401.275	345.746	456.803	1.32121	0.401862	0.000869675	0.00955326
19725	IMP4	600.713	669.77	531.655	0.793788	-0.333174	0.0019323	0.0184705
19739	INA	235.402	162.436	308.368	1.8984	0.924782	0.000710449	0.00811818
19740	INADL	814.569	927.651	701.487	0.756197	-0.403165	0.000125955	0.00199121
19742	INCENP	867.528	974.115	760.94	0.78116	-0.356309	0.000931841	0.0101106
19761	INO80B	260.772	225.089	296.454	1.31706	0.397316	0.0045876	0.0371232
19770	INPP5D	90.6253	40.1828	141.068	3.51065	1.81174	1.64033e-17	7.16362e-15
19775	INPPL1	2414.65	2728.98	2100.32	0.769635	-0.377754	9.59058e-05	0.00157556
19779	INSIG1	6816.72	9969.49	3663.94	0.367515	-1.44413	8.99251e-06	0.000214821
19780	INSIG2	395.349	467.564	323.134	0.691101	-0.533032	4.51568e-06	0.000120363
19785	INSM1	61.5737	76.8243	46.323	0.602973	-0.729835	0.000741758	0.00838083
19790	INTS10	684.865	768.29	601.439	0.782829	-0.353231	0.00120154	0.0124798
19793	INTS3	1938.52	1658.46	2218.57	1.33773	0.419787	6.28867e-06	0.000160813
19797	INTS5	330.855	248.786	412.924	1.65975	0.730969	1.95389e-09	1.37907e-07
19806	IP6K1	901.191	792.872	1009.51	1.27323	0.348496	0.000704304	0.00805784
19832	IQCE	353.153	302.629	403.677	1.3339	0.415654	0.000476929	0.00584144
19839	IQCG	88.4553	66.4324	110.478	1.66302	0.733802	0.000749939	0.00845437
19840	IQCH	215.571	155.871	275.27	1.76601	0.820497	4.43013e-06	0.000118603
19845	IQCK	104.671	72.6201	136.721	1.88269	0.912794	3.15887e-07	1.22455e-05
19855	IRAK2	160.478	193.08	127.877	0.662301	-0.594442	0.000126461	0.00199693
19864	IRF3	724.536	824.582	624.491	0.757343	-0.400982	0.000208819	0.00299307
19869	IRF7	57.1134	40.6745	73.5523	1.80832	0.854647	0.000180193	0.00265074
19878	IRS4	8018.06	9236.5	6799.61	0.736167	-0.441895	0.000867324	0.00953647
19886	ISCA1	408.79	457.215	360.365	0.788175	-0.343412	0.00313242	0.0272915
19894	ISCU	559.008	462.161	655.855	1.4191	0.50498	4.49134e-06	0.000120012
19900	ISL2	182.407	213.249	151.566	0.710748	-0.49259	0.000800565	0.00892888
19915	ITCH	1392.29	1568.13	1216.45	0.775732	-0.36637	0.000164815	0.00247134
19924	ITGA2	249.205	189.824	308.587	1.62565	0.701015	1.4749e-06	4.55508e-05
19925	ITGA2B	168.352	218.26	118.444	0.542675	-0.881839	6.84596e-09	4.19615e-07
19928	ITGA5	741.381	835.937	646.825	0.773772	-0.370019	0.000688919	0.00790771
19930	ITGA7	527.457	690.954	363.961	0.526752	-0.924804	4.4142e-16	1.56173e-13
19931	ITGA8	958.641	1093.16	824.125	0.753894	-0.407567	7.97638e-05	0.00135279
19939	ITGB1	2848.27	3208.39	2488.16	0.775518	-0.366767	9.34813e-05	0.00154449
19965	ITM2B	2822.61	2538.07	3107.14	1.22421	0.291856	0.0013971	0.0141328
19968	ITPA	362.539	276.8	448.278	1.6195	0.695548	1.44985e-08	8.04033e-07
19972	ITPKB	219.717	184.094	255.341	1.38702	0.471984	0.000559718	0.00665424
19976	ITPR1	256.427	325.843	187.01	0.573927	-0.801061	2.31267e-09	1.60395e-07
19979	ITPR3	989.702	1285.95	693.453	0.539253	-0.890965	1.37687e-17	6.30879e-15
19987	IVNS1ABP	1916.22	2391.73	1440.72	0.602375	-0.731267	1.58409e-14	3.64303e-12
19997	JAG1	399.844	497.141	302.547	0.608573	-0.716498	4.95458e-10	4.23488e-08
19998	JAG2	535.584	611.263	459.904	0.752382	-0.410462	0.000309058	0.00411733
19999	JAGN1	426.274	353.813	498.736	1.40961	0.495292	3.23767e-05	0.000638172
20002	JAK3	88.1969	112.622	63.7714	0.566241	-0.820513	0.00520532	0.0409087
20003	JAKMIP1	48.7531	75.5854	21.9208	0.290014	-1.78581	8.88634e-12	1.16122e-09
20006	JAM2	115.437	93.0826	137.792	1.48032	0.565906	0.000919194	0.0100193
20010	JAZF1	222.662	253.684	191.639	0.755423	-0.404643	0.00327074	0.0282326
20024	JOSD1	1645.9	1417.69	1874.11	1.32195	0.402666	3.1325e-05	0.000620505
20026	JPH1	274.749	319.936	229.562	0.717525	-0.4789	0.000172949	0.00256713
20037	JUN	4803.7	6235.26	3372.13	0.540816	-0.88679	1.99736e-11	2.36551e-09
20039	JUND	507.609	598.072	417.145	0.697483	-0.519771	0.00211093	0.0198533
20044	KALRN	72.071	89.6078	54.5342	0.608588	-0.716462	0.000531102	0.00637641
20046	KANK2	523.775	451.761	595.79	1.31882	0.399246	0.000273236	0.00372644
20064	KAT8	458.617	514.424	402.809	0.783029	-0.352863	0.00294696	0.0259998
20076	KAZALD1	138.127	196.254	79.9998	0.407633	-1.29466	2.60358e-14	5.55497e-12
20175	KBTBD4	233.535	197.921	269.148	1.35987	0.443473	0.000572392	0.00678184
20177	KBTBD7	209.941	173.117	246.764	1.42541	0.511381	0.000416344	0.00524917
20178	KBTBD8	138.095	107.861	168.329	1.56061	0.642114	0.000116168	0.0018522
20217	KCNH2	146.335	199.853	92.8161	0.464422	-1.10649	4.84016e-07	1.75692e-05
20218	KCNH3	74.9408	95.7285	54.1531	0.565695	-0.821904	0.000428438	0.00536027
20231	KCNJ11	160.932	209.198	112.665	0.538557	-0.89283	6.52315e-09	4.01591e-07
20240	KCNJ4	43.7319	64.9594	22.5043	0.346437	-1.52934	3.55246e-09	2.40415e-07
20246	KCNK1	347.754	420.851	274.657	0.652622	-0.615681	8.96027e-07	2.96028e-05
20270	KCNN4	4.19249	0.282293	8.10268	28.7031	4.84314	0.000108028	0.00174128
20291	KCTD1	225.269	194.094	256.444	1.32124	0.401891	0.00396906	0.0330066
20292	KCTD10	656.13	559.4	752.86	1.34584	0.428502	3.84687e-05	0.000738462
20300	KCTD18	245.198	210.852	279.544	1.32578	0.406842	0.00244842	0.0223712
20312	KCTD9	471.546	537.241	405.852	0.755437	-0.404616	0.000289806	0.00390742
20317	KDELC2	1986.24	1694.21	2278.28	1.34475	0.427335	0.000376993	0.00485574
20319	KDELR2	4243.97	5138.64	3349.29	0.651786	-0.61753	1.18729e-07	5.12111e-06
20320	KDELR3	692.069	972.363	411.775	0.423479	-1.23964	1.56009e-07	6.54057e-06
20335	KDM5C	3173.67	3787	2560.34	0.676086	-0.564722	1.25312e-09	9.54349e-08
20339	KDM6B	636.691	757.447	515.936	0.681151	-0.553953	6.97557e-07	2.38055e-05
20340	KDM7A	795.806	987.992	603.62	0.610957	-0.710858	5.46722e-12	7.64044e-10
20347	KHDC1	19.1158	10.7986	27.4329	2.54043	1.34507	0.000573877	0.00679367
20367	KIAA0196	587.758	494.396	681.12	1.37768	0.462242	0.000110132	0.00177111
20369	KIAA0226	304.606	361.153	248.058	0.686851	-0.541931	0.000583895	0.00688723
20373	KIAA0319	13.7126	7.88742	19.5378	2.47708	1.30864	0.00347485	0.0296556
20380	KIAA0513	219.862	279.6	160.123	0.572688	-0.80418	8.21604e-08	3.70983e-06
20383	KIAA0753	457.463	382.812	532.114	1.39001	0.475099	3.92152e-05	0.000750729
20385	KIAA0825	20.0913	9.73631	30.4463	3.12709	1.64482	2.35277e-05	0.00048639
20388	KIAA0907	1946.98	2203.56	1690.4	0.767121	-0.382474	0.00456935	0.0369862
20392	KIAA1009	192.454	153.684	231.223	1.50453	0.589316	0.00371246	0.0313011
20399	KIAA1143	1046.27	830.318	1262.21	1.52016	0.604221	9.11955e-08	4.05878e-06
20405	KIAA1211	197.293	235.364	159.221	0.676491	-0.563858	0.000149452	0.00228511
20409	KIAA1244	695.65	852.473	538.828	0.632076	-0.66183	3.76346e-10	3.38227e-08
20416	KIAA1407	165.388	124.245	206.531	1.66229	0.73317	5.51675e-05	0.000999308
20420	KIAA1456	76.0568	42.2807	109.833	2.59771	1.37724	2.45472e-08	1.26819e-06
20422	KIAA1467	594.594	716.516	472.673	0.659683	-0.600155	1.23297e-07	5.27742e-06
20432	KIAA1644	109.972	151.689	68.2549	0.449967	-1.15211	7.61626e-11	7.97932e-09
20436	KIAA1715	1089.72	1240.23	939.198	0.757275	-0.40111	6.68271e-05	0.00116958
20442	KIAA1958	458.638	593.323	323.953	0.545999	-0.87303	9.42018e-14	1.82843e-11
20443	KIAA2013	506.019	403.588	608.451	1.5076	0.592257	1.0564e-07	4.60631e-06
20447	KIDINS220	1207.3	1026.38	1388.22	1.35254	0.435676	1.19096e-05	0.000271733
20448	KIF11	2541.25	2147.47	2935.03	1.36674	0.450739	0.000457302	0.00564557
20449	KIF12	48.2757	71.1899	25.3615	0.356251	-1.48903	5.98233e-09	3.74063e-07
20452	KIF14	1043.19	909.756	1176.62	1.29334	0.371102	0.000380605	0.00489187
20456	KIF18A	550.054	485.468	614.641	1.26608	0.340369	0.00197066	0.0187666
20459	KIF1A	1977.73	2692.53	1262.93	0.46905	-1.09219	1.78291e-14	4.01875e-12
20467	KIF23	1788.76	1589.35	1988.16	1.25092	0.322991	0.000546208	0.00653532
20469	KIF25	25.237	35.0702	15.4038	0.439228	-1.18696	0.000352563	0.00460473
20475	KIF2A	924.082	1079.57	768.591	0.71194	-0.490172	1.96228e-06	5.81608e-05
20479	KIF3B	769.679	545.56	993.799	1.82161	0.865217	4.7178e-17	1.85722e-14
20481	KIF4A	1451.4	1218.1	1684.71	1.38306	0.467866	9.75002e-07	3.18356e-05
20486	KIF5C	457.715	590.011	325.42	0.551549	-0.858439	9.52035e-14	1.83513e-11
20487	KIF6	25.3092	14.4503	36.168	2.50293	1.32362	0.00012775	0.00201388
20489	KIF9	47.4109	32.2326	62.5893	1.9418	0.957395	0.000138442	0.00215503
20519	KIT	297.769	337.311	258.228	0.765548	-0.385435	0.00253994	0.0230427
20524	KLC2	803.947	995.098	612.795	0.615814	-0.699434	5.07634e-08	2.42707e-06
20528	KLF10	704.514	610.75	798.278	1.30704	0.386309	0.00320737	0.0277928
20534	KLF16	343.638	431.962	255.313	0.591053	-0.75864	1.06422e-06	3.44669e-05
20546	KLF4	182.684	235.766	129.601	0.549704	-0.863273	4.09856e-09	2.74711e-07
20549	KLF7	319.013	398.684	239.342	0.60033	-0.736172	9.39484e-08	4.15484e-06
20554	KLF9	793.301	930.543	656.059	0.705028	-0.504248	9.25413e-07	3.03583e-05
20557	KLHDC2	805.69	884.721	726.66	0.821344	-0.283941	0.00614578	0.0466525
20560	KLHDC7A	3.98033	0.282293	7.67837	27.2	4.76554	0.000235338	0.00329978
20567	KLHL11	134.237	162.463	106.011	0.652526	-0.615892	0.000175176	0.00259194
20571	KLHL15	1031.3	1177.2	885.401	0.752122	-0.410962	0.00241726	0.0221661
20572	KLHL17	434.858	502.343	367.374	0.731322	-0.451422	0.000770705	0.00863375
20574	KLHL2	230.02	261.27	198.77	0.760785	-0.394439	0.00364233	0.0308308
20575	KLHL20	321.617	270.331	372.903	1.37943	0.464073	0.000157382	0.0023816
20586	KLHL3	96.608	78.573	114.643	1.45906	0.545044	0.00552516	0.042861
20598	KLHL42	764.423	490.51	1038.34	2.11685	1.08192	7.40722e-10	6.03591e-08
20605	KLHL9	1787.68	1591.58	1983.78	1.24643	0.317799	0.00076556	0.00858988
20606	KLK1	23.1679	36.966	9.36991	0.253474	-1.98009	6.94202e-08	3.20181e-06
20623	KLLN	29.6395	12.1364	47.1426	3.88438	1.95768	0.000107546	0.00173588
20635	KLRG2	40.9159	51.867	29.9647	0.577722	-0.791553	0.00302201	0.026528
20654	KNSTRN	443.295	496.724	389.866	0.784875	-0.349465	0.00333326	0.0286837
20655	KNTC1	2369.18	2650.97	2087.39	0.787406	-0.344821	0.000143798	0.00221931
20657	KPNA2	2547.68	2273.98	2821.38	1.24072	0.311182	0.00062257	0.00725337
20663	KPNB1	6195.93	6912.05	5479.82	0.792792	-0.334987	0.000142955	0.00220751
20666	KRAS	1031.23	1142.84	919.624	0.804682	-0.31351	0.00339838	0.0291468
20672	KRBOX4	215.928	152.9	278.955	1.82443	0.867443	1.06518e-09	8.26994e-08
20673	KRCC1	293.245	185.494	400.995	2.16176	1.11221	0.000150013	0.00229243
20675	KREMEN2	72.7586	110.833	34.6843	0.312942	-1.67603	2.72085e-15	7.75997e-13
20698	KRT17	24.1083	34.6581	13.5585	0.391206	-1.354	0.000161122	0.00242508
20702	KRT18	538.659	480.357	596.961	1.24274	0.313529	0.00602677	0.0459112
20816	KRT8	1154.2	1002.61	1305.8	1.3024	0.38117	0.000145173	0.00223312
20994	KXD1	1218.75	1358.93	1078.57	0.793685	-0.333361	0.00119135	0.0123878
21000	L1CAM	101.621	131.439	71.803	0.546285	-0.872273	3.10707e-06	8.78084e-05
21003	L2HGDH	280.692	322.277	239.106	0.741925	-0.430654	0.00108803	0.0114411
21009	L3MBTL2	1000.11	883.088	1117.13	1.26503	0.339174	0.0010642	0.0112327
21023	LA16c-313D11.12	16.3422	7.37834	25.306	3.42976	1.77811	4.00162e-05	0.000762928
21077	LAGE3	411.716	340.759	482.673	1.41647	0.502297	1.57301e-05	0.000347007
21081	LAMA1	518.823	662.769	374.877	0.565623	-0.822086	7.75608e-12	1.03099e-09
21082	LAMA2	24.6256	13.984	35.2672	2.52196	1.33455	0.000235412	0.00329978
21083	LAMA3	1134.22	1312.19	956.26	0.728752	-0.456501	8.04124e-06	0.000196979
21086	LAMB1	1849.42	2304.67	1394.18	0.604938	-0.72514	2.21888e-12	3.42639e-10
21097	LAMTOR1	520.064	452.822	587.307	1.29699	0.375171	0.000607838	0.00712629
21103	LAMTOR5	767.516	673.212	861.82	1.28016	0.356324	0.000440369	0.00548254
21107	LANCL2	173.731	127.559	219.903	1.72393	0.785705	2.40656e-07	9.66426e-06
21108	LANCL3	9.7617	14.9166	4.60685	0.308841	-1.69506	0.00466879	0.0375843
21109	LAP3	571.135	510.144	632.125	1.23911	0.309306	0.00385442	0.0322452
21119	LARP1B	812.022	1010.22	613.823	0.607613	-0.718775	2.79084e-12	4.19376e-10
21141	LBH	65.0563	93.1007	37.0119	0.397547	-1.3308	2.66129e-09	1.84116e-07
21184	LCNL1	15.5851	22.4354	8.73481	0.389331	-1.36093	0.00340596	0.0291746
21186	LCORL	482.847	587.027	378.666	0.645057	-0.632502	5.07992e-08	2.42707e-06
21194	LDHA	8856.57	11755.4	5957.78	0.506813	-0.980473	1.36741e-26	2.93993e-23
21206	LDHAP7	34.5217	46.0594	22.9841	0.499011	-1.00286	0.000578119	0.00683232
21211	LDHC	61.7107	45.0647	78.3568	1.73876	0.798061	0.000561975	0.00667824
21212	LDHD	49.8232	62.0522	37.5942	0.605849	-0.72297	0.00496544	0.039349
21220	LDOC1	225.399	259.715	191.082	0.735735	-0.442741	0.00180946	0.0175606
21243	LEPRE1	1121.4	1345.75	897.047	0.66658	-0.585151	2.03477e-08	1.08122e-06
21244	LEPREL1	66.2633	48.4956	84.0309	1.73275	0.793064	0.000209806	0.00300293
21246	LEPREL2	564.976	635.994	493.959	0.776671	-0.364624	0.00109614	0.0115178
21247	LEPREL4	739.493	930.417	548.569	0.589595	-0.762205	2.12567e-12	3.3007e-10
21248	LEPROT	777.307	670.105	884.51	1.31996	0.400492	0.000173218	0.00256976
21253	LETMD1	995.151	870.418	1119.88	1.28661	0.36357	0.000209829	0.00300293
21263	LGALS3	107.635	129.488	85.7827	0.662477	-0.594059	0.000798424	0.0089134
21274	LGI1	9.56142	16.4771	2.64572	0.160569	-2.63874	1.25231e-05	0.000283878
21278	LGMN	970.091	1081.37	858.808	0.794182	-0.332458	0.00222041	0.0206937
21297	LHX4	131.452	172.991	89.9127	0.519754	-0.944099	6.76287e-09	4.15433e-07
21303	LIF	44.9257	30.8031	59.0484	1.91697	0.938825	0.000415399	0.00524409
21307	LIG3	704.762	889.206	520.319	0.58515	-0.773122	6.22085e-13	1.03496e-10
21324	LIMCH1	370.746	416.741	324.751	0.779263	-0.359818	0.00357294	0.0303445
21330	LIMK2	476.235	391.03	561.439	1.43579	0.52185	3.25168e-06	9.12494e-05
21331	LIMS1	1197.04	1314.45	1079.63	0.821352	-0.283927	0.00259837	0.0234954
21338	LIN28B	711.066	795.679	626.452	0.787318	-0.344981	0.00598115	0.0456255
21358	LINC00094	485.495	386.143	584.846	1.51459	0.598923	2.53281e-07	1.00868e-05
21375	LINC00173	48.7653	72.4864	25.0442	0.345502	-1.53323	3.58842e-06	9.94017e-05
21376	LINC00174	75.4833	38.0095	112.957	2.97181	1.57134	0.00255629	0.023167
21383	LINC00205	173.085	146.711	199.46	1.35954	0.443117	0.00277156	0.024773
21455	LINC00339	156.688	122.443	190.933	1.55936	0.640955	3.67361e-05	0.000711062
21457	LINC00342	98.8919	59.9025	137.881	2.30177	1.20274	1.25584e-08	7.09108e-07
21545	LINC00467	143.628	108.578	178.678	1.64561	0.718624	0.000153716	0.00234007
21550	LINC00473	19.3028	27.4872	11.1184	0.404495	-1.30581	0.000610061	0.00713788
21655	LINC00622	18.5265	25.4556	11.5973	0.45559	-1.13419	0.00327521	0.0282625
21670	LINC00641	479.432	376.256	582.608	1.54844	0.630814	1.92827e-05	0.000408296
21687	LINC00665	88.1348	70.0547	106.215	1.51617	0.600433	0.00148511	0.0148193
21690	LINC00669	246.589	285.386	207.792	0.72811	-0.457771	0.00586558	0.0448307
21699	LINC00680	65.2454	34.5591	95.9316	2.77587	1.47294	2.5023e-06	7.22515e-05
21780	LINC00909	86.5136	60.3438	112.683	1.86736	0.900998	7.10257e-06	0.000177723
21785	LINC00920	5.66361	1.00674	10.3205	10.2513	3.35774	0.000210363	0.00300749
21798	LINC00937	122.556	142.607	102.504	0.718786	-0.476367	0.00518001	0.0407376
21816	LINC00963	176.724	148.342	205.107	1.38266	0.46745	0.00156606	0.0154888
21818	LINC00965	44.5246	26.4516	62.5977	2.3665	1.24275	1.32334e-06	4.16057e-05
21346	LINC-PINT	50.6752	66.0879	35.2624	0.533568	-0.906255	0.000136282	0.00212853
21981	LIPG	63.6048	97.7639	29.4457	0.301192	-1.73125	9.87118e-14	1.86766e-11
22032	LL22NC03-2H8.5	48.0141	75.6411	20.387	0.269523	-1.89152	3.58396e-08	1.7667e-06
22051	LLGL2	323.754	386.994	260.513	0.673171	-0.570955	7.88131e-06	0.000194424
22056	LLPH	161.321	137.004	185.637	1.35497	0.438264	0.00548958	0.0426679
22058	LMAN1	3100.44	4347.28	1853.6	0.426382	-1.22978	2.65159e-18	1.39834e-15
22066	LMCD1	183.944	235.794	132.093	0.560205	-0.835973	2.10188e-08	1.11054e-06
22072	LMNA	1064.87	943.578	1186.16	1.25709	0.330089	0.000750155	0.00845437
22080	LMOD1	177.433	127.12	227.746	1.79159	0.841237	1.46725e-08	8.11372e-07
22103	LONRF2	930.337	1043.01	817.668	0.783953	-0.351161	0.000918649	0.010018
22106	LONRF3	212.554	304.419	120.69	0.396458	-1.33476	4.26652e-20	3.05767e-17
22108	LOX	343.227	491.225	195.23	0.397434	-1.33121	7.11043e-25	1.16904e-21
22112	LOXL2	609.98	775.328	444.631	0.573475	-0.802198	9.37255e-13	1.50553e-10
22113	LOXL3	199.644	241.825	157.463	0.651143	-0.618953	2.12429e-05	0.00044342
22114	LOXL4	196.698	155.85	237.546	1.5242	0.608048	3.20822e-05	0.000633709
22123	LPCAT1	1472.34	1830.48	1114.2	0.608694	-0.716211	1.67463e-07	6.96518e-06
22127	LPCAT4	560.277	848.875	271.679	0.320046	-1.64365	3.39542e-20	2.49742e-17
22129	LPHN1	486.791	595.451	378.131	0.635032	-0.655099	1.21909e-08	6.9396e-07
22131	LPHN3	419.237	368.258	470.217	1.27687	0.352611	0.00461705	0.0372751
22141	LPPR3	96.8468	128.303	65.3909	0.509661	-0.97239	2.56399e-07	1.0194e-05
22148	LRCH2	1113.8	1249.29	978.32	0.783102	-0.352728	0.000273317	0.00372644
22161	LRIG2	596.571	535.326	657.817	1.22881	0.297267	0.00559128	0.0432299
22168	LRP1	1412.4	1760.28	1064.53	0.60475	-0.725589	3.33893e-13	5.83269e-11
22173	LRP2	294.509	372.584	216.433	0.580895	-0.78365	4.00125e-09	2.68834e-07
22181	LRP8	285.544	384.362	186.725	0.485806	-1.04155	3.69383e-15	1.03242e-12
22182	LRPAP1	1660.49	1463.82	1857.17	1.26872	0.34337	0.000194695	0.00282873
22185	LRRC1	395.766	440.641	350.891	0.796319	-0.328582	0.00531056	0.0415538
22197	LRRC20	492.106	577.342	406.871	0.704731	-0.504855	0.000156165	0.00237089
22202	LRRC27	54.9708	38.5192	71.4224	1.8542	0.890798	0.000258841	0.00357265
22205	LRRC3	144.938	119.808	170.068	1.4195	0.505387	0.00100235	0.0106808
22210	LRRC34	129.508	106.4	152.615	1.43436	0.520404	0.00185625	0.0179266
22233	LRRC3DN	163.886	131.379	196.392	1.49485	0.579999	7.42159e-05	0.00127519
22236	LRRC41	1027.71	880.261	1175.16	1.33502	0.416859	0.000417522	0.00525901
22239	LRRC45	497.527	558.58	436.474	0.781399	-0.355868	0.00186363	0.0179615
22242	LRRC48	55.0906	17.4197	92.7615	5.32507	2.4128	1.37954e-20	1.13406e-17
22243	LRRC49	273.679	179.945	367.413	2.04181	1.02985	4.4481e-09	2.94608e-07
22244	LRRC4B	117.703	150.763	84.6435	0.561435	-0.832809	5.99372e-05	0.00107113
22253	LRRC6	10.9915	4.19824	17.7847	4.23623	2.08278	0.00023163	0.00325656
22271	LRRFIP1	1255.45	1560.24	950.656	0.6093	-0.714775	2.60596e-13	4.63927e-11
22274	LRRIQ1	84.953	48.4743	121.432	2.50507	1.32485	5.09223e-07	1.82941e-05
22280	LRRN2	135.823	108.608	163.038	1.50116	0.586078	0.00016722	0.00250069
22285	LRRTM2	4.9775	0.951232	9.00378	9.46539	3.24266	0.00129093	0.0132604
22291	LRTOMT	105.843	82.7912	128.894	1.55685	0.638634	0.000489629	0.00597082
22299	LSM12	1088.19	1199.62	976.748	0.814212	-0.296523	0.00318426	0.0276623
22309	LSM4	1454.05	1614.05	1294.04	0.801735	-0.318803	0.00196837	0.0187576
22332	LTBP3	1534.09	1792.76	1275.41	0.711425	-0.491216	1.46731e-05	0.000326422
22331	LTBP4	800.151	717.027	883.274	1.23186	0.300833	0.00353862	0.0300987
22342	LUC7L3	4346.63	5077.93	3615.32	0.711967	-0.490117	0.00443735	0.0361059
22363	LY6K	20.4256	30.5829	10.2683	0.335753	-1.57453	4.10976e-05	0.000779584
22374	LYN	432.97	483.668	382.272	0.790361	-0.339416	0.00273378	0.0244744
22375	LYNX1	30.9585	41.1059	20.811	0.506278	-0.981998	0.00174997	0.017084
22388	LYPLA2	420.44	351.439	489.441	1.39268	0.477863	0.00075001	0.00845437
22392	LYRM2	843.672	730.919	956.424	1.30852	0.387938	0.000218917	0.00310754
22410	LZTFL1	831.072	727.864	934.28	1.28359	0.360186	0.000842903	0.0093255
22415	LZTS3	345.865	391.545	300.185	0.766668	-0.383327	0.00174283	0.0170382
22417	M6PR	1242.68	1109.35	1376.01	1.24037	0.310772	0.000978045	0.0104817
22421	MAB21L3	36.9025	22.7491	51.0558	2.2443	1.16627	0.00229792	0.0212672
22430	MAD2L1	2673.26	2935.24	2411.29	0.821498	-0.283671	0.00308027	0.0269295
22437	MAF	1497.53	1241.19	1753.87	1.41305	0.498816	1.83253e-06	5.50743e-05
22440	MAFB	141.59	91.4855	191.695	2.09536	1.0672	5.18054e-05	0.00094638
22441	MAFF	62.1195	90.2356	34.0033	0.376828	-1.40802	1.9319e-06	5.73821e-05
22442	MAFG	530.475	626.106	434.845	0.694523	-0.525906	1.45831e-05	0.000325038
22444	MAFK	167.137	206.551	127.723	0.618363	-0.693475	9.86018e-06	0.000232567
22467	MAGEB2	24.0872	3.79353	44.3808	11.6991	3.54832	3.72277e-17	1.53017e-14
22480	MAGEE1	182.885	136.671	229.098	1.67627	0.745257	8.87115e-07	2.93778e-05
22495	MAGOH	490.82	424.415	557.225	1.31292	0.392782	0.000798539	0.0089134
22514	MAMLD1	173.282	217.523	129.041	0.59323	-0.753337	3.28685e-07	1.26889e-05
22518	MAN1B1	1082.86	946.029	1219.69	1.28928	0.366562	0.00026831	0.00367327
22521	MAN2A2	1643.31	1924.88	1361.75	0.707445	-0.49931	2.58994e-07	1.02825e-05
22522	MAN2B1	551.032	650.14	451.923	0.695117	-0.524673	6.91402e-06	0.000173627
22523	MAN2B2	504.131	410.084	598.178	1.45867	0.544657	9.1511e-07	3.0091e-05
22526	MANBAL	506.961	568.372	445.55	0.783906	-0.351248	0.00208117	0.0196383
22529	MANEAL	180.959	101.654	260.264	2.56028	1.3563	1.89118e-09	1.34647e-07
22533	MAOA	91.6804	125.596	57.7653	0.459931	-1.12051	2.72693e-09	1.88192e-07
22534	MAOB	46.8413	30.2959	63.3866	2.09225	1.06505	2.00847e-05	0.000423035
22536	MAP1A	151.115	111.109	191.121	1.72013	0.782514	2.45575e-07	9.81948e-06
22545	MAP2K1	919.149	1192.96	645.339	0.540956	-0.886416	2.62984e-17	1.1137e-14
22553	MAP2K7	646.876	750.213	543.54	0.724514	-0.464914	1.95903e-05	0.000414183
22554	MAP3K1	407.231	360.02	454.443	1.26227	0.336022	0.00556348	0.0430866
22555	MAP3K10	381.446	427.268	335.623	0.785508	-0.348302	0.00302097	0.0265272
22561	MAP3K15	285.841	354.847	216.836	0.611068	-0.710596	1.9563e-08	1.04349e-06
22565	MAP3K4	711.944	599.521	824.366	1.37504	0.459474	1.8287e-05	0.000390468
22567	MAP3K6	760.775	598.159	923.392	1.54372	0.626414	1.33738e-06	4.18587e-05
22571	MAP3K9	359.845	446.365	273.325	0.612337	-0.707603	7.58656e-06	0.000188484
22574	MAP4K2	213.035	265.371	160.699	0.605562	-0.723652	9.95372e-07	3.23872e-05
22576	MAP4K4	1281.33	1136.49	1426.17	1.25489	0.327567	0.00140698	0.0142019
22577	MAP4K5	1029.94	1132.91	926.981	0.818232	-0.289418	0.00374571	0.031515
22578	MAP6	86.6475	70.6132	102.682	1.45414	0.540168	0.00311924	0.0272021
22580	MAP7	556.151	642.042	470.26	0.732445	-0.449208	0.000284296	0.00384054
22582	MAP7D2	367.152	421.363	312.941	0.742687	-0.429174	0.00015308	0.00233293
22586	MAPK10	29.3132	19.3483	39.2782	2.03007	1.02153	0.00374967	0.0315293
22587	MAPK11	219.507	181.553	257.461	1.41811	0.503966	0.000146258	0.00224733
22591	MAPK15	305.875	251.298	360.452	1.43436	0.520412	4.17302e-05	0.000788081
22592	MAPK1IP1L	1932.84	1621.17	2244.52	1.3845	0.469365	6.81753e-07	2.33231e-05
22594	MAPK4	160.529	186.758	134.3	0.719113	-0.475709	0.00260679	0.0235564
22602	MAPK8IP2	405.726	252.706	558.746	2.21105	1.14473	1.67072e-05	0.000363964
22606	MAPKAPK2	993.797	1153.58	834.018	0.722985	-0.467962	5.01871e-06	0.000132834
22617	MAPT	324.46	381.206	267.714	0.702284	-0.509874	0.00418756	0.0344851
22619	MARC1	559.863	448.239	671.487	1.49805	0.58309	2.01409e-07	8.19415e-06
22625	MARCH3	124.88	151.536	98.2236	0.648186	-0.62552	0.000294672	0.00395775
22630	MARCH8	406.41	475.591	337.228	0.709072	-0.495996	1.58902e-05	0.000349709
22662	MAST1	174.319	252.539	96.0987	0.380531	-1.39391	5.82374e-12	8.0184e-10
22670	MAT2A	4129.55	3078.13	5180.97	1.68316	0.75117	3.38729e-05	0.000661136
22672	MATK	148.557	191.332	105.781	0.552864	-0.855004	1.66778e-07	6.94702e-06
22675	MATN2	77.4797	56.2118	98.7477	1.75671	0.812874	4.24656e-05	0.000798193
22702	MBLAC2	230.626	180.326	280.927	1.55789	0.639594	0.000777098	0.00869839
22703	MBNL1	883.556	722.416	1044.7	1.44611	0.532181	5.21135e-07	1.85787e-05
22704	MBNL1-AS1	35.5101	25.5854	45.4348	1.77581	0.828479	0.00477102	0.0381873
22710	MBOAT7	717.17	863.672	570.668	0.660747	-0.597831	4.03444e-08	1.95768e-06
22715	MC1R	36.8824	54.072	19.6928	0.364196	-1.45721	2.6058e-07	1.03308e-05
22729	MCEE	180.379	251.521	109.237	0.434305	-1.20322	4.42882e-09	2.94028e-07
22734	MCFD2	2031.54	2237.71	1825.38	0.815734	-0.293828	0.00194262	0.0185501
22740	MCL1	3289.32	2959.89	3618.74	1.2226	0.289947	0.00138519	0.0140326
22741	MCM10	1351.85	1489.32	1214.37	0.815385	-0.294446	0.00190086	0.0182449
22743	MCM3	4738.74	5636.61	3840.88	0.681415	-0.553393	7.51055e-10	6.10233e-08
22747	MCM5	1727.04	1893.42	1560.66	0.824256	-0.278835	0.00292427	0.0258404
22748	MCM6	2443.9	2670.77	2217.02	0.830106	-0.268633	0.00363976	0.0308183
22750	MCM8	1139.91	1323.6	956.227	0.722446	-0.469038	5.70436e-06	0.000148038
22767	MDFIC	468.294	340.981	595.607	1.74674	0.804667	0.000167644	0.00250435
22768	MDGA1	168.488	201.055	135.922	0.676044	-0.564811	0.000514664	0.00621644
22771	MDH1B	50.3395	19.5623	81.1167	4.14658	2.05192	9.81224e-08	4.2919e-06
22772	MDH2	2588.67	2896.8	2280.54	0.78726	-0.345088	0.000446416	0.0055381
22773	MDK	4352.76	3221.4	5484.11	1.7024	0.767569	7.44115e-15	1.89073e-12
22774	MDM1	296.561	245.844	347.277	1.41259	0.498343	0.00318147	0.0276499
22775	MDM2	2135.76	1457.65	2813.87	1.93041	0.948908	1.36497e-06	4.26266e-05
22781	ME2	788.783	891.229	686.338	0.770103	-0.376877	0.00388742	0.032492
22783	MEA1	978.925	836.745	1121.11	1.33984	0.422062	0.00578847	0.0443984
22790	MED10	325.349	368.749	281.949	0.76461	-0.387204	0.00206683	0.0195294
22793	MED12L	207.772	253.087	162.457	0.641901	-0.639578	9.82288e-06	0.000232079
22810	MED17	548.755	484.498	613.011	1.26525	0.339423	0.00242491	0.0222072
22811	MED18	266.945	207.743	326.146	1.56995	0.650718	0.00269206	0.0242017
22821	MED28	1022.81	1117.17	928.44	0.831062	-0.266971	0.00439753	0.0358445
22830	MED29	764.548	595.058	934.038	1.56966	0.650452	6.0201e-10	5.06812e-08
22838	MED8	626.365	764.351	488.379	0.638946	-0.646233	5.20537e-09	3.32929e-07
22841	MEF2A	1057.62	930.315	1184.92	1.27368	0.349002	0.00086833	0.00954377
22846	MEF2C	186.915	123.396	250.433	2.02952	1.02114	8.01718e-09	4.82931e-07
22853	MEGF10	80.2501	60.4081	100.092	1.65693	0.728513	0.000210656	0.00300861
22854	MEGF11	39.4369	59.4448	19.4289	0.32684	-1.61334	2.0939e-08	1.10842e-06
22867	MEIS3	182.684	226.321	139.047	0.614379	-0.7028	4.20034e-06	0.000113102
22887	MERTK	265.25	306.998	223.503	0.728027	-0.457937	0.00053313	0.00639528
22897	MET	1081.18	1301.32	861.036	0.661662	-0.595833	1.90572e-09	1.3519e-07
22898	METAP1	893.172	1002.76	783.58	0.78142	-0.355831	0.000379397	0.00488221
22899	METAP1D	172.986	111.403	234.569	2.10559	1.07423	4.0818e-12	5.94199e-10
22908	METTL14	495.445	442.188	548.702	1.24088	0.311366	0.00555405	0.0430254
22909	METTL15	338.512	280.654	396.37	1.41231	0.498054	8.21853e-05	0.00138462
22916	METTL21A	268.309	325.718	210.9	0.647493	-0.627064	3.05003e-06	8.63711e-05
22921	METTL22	222.476	275.112	169.84	0.61735	-0.695839	3.58378e-07	1.36096e-05
22924	METTL25	44.8867	33.7056	56.0677	1.66345	0.734183	0.00571379	0.0439825
22926	METTL2B	524.992	460.633	589.352	1.27944	0.355511	0.00200621	0.0190532
22931	METTL7A	331.877	230.737	433.017	1.87667	0.908172	8.26416e-13	1.34293e-10
22938	MEX3C	419.677	470.397	368.956	0.784351	-0.350429	0.00320786	0.0277928
22943	MFAP3	697.038	580.382	813.693	1.40199	0.487481	8.7391e-06	0.000209844
22945	MFAP4	28.3729	6.67391	50.0719	7.50264	2.9074	6.75811e-05	0.00118017
22950	MFI2	297.295	345.225	249.365	0.722326	-0.469279	0.000189379	0.00276451
22956	MFSD1	333.751	223.367	444.134	1.98835	0.991575	8.01131e-14	1.56585e-11
22960	MFSD2A	52.2173	64.037	40.3977	0.630848	-0.664635	0.00461141	0.0372511
22962	MFSD3	202.525	259.644	145.405	0.560016	-0.83646	0.00019718	0.00285849
22964	MFSD5	186.134	141.799	230.469	1.62532	0.700722	2.05658e-06	6.06985e-05
22974	MGAT2	845.392	711.597	979.187	1.37604	0.460524	1.48676e-05	0.000330062
22975	MGAT3	321.636	423.358	219.913	0.519451	-0.944942	1.81761e-07	7.49296e-06
22976	MGAT4A	371.543	466.889	276.198	0.591571	-0.757377	5.20702e-10	4.42359e-08
22977	MGAT4B	1772.44	1567.9	1976.98	1.2609	0.334457	0.000411567	0.00520511
22979	MGAT5	1105.63	1283.64	927.62	0.722648	-0.468635	7.10998e-06	0.00017775
22987	MGLL	47.6671	62.1324	33.2018	0.534371	-0.904086	0.000241149	0.00336837
22988	MGME1	1077.55	852.258	1302.84	1.52869	0.612294	3.98715e-06	0.0001085
22993	MGST2	162.067	113.584	210.55	1.85369	0.890404	8.45682e-09	5.03983e-07
22999	MIAT	9.37895	14.4677	4.29019	0.296535	-1.75373	0.0024112	0.0221179
23000	MIB1	3073.86	3618.55	2529.17	0.698945	-0.51675	8.94879e-08	4.00831e-06
23003	MICAL1	350.284	442.535	258.034	0.583081	-0.778231	4.85685e-10	4.19598e-08
23021	MID2	389.558	450.505	328.611	0.729427	-0.455164	8.52461e-05	0.00142929
23024	MIEF2	327.562	287.046	368.078	1.2823	0.358729	0.00315977	0.027484
23027	MIER2	321.651	409.567	233.734	0.570686	-0.809231	1.47361e-09	1.09833e-07
23030	MIF4GD	329.727	375.769	283.685	0.754944	-0.405558	0.0018433	0.0178394
23041	MINPP1	594.863	527.87	661.856	1.25382	0.326334	0.00410859	0.0339749
23233	MIR17HG	163.093	260.216	65.9705	0.253522	-1.97982	2.60344e-16	9.32898e-14
24046	MIR503HG	384.266	578.632	189.901	0.328189	-1.6074	3.48229e-06	9.67496e-05
24442	MIS12	880.845	792.678	969.011	1.22245	0.289778	0.0055323	0.0428926
24453	MKL1	633.084	723.584	542.585	0.749858	-0.415311	0.00011066	0.00177649
24461	MKRN1	1755.76	1976.52	1535.01	0.776625	-0.364711	0.000110083	0.00177111
24469	MKS1	507.801	445.067	570.535	1.28191	0.358292	0.00230781	0.0213322
24481	MLK4	1082	1238.55	925.457	0.747211	-0.420412	3.06568e-05	0.00060943
24488	MLLT11	391.512	476.535	306.488	0.643159	-0.636752	3.20782e-05	0.000633709
24500	MLXIPL	302.026	358.616	245.435	0.684395	-0.5471	0.00293461	0.0259236
24506	MMD	352.908	410.268	295.548	0.720379	-0.473172	0.000141509	0.00218884
24514	MMP11	330.801	243.946	417.656	1.71209	0.775757	0.000113276	0.00181125
24517	MMP14	34.1025	48.4001	19.805	0.409193	-1.28915	1.58264e-05	0.00034858
24518	MMP15	213.08	269.644	156.516	0.580455	-0.784743	3.87992e-08	1.89587e-06
24520	MMP17	29.5865	41.0063	18.1668	0.443025	-1.17454	0.000120741	0.00191854
24528	MMP24-AS1	340.856	399.595	282.118	0.706008	-0.502243	3.9103e-05	0.000749094
24539	MMS19	716.049	815.136	616.963	0.756883	-0.401857	0.000187064	0.00274027
24545	MNS1	101.53	63.0864	139.974	2.21877	1.14976	2.06083e-05	0.00043211
24547	MNX1	276.495	327.367	225.623	0.689206	-0.536994	0.00269939	0.0242442
24550	MOAP1	565.212	637.66	492.764	0.772769	-0.371891	0.000783698	0.00876174
24554	MOB1B	715.25	843.758	586.742	0.695392	-0.524102	1.16811e-06	3.7484e-05
24559	MOB4	507.32	585.268	429.372	0.733633	-0.446869	0.000370496	0.00478972
24561	MOCOS	743.08	815.015	671.144	0.823474	-0.280204	0.00494377	0.0392218
24565	MOCS3	145.112	107.016	183.209	1.71198	0.775664	2.82549e-06	8.07489e-05
24570	MOGS	1292.57	1563	1022.14	0.653956	-0.612734	2.12868e-08	1.11836e-06
24571	MOK	228.196	151.271	305.122	2.01706	1.01225	8.79359e-11	9.03606e-09
24579	MORC3	725.915	836.151	615.678	0.736325	-0.441586	2.46987e-05	0.000507595
24588	MORF4L2	8907.12	10885.5	6928.79	0.636517	-0.651728	4.906e-09	3.17413e-07
24592	MORN2	220.262	153.078	287.447	1.87778	0.909026	6.33461e-10	5.28514e-08
24594	MORN4	453.742	508.39	399.093	0.785015	-0.349209	0.00334611	0.0287792
24602	MOXD1	1371.52	1612.2	1130.84	0.701426	-0.511638	4.42234e-07	1.62075e-05
24614	MPHOSPH9	1104.11	1247.74	960.471	0.769768	-0.377505	0.000194372	0.00282658
24618	MPND	241.463	200.41	282.515	1.40969	0.495373	0.000211646	0.00301965
24621	MPP2	494.561	569.544	419.579	0.736693	-0.440865	0.000146542	0.00224923
24627	MPPE1	222.474	191.101	253.847	1.32834	0.409624	0.00231081	0.0213452
24629	MPPED1	57.512	45.4868	69.5372	1.52873	0.612336	0.0064493	0.048574
24634	MPST	836.196	958.234	714.158	0.745285	-0.424136	0.00203509	0.0192947
24642	MPZL3	134.462	110.111	158.814	1.44231	0.528378	0.00136973	0.0138861
24643	MR1	376.136	302.999	449.273	1.48275	0.568278	1.91141e-06	5.69552e-05
24649	MRC2	1374.58	1646.83	1102.32	0.669361	-0.579143	8.16854e-09	4.87844e-07
24653	MRFAP1L1	1077.03	964.433	1189.63	1.23351	0.302766	0.00362528	0.0307236
24667	MROH1	129.208	155.529	102.887	0.661528	-0.596126	0.000364388	0.00472387
24681	MRPL1	264.377	211.632	317.121	1.49845	0.583473	2.41073e-05	0.000496901
24683	MRPL11	519.626	435.485	603.768	1.38643	0.471371	3.28444e-05	0.000645116
24694	MRPL20	513.406	414.622	612.19	1.4765	0.562183	5.31914e-07	1.89147e-05
24699	MRPL23	338.975	265.067	412.882	1.55765	0.639369	1.33643e-07	5.66818e-06
24701	MRPL24	750.763	651.741	849.785	1.30387	0.3828	0.000268596	0.00367463
24711	MRPL35	438.884	377.046	500.721	1.32801	0.409267	0.000522382	0.00629878
24726	MRPL42	1096.53	1288.17	904.886	0.702458	-0.509515	3.55489e-07	1.35367e-05
24747	MRPL51	1119.78	980.794	1258.77	1.28342	0.359996	0.000239553	0.00335278
24749	MRPL52	431.242	374.766	487.719	1.3014	0.380062	0.00128288	0.013197
24750	MRPL53	35.0109	22.8354	47.1863	2.06637	1.0471	0.000395871	0.00504772
24791	MRPS23	489.076	418.158	559.993	1.33919	0.421361	0.000400452	0.00509219
24798	MRPS31	405.945	358.087	453.803	1.2673	0.341755	0.00271324	0.0243295
24806	MRPS34	987.86	1186.18	789.539	0.665615	-0.587241	9.59041e-06	0.000227163
24816	MRPS5	765.471	870.13	660.811	0.75944	-0.396992	0.000243718	0.00339408
24822	MRPS7	564.481	491.243	637.72	1.29818	0.376488	0.000716287	0.00816485
24826	MRS2	758.725	666.516	850.934	1.27669	0.352407	0.000725141	0.00824224
24861	MSI1	393.204	480.61	305.799	0.636271	-0.652286	7.58923e-08	3.46034e-06
24863	MSL1	1815.45	2032.31	1598.59	0.786591	-0.346315	0.000244448	0.00340255
24866	MSL3P1	69.2814	53.0029	85.5599	1.61425	0.690864	0.00147055	0.0147055
24870	MSMO1	2041.95	2783.57	1300.33	0.467145	-1.09806	4.40247e-05	0.000821972
24878	MSRB2	276.031	231.003	321.059	1.38985	0.474931	0.000177035	0.00261252
24881	MST1	333.576	241.072	426.08	1.76744	0.821659	0.00475327	0.0380889
24892	MT-ATP6	14070.8	11164	16977.7	1.52076	0.604791	0.00105218	0.0111311
24955	MTATP6P1	1392	1123.53	1660.46	1.4779	0.56355	0.00258107	0.0233546
24893	MT-ATP8	1674.43	1234.62	2114.24	1.71247	0.77608	0.000457231	0.00564557
24963	MTBP	422.991	362.501	483.48	1.33373	0.415471	0.000666474	0.00769115
24964	MTCH1	2315.97	2668.42	1963.52	0.735835	-0.442545	3.73005e-05	0.000718504
24897	MT-CYB	18070.5	11870.3	24270.7	2.04465	1.03186	7.92678e-10	6.34824e-08
24980	MTERFD3	309.071	268.852	349.291	1.2992	0.37762	0.00349315	0.0297754
24985	MTFR1	671.364	819.039	523.689	0.639394	-0.645222	1.2742e-09	9.67767e-08
24987	MTFR2	276.895	240.086	313.705	1.30664	0.385858	0.00218263	0.0204234
25003	MTHFS	44.7414	34.4206	55.0623	1.59969	0.677793	0.00514586	0.0405489
25005	MTIF2	843.353	750.156	936.55	1.24847	0.320165	0.0033238	0.0286199
25011	MTMR11	227.966	266.842	189.09	0.708621	-0.496914	0.000299868	0.00401596
24898	MT-ND1	10773.2	7586.58	13959.8	1.84007	0.879762	0.000207216	0.00297161
24899	MT-ND2	12569.8	8288.5	16851.1	2.03307	1.02366	4.0767e-05	0.000774724
25072	MTND2P28	587.705	394.235	781.175	1.98149	0.986588	2.49697e-05	0.000512034
24900	MT-ND3	5048.04	3701.87	6394.21	1.72729	0.788511	6.98741e-09	4.26415e-07
25188	MTRF1	115.65	92.7356	138.565	1.49419	0.579366	0.00125168	0.0129141
24916	MT-TL1	76.0566	54.8345	97.2786	1.77404	0.827038	0.00378818	0.0317862
25206	MTTP	4.63463	1.00674	8.26251	8.20716	3.03688	0.00161263	0.0158988
25207	MTURN	719.236	642.252	796.221	1.23973	0.31003	0.00502229	0.0397747
25216	MUC1	49.7164	62.6303	36.8026	0.587616	-0.767054	0.00161674	0.0159337
25235	MUL1	397.457	328.153	466.76	1.42239	0.508313	2.34015e-05	0.000484499
25236	MUM1	777.463	870.657	684.269	0.785922	-0.347541	0.000960236	0.0103345
25247	MVD	872.313	1091.61	653.019	0.598218	-0.741256	0.000288875	0.00389674
25253	MXD3	492.779	427.742	557.815	1.30409	0.383048	0.00460142	0.0372134
25255	MXI1	473.617	573.798	373.436	0.650814	-0.619683	1.02842e-07	4.4913e-06
25258	MXRA7	2089.18	2400.95	1777.42	0.740298	-0.433821	1.07833e-05	0.000249912
25266	MYBL1	343.912	295.043	392.781	1.33127	0.412798	0.000667957	0.00770507
25289	MYEOV2	283.553	244.501	322.604	1.31944	0.399925	0.00175239	0.0170957
25297	MYH15	26.7608	7.99242	45.5292	5.69655	2.51009	0.000511345	0.00618437
25315	MYL6	3709.6	3201.1	4218.1	1.3177	0.398027	7.30888e-06	0.00018207
25336	MYO15B	447.771	551.448	344.093	0.623981	-0.680425	0.00208315	0.0196437
25340	MYO18A	330.417	378.639	282.195	0.745287	-0.424131	0.000977776	0.0104817
25342	MYO19	1335.12	1604.86	1065.39	0.663848	-0.591075	4.3842e-09	2.91758e-07
25345	MYO1C	1889.28	2307.45	1471.11	0.637547	-0.649396	4.62753e-11	5.17357e-09
25346	MYO1D	1800.94	1571.09	2030.78	1.29259	0.37027	5.76569e-05	0.00103701
25351	MYO3A	301.681	234.123	369.24	1.57712	0.657295	3.20617e-07	1.24117e-05
25354	MYO5B	293.092	351.243	234.941	0.668886	-0.580168	1.03415e-05	0.000241474
25358	MYO5C	317.573	230.666	404.481	1.75353	0.810265	6.51851e-09	4.01591e-07
25360	MYO7A	95.5635	130.143	60.9837	0.468589	-1.0936	0.000118677	0.00189005
25365	MYOCD	2.71714	5.16949	0.264783	0.0512203	-4.28714	0.00451922	0.0366547
25370	MYOM2	244.738	315.52	173.957	0.551332	-0.859006	3.52324e-10	3.19723e-08
25378	MYRF	479.288	563.396	395.18	0.701425	-0.511639	1.68198e-05	0.000365689
25382	MYT1	92.6937	123.496	61.8908	0.501155	-0.996672	1.92807e-07	7.91329e-06
25388	MZT1	2461.78	2729.93	2193.63	0.803549	-0.315542	0.000668338	0.00770511
25396	N4BP3	157.117	206.554	107.68	0.521317	-0.939767	1.68675e-09	1.22772e-07
25397	N6AMT1	240.276	197.068	283.483	1.4385	0.524565	0.000396459	0.0050529
25401	NAA15	1388.42	1518.22	1258.62	0.829013	-0.270534	0.00447664	0.0363727
25403	NAA20	544.076	447.312	640.84	1.43264	0.518681	5.20821e-06	0.00013733
25404	NAA25	870.789	953.973	787.604	0.825604	-0.276477	0.00645797	0.0486131
25409	NAA50	2257.86	2624.4	1891.33	0.720671	-0.472587	1.41663e-07	5.98109e-06
25412	NAALAD2	27.0109	17.2618	36.76	2.12956	1.09055	0.00493431	0.0391909
25425	NACAD	117.332	143.646	91.0178	0.633626	-0.658298	0.00027478	0.00373886
25433	NACC2	326.004	284.615	367.393	1.29084	0.368311	0.00203384	0.0192894
25434	NADK	1147.03	1335.73	958.321	0.71745	-0.47905	1.139e-06	3.6761e-05
25437	NADSYN1	528.169	473.689	582.648	1.23002	0.298686	0.00581952	0.0445754
25441	NAGK	495.768	424.796	566.74	1.33415	0.415916	0.00351686	0.029941
25442	NAGLU	349.885	422.111	277.659	0.657787	-0.604308	1.40393e-06	4.36969e-05
25450	NAMPT	919.466	1047.78	791.149	0.755068	-0.405321	6.89984e-05	0.00119932
25467	NANOS1	60.2831	47.9599	72.6063	1.5139	0.598267	0.00618267	0.0468816
25476	NAP1L2	110.85	72.8897	148.811	2.0416	1.0297	1.56338e-06	4.77558e-05
25477	NAP1L3	282.771	216.442	349.099	1.6129	0.689657	5.6702e-07	1.996e-05
25488	NAPG	382.426	453.927	310.924	0.684964	-0.5459	5.61689e-06	0.000146448
25492	NARF	813.87	917.15	710.589	0.774779	-0.368143	0.000612522	0.00715121
25500	NASP	4009.81	3638.5	4381.12	1.2041	0.267955	0.00366958	0.0309957
25501	NAT1	53.7121	39.8524	67.5718	1.69555	0.761757	0.00133921	0.0136261
25502	NAT10	956.142	847.774	1064.51	1.25565	0.328437	0.00107457	0.0113294
25508	NAT8L	435.464	530.156	340.771	0.642775	-0.637615	5.77332e-08	2.72115e-06
25509	NAT9	524.259	583.591	464.928	0.796667	-0.32795	0.00373725	0.0314627
25511	NAV1	299.12	374.611	223.629	0.596963	-0.744288	9.16233e-09	5.42425e-07
25522	NBEAL1	135.691	159.851	111.532	0.697725	-0.51927	0.00144032	0.0144807
25559	NCAPD3	2309.1	2575.47	2042.72	0.793146	-0.334341	0.000468201	0.00575724
25561	NCAPG2	3244.51	3631.18	2857.84	0.787028	-0.345514	0.00023446	0.00329304
25584	NCKIPSD	657.064	725.864	588.264	0.810433	-0.303236	0.00577108	0.0443082
25594	NCOA5	540.851	412.966	668.736	1.61935	0.695415	2.37044e-05	0.000489318
25609	NCSTN	1473.38	1303.65	1643.11	1.26039	0.333873	0.000802574	0.00894454
25611	NDC1	1580.35	1787.58	1373.11	0.768137	-0.380565	9.03528e-05	0.0015023
25615	NDEL1	911.424	1056.67	766.175	0.725082	-0.463785	1.03615e-05	0.000241739
25616	NDFIP1	1934.39	1663.82	2204.95	1.32524	0.406249	4.02691e-05	0.000766703
25620	NDNF	183.019	221.615	144.423	0.651683	-0.617757	0.00109962	0.0115413
25625	NDRG1	1917.59	2800.02	1035.16	0.369699	-1.43558	1.90243e-24	2.95405e-21
25628	NDRG4	625.306	838.175	412.438	0.492066	-1.02308	9.95317e-20	6.57654e-17
25639	NDUFA2	477.563	413.832	541.295	1.30801	0.387371	0.000500367	0.0060832
25669	NDUFAF1	142.75	113.21	172.29	1.52186	0.605836	0.000188751	0.00275776
25677	NDUFAF5	186.98	226.596	147.363	0.650331	-0.620755	2.28676e-05	0.000474146
25678	NDUFAF6	215.981	171.721	260.241	1.51549	0.599781	2.71955e-05	0.000549614
25680	NDUFB1	497.374	437.926	556.821	1.27149	0.346525	0.00122355	0.0126754
25686	NDUFB2	657.066	517.515	796.616	1.53931	0.622284	5.28619e-09	3.36558e-07
25694	NDUFB7	516.935	444.189	589.681	1.32754	0.40876	0.000135181	0.00211433
25702	NDUFS1	2057.66	2482.73	1632.6	0.657583	-0.604755	1.11102e-09	8.60194e-08
25703	NDUFS2	1721.98	1891.74	1552.21	0.820517	-0.285395	0.00527789	0.0413587
25725	NECAB2	38.4035	51.603	25.204	0.488422	-1.0338	0.00291018	0.0257485
[truncated: 1,736 more rows]

## Sheet: f-MiPs ctrl vs f-MiPs PMC
	id	baseMean	baseMeanA	baseMeanB	foldChange	log2FoldChange	pval	padj
29	AAR2	590.271	396.832	783.711	1.97492	0.981795	0.000229784	0.0108926
36	AASS	277.608	362.123	193.092	0.533223	-0.907188	0.00077564	0.0252784
60	ABCA2	739.931	986.488	493.374	0.500131	-0.999621	6.30288e-05	0.00444544
61	ABCA3	847.463	1125.39	569.538	0.506082	-0.982556	6.47335e-05	0.00448637
121	ABHD14A	105.385	70.8076	139.962	1.97665	0.983057	0.00179102	0.0445046
145	ABI3BP	52.8909	76.7052	29.0767	0.379071	-1.39946	6.11667e-05	0.0043635
150	ABLIM3	45.2437	22.1556	68.3319	3.08418	1.62489	7.00154e-06	0.000905338
538	AC005077.14	6.71117	1.88141	11.5409	6.13418	2.61687	0.00125434	0.0350687
997	AC007246.3	56.9063	77.3584	36.4542	0.471238	-1.08547	0.000978527	0.0295804
1388	AC009403.2	67.3702	44.7578	89.9826	2.01044	1.00751	0.00132247	0.0361433
1486	AC010084.1	15.047	2.61186	27.4821	10.5221	3.39534	2.02661e-05	0.00196539
2646	AC068057.1	12.9342	0	25.8685	Inf	#N/A	1.62758e-05	0.00166514
2730	AC069278.4	23.2414	5.97814	40.5046	6.77546	2.76032	1.52126e-05	0.00159051
2874	AC074212.3	5.90655	0.309378	11.5037	37.1833	5.21658	0.00196729	0.0472455
3513	AC095067.1	6.41373	1.38671	11.4407	8.25027	3.04444	0.000344623	0.0144793
4372	AC139100.2	10.9957	18.0834	3.90804	0.216112	-2.21015	0.000430975	0.0169061
4463	AC147651.3	6.23024	11.0778	1.38268	0.124815	-3.00213	0.000786651	0.0255182
4471	AC159540.1	87.3475	47.8254	126.87	2.65277	1.4075	6.20022e-05	0.00440642
4614	ACADM	1174.54	1483.45	865.644	0.583536	-0.777107	0.00146356	0.0387693
4626	ACBD4	174.776	232.611	116.941	0.502734	-0.992134	0.000335223	0.0142725
4644	ACLY	3975.18	5221.23	2729.13	0.522699	-0.935949	9.16313e-05	0.00577343
4658	ACOT9	417.66	536.332	298.987	0.557465	-0.843046	0.00072238	0.0243378
4660	ACOX2	4.33135	0.656056	8.00664	12.2042	3.60931	0.00141244	0.0378889
4663	ACP1	1597.83	2013.59	1182.07	0.587047	-0.768452	0.00182061	0.0450395
4674	ACSBG1	32.2774	12.0432	52.5116	4.36025	2.12441	2.45065e-07	7.35985e-05
4680	ACSL4	771.494	1119.6	423.386	0.378157	-1.40294	0.00159343	0.0409885
4690	ACSS2	387.972	504.601	271.342	0.537736	-0.89503	0.000335169	0.0142725
4728	ACTN2	120.933	84.5851	157.281	1.85944	0.89487	0.00195053	0.0470857
4735	ACTR1B	1068.95	1353.71	784.194	0.579294	-0.787632	0.00133018	0.0362458
4758	ACVR2B	942.65	1201.97	683.326	0.568503	-0.81476	0.00146408	0.0387693
4820	ADAMTS2	142.148	192.369	91.9278	0.477872	-1.0653	0.000168938	0.00886923
4832	ADAMTS9	92.8397	126.079	59.6004	0.472722	-1.08094	0.000468807	0.0180604
4840	ADAMTSL5	24.9803	39.0122	10.9485	0.280643	-1.83319	0.000188731	0.00944866
4849	ADAT3	65.9262	26.4477	105.405	3.9854	1.99473	1.45494e-06	0.000288202
4856	ADCY1	407.419	553.024	261.814	0.473422	-1.0788	2.5204e-05	0.00232326
4860	ADCY3	642.536	867.908	417.163	0.480653	-1.05693	2.55737e-05	0.00234188
4884	ADI1	1017.3	735.285	1299.31	1.76708	0.82137	0.0010923	0.0321137
4911	ADPRHL2	688.88	505.343	872.417	1.72639	0.787756	0.00171154	0.0428811
4927	ADSSL1	87.0455	118.427	55.664	0.470028	-1.08918	0.000264516	0.0119934
4945	AEN	1686.9	832.39	2541.41	3.05315	1.6103	0.000404957	0.0161578
5046	AFAP1	217.209	284.245	150.173	0.528323	-0.920509	0.00067134	0.023035
5067	AGAP2	133.634	231.188	36.0805	0.156065	-2.67978	3.40704e-18	1.58598e-14
5125	AHCYL1	2047.75	2693.29	1402.22	0.520637	-0.941651	0.000118509	0.00699491
5192	AK7	141.006	214.236	67.7765	0.316364	-1.66034	3.25349e-06	0.000510521
5208	AKAP7	200.339	139.378	261.301	1.87476	0.906705	0.00100634	0.0301901
5247	AKT3	1109.89	1470	749.783	0.510056	-0.971271	0.000138251	0.00773816
6239	ALDH1A2	409.955	597.282	222.628	0.372735	-1.42378	3.65988e-08	1.57262e-05
6247	ALDH3A1	14.8789	5.95341	23.8043	3.99843	1.99943	0.00127962	0.035351
6261	ALDOA	11407.9	15133.9	7682.02	0.507605	-0.978221	0.000528084	0.0196659
6265	ALDOC	254.098	389.96	118.237	0.303203	-1.72164	1.37983e-10	1.32892e-07
6266	ALG1	187.745	105.814	269.676	2.54859	1.3497	8.28426e-07	0.000189655
6273	ALG14	166.987	118.71	215.264	1.81336	0.858663	0.00174712	0.0436469
6288	ALG2	649.972	449.63	850.315	1.89115	0.91926	0.000230099	0.0108926
6297	ALKBH1	294.529	195.503	393.556	2.01304	1.00938	8.49084e-05	0.00542675
6305	ALKBH8	256.742	177.344	336.141	1.89542	0.922517	0.00083317	0.0265912
6315	ALOX15B	3.43189	0.346678	6.5171	18.7987	4.23256	0.00195712	0.0472042
6362	AMN1	124.78	169.802	79.7578	0.469711	-1.09015	0.000125485	0.00724306
6424	ANKMY1	104.804	137.981	71.6278	0.519113	-0.945879	0.0012014	0.0341086
6492	ANKRD37	61.1915	89.6163	32.7668	0.365634	-1.45153	0.000227606	0.0108762
6517	ANKRD9	271.913	346.349	197.478	0.570169	-0.810538	0.00156437	0.0405691
6539	ANP32A	1969.2	2907.56	1030.85	0.354539	-1.49598	1.62556e-09	1.081e-06
6547	ANP32E	2443.32	3060.29	1826.35	0.596789	-0.744708	0.00201752	0.0478753
6593	AP000254.8	35.9349	16.7713	55.0985	3.28529	1.71602	8.47451e-06	0.0010218
6726	AP000692.10	31.6913	0.297015	63.0857	212.399	7.73063	1.4219e-06	0.000285711
7037	AP5Z1	274.39	184.976	363.804	1.96676	0.975823	0.000362175	0.0149638
7054	APEX2	828.573	607.666	1049.48	1.72706	0.788322	0.00163676	0.0415589
7057	API5	1983.99	2501.92	1466.05	0.585968	-0.771107	0.00161426	0.0412122
7066	APLP1	403.122	585.827	220.417	0.37625	-1.41024	0.000765525	0.0252136
7148	ARC	158.087	106.962	209.211	1.95594	0.967865	0.000586349	0.021104
7171	ARFRP1	378.043	265.574	490.513	1.84699	0.885179	0.000620191	0.0218988
7186	ARHGAP19	764.843	990.788	538.899	0.543909	-0.878563	0.000397895	0.0160364
7228	ARHGEF10	249.942	321.216	178.667	0.556222	-0.846266	0.00130069	0.0356996
7255	ARHGEF6	492.347	689.663	295.031	0.42779	-1.22503	1.2127e-06	0.000245439
7301	ARL3	438.819	559.679	317.958	0.568108	-0.815763	0.00113548	0.0330349
7304	ARL4D	219.436	141.226	297.646	2.10759	1.0756	5.91967e-05	0.00427226
7347	ARNT	674.78	942.968	406.592	0.431183	-1.21363	1.8691e-06	0.000341201
7358	ARPC4	378.615	266.176	491.054	1.84485	0.883501	0.000569839	0.0207775
7370	ARRDC3	466.928	172.033	761.824	4.42836	2.14677	3.62047e-16	1.44457e-12
7378	ARSE	14.5716	4.97541	24.1677	4.85743	2.28019	0.000228479	0.0108762
7402	ASAP3	220.753	282.998	158.509	0.560106	-0.836228	0.00148445	0.0390401
7403	ASB1	418.937	571.956	265.919	0.46493	-1.10491	1.55691e-05	0.00161053
7418	ASB6	414.753	297.562	531.944	1.78767	0.838081	0.000899746	0.0281095
7493	ATAD3B	484.381	346.907	621.855	1.79257	0.842028	0.00117052	0.0335601
7495	ATAD5	703.053	947.91	458.197	0.483376	-1.04878	0.0020608	0.0485724
7499	ATE1-AS1	7.84571	2.26518	13.4262	5.92722	2.56736	0.000586241	0.021104
7509	ATF5	259.878	108.734	411.023	3.7801	1.91842	2.91889e-08	1.31491e-05
7539	ATL1	69.213	43.4915	94.9345	2.18283	1.1262	0.00053193	0.0197302
7543	ATMIN	825.702	525.318	1126.09	2.14363	1.10005	8.81786e-06	0.00105701
7571	ATP1B2	129.269	205.637	52.9005	0.257252	-1.95875	2.96505e-06	0.000479872
7663	ATP6V0E1	915.324	637.542	1193.11	1.87142	0.90413	0.000285705	0.0125863
7699	ATP8B3	43.1607	77.0079	9.31359	0.120943	-3.0476	0.00160459	0.0411526
7735	AVEN	123.171	76.5646	169.778	2.21745	1.1489	6.60644e-05	0.00454478
7756	AZIN1	1596.63	2005.5	1187.75	0.592244	-0.755736	0.00197605	0.0472931
7769	B3GAT2	58.194	25.2374	91.1505	3.61172	1.85268	0.000371752	0.0153061
7770	B3GAT3	784.573	545.147	1024	1.87839	0.909497	0.000276681	0.0122857
7778	B3GNT8	21.9548	8.03251	35.8772	4.46649	2.15914	7.11013e-06	0.000912965
7784	B4GALNT4	458.007	612.397	303.617	0.495785	-1.01221	0.00196569	0.0472455
7791	B4GALT6	480.858	662.156	299.559	0.4524	-1.14433	5.70169e-06	0.000792279
7792	B4GALT7	372.782	230.379	515.185	2.23625	1.16108	6.73979e-06	0.000887935
7820	BAI2	647.482	913.156	381.808	0.418119	-1.25802	5.92292e-07	0.000150388
7907	BCL6B	107.162	58.7793	155.544	2.64624	1.40395	0.000584185	0.0210805
7948	BEND4	253.458	341.714	165.202	0.48345	-1.04856	0.00074064	0.0248332
7963	BFSP1	56.6448	35.2754	78.0143	2.21158	1.14508	0.000589864	0.0211836
8003	BLNK	9.84234	2.77246	16.9122	6.10008	2.60883	0.00126119	0.0351198
8006	BLOC1S3	297.431	201.526	393.336	1.95179	0.964797	0.000207225	0.010154
8026	BMP6	129.162	196.1	62.2245	0.31731	-1.65603	0.000627587	0.0220484
8049	BMS1P2	26.2065	14.4191	37.9939	2.63496	1.39778	0.000964205	0.0294546
8064	BNIP3L	1086.36	1384.7	788.022	0.56909	-0.813271	0.000916471	0.0284901
8130	BRF2	275.843	171.045	380.641	2.22538	1.15405	0.000425583	0.0167181
8142	BRMS1	417.659	256.705	578.614	2.25401	1.17249	5.9958e-06	0.000824939
8148	BRSK1	282.063	364.281	199.846	0.548603	-0.866167	0.000982755	0.0296418
8149	BRSK2	401.679	583.008	220.35	0.377954	-1.40372	7.58209e-08	2.94122e-05
8377	C10orf2	543.084	320.291	765.876	2.39119	1.25773	0.000907744	0.0282645
8384	C10orf54	15.7154	5.817	25.6139	4.40328	2.13858	9.17796e-05	0.00577343
8402	C11orf30	396.2	534.738	257.662	0.481846	-1.05336	4.21943e-05	0.00334842
8426	C11orf83	403.435	245.046	561.824	2.29273	1.19707	2.97236e-06	0.000479872
8473	C14orf132	170.368	240.738	99.9974	0.415378	-1.2675	2.37264e-05	0.00223124
8489	C14orf37	78.4084	118.862	37.9549	0.319319	-1.64693	2.79096e-07	8.20541e-05
8536	C16orf86	58.6385	87.3715	29.9055	0.342279	-1.54675	4.71433e-06	0.000704124
8540	C16orf91	377.673	221.124	534.222	2.41594	1.27258	0.00083401	0.0265912
8575	C17orf89	254.458	127.659	381.258	2.98653	1.57847	4.5786e-09	2.72086e-06
8592	C19orf24	287.547	185.728	389.367	2.09644	1.06794	5.18839e-05	0.00389548
8621	C19orf82	66.651	42.4045	90.8975	2.14358	1.10003	0.000607421	0.0215285
8716	C1orf51	34.0928	19.4069	48.7787	2.51347	1.32968	0.000795923	0.0257092
8720	C1orf56	97.5906	67.6193	127.562	1.88647	0.915691	0.00171186	0.0428811
8731	C1orf95	65.0484	106.891	23.2058	0.217098	-2.20358	9.38315e-11	9.70635e-08
8637	C1QL1	84.4194	125.615	43.2242	0.344101	-1.53909	5.23636e-07	0.000136684
8743	C20orf196	58.8131	35.5598	82.0664	2.30784	1.20654	0.000246022	0.0114058
8768	C21orf90	39.5044	20.8443	58.1645	2.79043	1.48049	5.65292e-05	0.0041549
8809	C2orf68	433.992	588.885	279.1	0.473946	-1.0772	2.46897e-05	0.00230661
8820	C2orf82	40.0928	20.4717	59.7138	2.9169	1.54444	0.000213048	0.0103847
8824	C3	53.9007	77.4581	30.3432	0.391738	-1.35204	7.13424e-05	0.00480143
8843	C3orf62	190.283	133.414	247.151	1.85252	0.889489	0.00116962	0.0335601
8863	C4orf21	877.845	1202.31	553.38	0.460264	-1.11947	9.89053e-06	0.00114623
8881	C5AR1	17.4206	6.33739	28.5039	4.49773	2.1692	2.35783e-05	0.0022248
8942	C6orf57	236.231	316.432	156.03	0.493091	-1.02007	0.000134336	0.00759517
8950	C7orf26	370.478	246.64	494.316	2.0042	1.00303	0.00141354	0.0378889
8951	C7orf31	170.239	93.7968	246.68	2.62994	1.39503	1.05347e-06	0.000224073
8996	C8orf88	90.8036	123.094	58.513	0.475352	-1.07293	0.00042485	0.0167181
9012	C9orf156	90.4273	57.2076	123.647	2.16137	1.11195	0.000223455	0.0107663
9026	C9orf43	11.9208	1.26245	22.5792	17.8853	4.1607	0.000538823	0.0198802
9046	CA11	198.774	305.485	92.0627	0.301366	-1.73041	3.53104e-10	2.98854e-07
9105	CACNB4	158.566	229.098	88.0332	0.38426	-1.37985	1.65359e-06	0.000309965
9163	CALU	4192.36	5925.27	2459.45	0.415078	-1.26855	3.33361e-07	9.59874e-05
9166	CAMK1D	187.88	248.056	127.703	0.514815	-0.957875	0.000516964	0.019355
9175	CAMKK1	247.103	318.352	175.855	0.552391	-0.856239	0.00105088	0.0310924
9200	CAPN12	35.4696	49.8936	21.0456	0.421809	-1.24534	0.00120568	0.0341874
9229	CARD6	17.3341	5.11203	29.5562	5.78169	2.53149	1.5905e-06	0.000304264
9258	CASC7	630.935	809.199	452.671	0.559405	-0.838034	0.000967371	0.0294642
9280	CASP7	339.883	469.65	210.116	0.447388	-1.1604	0.00113749	0.0330349
9325	CBX1	1627.95	2204.73	1051.16	0.476777	-1.06861	1.41417e-05	0.00149613
9345	CBX6	3142.51	1538.02	4747.01	3.08643	1.62594	2.99184e-07	8.70438e-05
9352	CC2D2A	116.295	71.0931	161.497	2.27163	1.18373	5.9856e-05	0.00429763
9358	CCBL1	296.947	479.269	114.624	0.239164	-2.06393	8.30157e-11	8.91781e-08
9422	CCDC162P	102.791	62.6156	142.966	2.28323	1.19108	0.000462191	0.0179043
9438	CCDC178	7.80491	1.9558	13.654	6.98128	2.80349	0.000223576	0.0107663
9454	CCDC28B	274.008	355.995	192.021	0.539392	-0.890594	0.00050005	0.0189246
9465	CCDC40	72.6533	99.1828	46.1239	0.465039	-1.10457	0.000626879	0.0220484
9499	CCDC74A	167.489	218.94	116.037	0.529995	-0.915949	0.000814688	0.0261243
9500	CCDC74B	141.173	183.409	98.937	0.539434	-0.890482	0.00142931	0.0382035
9514	CCDC86	816.591	497.355	1135.83	2.28373	1.19139	0.000176571	0.00909892
9662	CD19	33.0692	47.3677	18.7707	0.396275	-1.33542	0.000649524	0.0225637
9681	CD24P4	9.02162	16.6606	1.38268	0.0829912	-3.5909	7.15858e-06	0.000912965
9705	CD3EAP	272.326	140.036	404.615	2.88936	1.53075	0.00100604	0.0301901
9736	CD83	223.634	138.386	308.881	2.23202	1.15835	1.96822e-05	0.00193564
9739	CD8A	13.7476	5.53331	21.9618	3.96902	1.98878	0.000477055	0.0182522
9790	CDC45	1433.83	1837.92	1029.75	0.560277	-0.835788	0.000581593	0.0210299
9821	CDH23	172.43	233.469	111.39	0.477111	-1.0676	0.000151408	0.00819539
9832	CDHR1	162.153	211.234	113.072	0.535292	-0.901601	0.00116321	0.0334587
9851	CDK19	396.6	544.363	248.836	0.457114	-1.12937	1.52616e-05	0.00159051
9881	CDKN2AIP	338.1	214.8	461.4	2.14805	1.10303	0.000234565	0.0110665
10010	CENPH	1047.15	1438.6	655.703	0.455794	-1.13355	3.55711e-06	0.000548896
10020	CENPQ	414.994	534.658	295.329	0.552371	-0.856291	0.000769232	0.0252249
10048	CEP57L1	275.481	353.834	197.129	0.557121	-0.843937	0.00129779	0.0356766
10097	CFI	9.26536	3.09399	15.4367	4.98926	2.31883	0.000747307	0.0249181
10110	CFP	10.6438	4.43104	16.8566	3.80422	1.9276	0.00196121	0.0472455
10189	CHGA	6.51459	1.25009	11.7791	9.42264	3.23613	0.000258798	0.0118108
10201	CHKA	401.88	258.835	544.925	2.1053	1.07403	2.96053e-05	0.00260266
10233	CHPF2	809.058	574.279	1043.84	1.81765	0.862072	0.000509734	0.0191613
10264	CHST10	364.193	259.839	468.547	1.80322	0.850577	0.00075105	0.0249724
10269	CHST15	237.656	329.704	145.607	0.44163	-1.17909	8.48755e-06	0.0010218
10378	CLCN2	129.567	84.1307	175.003	2.08013	1.05667	0.000714336	0.0241618
10380	CLCN4	25.7687	13.4292	38.1082	2.83771	1.50473	0.000475421	0.0182397
10408	CLDN6	11.2042	17.7864	4.62197	0.25986	-1.94419	0.00142657	0.0382015
10460	CLK1	831.023	528.397	1133.65	2.14545	1.10128	7.50861e-06	0.000945591
10470	CLN6	709.263	516.934	901.591	1.74411	0.802494	0.00113901	0.0330349
10476	CLP1	296.743	176.77	416.717	2.35739	1.23719	2.5001e-06	0.000426659
10536	CMTR2	328.868	188.147	469.588	2.49586	1.31953	0.000271689	0.0121723
10559	CNN2	372.12	575.087	169.154	0.294137	-1.76544	1.27907e-11	1.78622e-08
10609	CNTN1	288.627	385.673	191.582	0.496747	-1.00942	0.000177786	0.00914467
10626	COA3	605.275	437.113	773.438	1.76942	0.823278	0.0011013	0.0322762
10629	COA6	729.693	525.775	933.611	1.77569	0.828378	0.000857459	0.0270927
10648	COL12A1	25.18	38.7165	11.6435	0.300738	-1.73342	0.000268531	0.0120774
10649	COL13A1	40.7646	62.6663	18.8629	0.301005	-1.73214	5.09138e-06	0.000729243
10651	COL15A1	3.77505	7.17877	0.371322	0.051725	-4.27299	0.00145695	0.0387549
10652	COL16A1	8.10833	1.22515	14.9915	12.2365	3.61312	1.17703e-05	0.00129938
10663	COL23A1	59.8699	93.7725	25.9674	0.27692	-1.85246	1.76257e-07	5.7916e-05
10667	COL27A1	221.092	296.044	146.14	0.493643	-1.01846	0.000174237	0.00902864
10689	COL6A5	44.7054	12.736	76.6749	6.02034	2.58985	2.79027e-05	0.00248192
10721	COPB2	2475.24	3189.39	1761.1	0.552174	-0.856805	0.00033579	0.0142749
10841	CPAMD8	25.0804	39.3845	10.7762	0.273616	-1.86977	2.3386e-05	0.00221414
10859	CPM	60.2961	85.4309	35.1613	0.411576	-1.28077	0.000137259	0.00772911
10885	CPT1A	414.786	555.236	274.336	0.494088	-1.01716	5.96867e-05	0.00429652
11033	CRAT	458.509	619.156	297.862	0.481077	-1.05566	2.2025e-05	0.00209238
11058	CRHR1	21.8864	36.1168	7.65605	0.21198	-2.238	2.54981e-06	0.000426659
11061	CRIM1	370.112	489.583	250.64	0.511946	-0.965936	0.000175134	0.0090583
11067	CRIP2	80.7903	123.254	38.3267	0.310958	-1.68521	1.34476e-07	4.69261e-05
11078	CRLF1	36.5057	58.1218	14.8895	0.256177	-1.96479	6.21431e-07	0.000153817
11117	CRYGD	71.383	41.8622	100.904	2.41038	1.26926	4.54451e-05	0.0035356
11123	CRYL1	175.4	233.684	117.117	0.501178	-0.996605	0.000193763	0.00964671
11137	CSDE1	7521.18	10579.3	4463.06	0.421867	-1.24514	4.49827e-07	0.000120804
11193	CSRP2	964.478	1217.8	711.154	0.583965	-0.776046	0.00123964	0.0348091
11344	CTA-390C10.10	21.1762	33.8267	8.52576	0.252042	-1.98826	7.10912e-05	0.00479608
11828	CTC-360G5.9	61.2888	37.27	85.3075	2.2889	1.19466	0.000240698	0.0112045
12055	CTC-534A2.2	93.9192	60.3793	127.459	2.11097	1.07791	0.000701779	0.0238742
12439	CTD-2186M15.3	16.6919	7.59963	25.7842	3.39283	1.76249	0.000529392	0.0196883
12597	CTD-2267D19.3	51.8921	32.8978	70.8864	2.15475	1.10752	0.00159375	0.0409885
12606	CTD-2270L9.4	29.4308	14.1105	44.751	3.17146	1.66515	7.03906e-05	0.0047609
12841	CTD-2377O17.1	3.15928	0	6.31856	Inf	#N/A	0.000559488	0.0204803
13203	CTD-2655K5.1	8.06189	13.2558	2.86797	0.216355	-2.20852	0.00213145	0.0497615
13224	CTD-3025N20.3	43.9167	24.1469	63.6865	2.63746	1.39915	0.000140222	0.00780159
13319	CTD-3138F19.1	4.86455	0.297015	9.43208	31.7563	4.98897	0.000973437	0.0295252
13334	CTD-3184A7.4	87.8099	128.828	46.7913	0.363207	-1.46114	4.70788e-05	0.00364242
13399	CTF1	68.6027	94.0923	43.113	0.4582	-1.12595	0.000878335	0.027626
13408	CTIF	532.4	681.366	383.434	0.562743	-0.829452	0.00121188	0.0342872
13429	CTSB	1230.14	1625.45	834.827	0.513599	-0.961287	9.35269e-05	0.0058227
13457	CTXN1	124.682	186.27	63.0941	0.338724	-1.56182	2.47226e-05	0.00230661
13504	CUL4B	2522.36	3337.72	1707	0.511426	-0.967404	7.98766e-05	0.00522472
13529	CXCL11	2.65147	0	5.30295	Inf	#N/A	0.00199316	0.0475296
13562	CXorf38	201.152	273.889	128.415	0.468857	-1.09278	5.64324e-05	0.0041549
13578	CYB561D1	208.875	134.678	283.071	2.10184	1.07165	6.60111e-05	0.00454478
13636	CYFIP1	1008.35	1321.13	695.576	0.526499	-0.925496	0.000174129	0.00902864
13660	CYP26B1	203.104	276.165	130.043	0.470889	-1.08654	6.54764e-05	0.00452662
13663	CYP27B1	67.3604	25.9801	108.741	4.18554	2.06542	0.00207325	0.0487834
13717	CYP4F2	4.28851	0	8.57703	Inf	#N/A	3.19919e-05	0.00273252
13744	CYP51A1	39.6359	56.0092	23.2626	0.415336	-1.26765	0.000827057	0.026432
13751	CYR61	575.336	755.328	395.344	0.523408	-0.933992	0.000151262	0.00819539
13772	DAAM1	246.914	360.542	133.285	0.369679	-1.43565	1.25175e-07	4.42549e-05
13774	DAB1	14.0949	23.0346	5.15515	0.2238	-2.15972	0.000670571	0.023035
13826	DAZAP2	1082.22	1646.31	518.136	0.314726	-1.66783	3.26888e-11	3.96955e-08
13861	DCAF4L1	15.0157	6.22528	23.8062	3.82411	1.93513	0.00037386	0.0153558
13878	DCHS1	264.372	376.081	152.663	0.405931	-1.30069	0.000904043	0.0282122
13896	DCT	25.7583	10.1381	41.3786	4.08151	2.0291	2.94508e-06	0.000479872
13900	DCTN2	1875.34	2466.45	1284.22	0.520677	-0.941541	0.000148663	0.00810968
13959	DDX20	861.915	576.751	1147.08	1.98887	0.991945	9.76248e-05	0.00604581
13967	DDX28	369.206	228.078	510.335	2.23755	1.16192	5.6952e-06	0.000792279
13986	DDX49	676.69	368.447	984.934	2.67321	1.41857	1.99455e-08	9.94784e-06
13996	DDX56	1052.38	732.912	1371.85	1.87177	0.904406	0.000226084	0.0108556
14099	DERL2	693.534	480.298	906.769	1.88793	0.916806	0.000291515	0.0127618
14129	DGKH	343.563	450.628	236.497	0.524816	-0.930116	0.00039345	0.0159262
14147	DHPS	829.193	1057.25	601.131	0.568578	-0.814571	0.00102128	0.0305497
14152	DHRS2	1064.57	7.04214	2122.09	301.342	8.23526	6.90327e-31	6.42695e-27
14163	DHTKD1	895.58	1238.46	552.699	0.446279	-1.16398	2.19698e-06	0.000388365
14170	DHX34	521.146	335.023	707.27	2.11111	1.078	0.000790178	0.0256025
14173	DHX37	539.686	360.216	719.156	1.99646	0.997443	0.000188206	0.00944866
14241	DLEU1	135.158	176.031	94.2846	0.535614	-0.900734	0.0015562	0.0404603
14251	DLG4	238.17	317.366	158.975	0.500918	-0.997353	0.000162328	0.00870217
14286	DMGDH	26.6621	10.8177	42.5066	3.92937	1.9743	0.000764497	0.0252136
14310	DNAH10OS	57.4823	79.1797	35.7849	0.451945	-1.14578	0.000746061	0.0249181
14314	DNAH17	17.7378	3.84958	31.626	8.21543	3.03834	0.000220343	0.0106947
14344	DNAJB5	215.413	293.615	137.211	0.467317	-1.09753	4.19095e-05	0.00334438
14370	DNAJC2	588.44	424.124	752.757	1.77485	0.827696	0.000807922	0.0259669
14381	DNAJC30	135.431	77.617	193.244	2.48972	1.31598	4.58058e-06	0.000691544
14406	DNM1	342.266	449.894	234.638	0.521542	-0.939146	0.000316988	0.0136722
14439	DNTTIP2	1166.39	782.77	1550.01	1.98016	0.985616	5.26333e-05	0.00394115
14448	DOCK4	144.27	217.269	71.2718	0.328035	-1.60808	3.39211e-05	0.00282096
14457	DOHH	170.319	110.054	230.584	2.09518	1.06708	0.000146198	0.00800646
14465	DOLK	196.194	113.373	279.016	2.46104	1.29927	2.46023e-06	0.000426659
14481	DPH2	454.286	307.161	601.41	1.95796	0.969352	0.000897592	0.0281028
14542	DPYSL5	652.407	835.615	469.199	0.561502	-0.832638	0.000759952	0.0251844
14599	DTNA	556.684	709.835	403.533	0.568489	-0.814796	0.00145276	0.0386801
14627	DUSP15	131.405	73.1354	189.674	2.59347	1.37488	2.48016e-06	0.000426659
14631	DUSP2	40.6999	21.4124	59.9874	2.80153	1.48621	6.26064e-05	0.00443806
14651	DUSP9	247.578	352.02	143.136	0.406615	-1.29827	1.02148e-06	0.000221163
14704	DYNC2H1	706.349	895.702	516.996	0.577197	-0.792865	0.00185677	0.0456914
14706	DYNLL1	2019.13	1370.99	2667.27	1.94551	0.960147	9.93582e-05	0.00613227
14707	DYNLL1-AS1	65.9225	36.4886	95.3565	2.61333	1.38589	0.00204748	0.0483081
14735	E2F5	316.361	420.643	212.079	0.504177	-0.987998	0.000121526	0.00710089
14748	EBF2	52.6993	74.6503	30.7483	0.411898	-1.27964	0.000236828	0.0111442
14750	EBF4	339.829	498.273	181.385	0.364028	-1.45788	2.2105e-08	1.06447e-05
14770	ECM1	18.7391	8.40392	29.0743	3.45961	1.79061	0.000258493	0.0118108
14788	EDIL3	215.98	287.513	144.447	0.5024	-0.993092	0.00021152	0.0103283
14862	EEF2K	426.95	557.586	296.315	0.531426	-0.912061	0.000356602	0.0147992
14873	EFCAB2	72.1649	47.1937	97.1362	2.05825	1.04142	0.00192444	0.0466427
14889	EFHD1	338.767	454.903	222.63	0.489401	-1.03091	6.349e-05	0.00446445
14892	EFNA2	69.3624	97.8293	40.8954	0.418029	-1.25833	7.17474e-05	0.00480654
14947	EID2B	77.1463	105.814	48.4782	0.458144	-1.12613	0.000232709	0.0109976
15053	EIF5	3011.37	1965.92	4056.83	2.06358	1.04515	2.11771e-05	0.00203257
15062	ELAC1	54.6286	33.7544	75.5028	2.23683	1.16146	0.000874347	0.0275316
15113	ELSPBP1	4.75883	0.618757	8.89891	14.3819	3.84618	0.000514037	0.0192971
15118	EMC10	1398.81	828.805	1968.82	2.37549	1.24822	6.59463e-07	0.000158783
15123	EMC6	447.538	310.797	584.28	1.87994	0.910686	0.000492173	0.0187026
15137	EMILIN2	52.1246	77.4596	26.7895	0.345852	-1.53178	1.19471e-05	0.00131371
15140	EML2	644.347	811.749	476.945	0.587552	-0.76721	0.0016589	0.0420064
15141	EML3	342.53	442.921	242.138	0.546684	-0.871221	0.000557199	0.0204233
15145	EMP1	36.2865	59.374	13.199	0.222303	-2.1694	9.64256e-08	3.59089e-05
15176	ENO2	1464.92	2200.69	729.149	0.331328	-1.59367	2.13255e-10	1.92135e-07
15216	ENTPD4	567.623	742.617	392.63	0.528711	-0.919448	0.000298297	0.0129976
15223	EOMES	43.8751	25.2129	62.5372	2.48036	1.31055	0.000291013	0.0127598
15241	EPDR1	97.6987	59.7343	135.663	2.27111	1.1834	6.80209e-05	0.00465928
15249	EPHA4	374.5	477.44	271.56	0.568784	-0.814048	0.00179582	0.0445842
15251	EPHA6	54.1034	83.76	24.4468	0.291867	-1.77662	5.30351e-07	0.000137155
15262	EPHX4	66.2684	39.9915	92.5453	2.31413	1.21047	0.000188905	0.00944866
15323	ERLEC1	792.842	1051.06	534.619	0.508646	-0.975267	8.04806e-05	0.00522816
15329	ERMN	3.73153	0	7.46306	Inf	#N/A	0.0014682	0.0387956
15359	ESPNL	104.361	66.229	142.493	2.15152	1.10536	0.000251014	0.011569
15373	ESYT2	1774.79	2383.47	1166.1	0.489246	-1.03137	3.23779e-05	0.00274868
15393	ETV4	14.3899	5.26006	23.5197	4.47138	2.16072	0.000275293	0.0122781
15394	ETV5	25.7045	13.2686	38.1404	2.87449	1.5233	0.000419219	0.0165896
15420	EXOC2	607.233	786.834	427.633	0.543486	-0.879685	0.000621831	0.021929
15441	EXOSC4	281.17	186.796	375.544	2.01045	1.00752	0.000128105	0.00731694
15453	EXTL3	662.232	837.808	486.656	0.580869	-0.783716	0.00192689	0.0466427
15470	F12	113.773	169.49	58.0551	0.342528	-1.54571	1.23457e-07	4.42069e-05
15481	F8	46.5471	26.5123	66.582	2.51137	1.32847	0.000647523	0.0225222
15487	FAAH	67.814	38.38	97.2479	2.53382	1.34131	3.63376e-05	0.00298294
15516	FADS1	1282.21	1744.17	820.254	0.470284	-1.0884	2.66462e-05	0.00239031
15525	FAHD2A	280.982	368.118	193.847	0.52659	-0.925248	0.000344367	0.0144793
15536	FAM103A1	477.315	339.168	615.462	1.81463	0.859672	0.000670699	0.023035
15587	FAM131A	171.907	225.053	118.761	0.527702	-0.922206	0.000580059	0.021013
15601	FAM136A	1948.16	1315.49	2580.83	1.96187	0.972233	6.28771e-05	0.00444544
15716	FAM198B	8.28535	0.965434	15.6053	16.164	4.01471	2.55109e-06	0.000426659
15717	FAM199X	2142.35	2814.62	1470.08	0.522303	-0.937042	0.000148072	0.00809326
15762	FAM216A	355.112	494.932	215.293	0.434995	-1.20093	0.000240018	0.0112045
15768	FAM219A	501.34	651.294	351.385	0.539518	-0.890258	0.000379696	0.0155043
15827	FAM35BP	19.5786	7.25295	31.9043	4.3988	2.13711	0.000202224	0.00997898
15856	FAM50B	144.033	63.0352	225.031	3.56993	1.8359	1.97615e-07	6.34411e-05
15874	FAM65B	43.6687	67.929	19.4083	0.285714	-1.80736	0.00012344	0.00716775
15915	FAM83D	417.814	280.551	555.077	1.97852	0.984425	0.000131041	0.00743939
16027	FAS	90.4611	44.2471	136.675	3.08891	1.6271	2.34907e-07	7.13147e-05
16064	FBXL15	232.145	151.962	312.327	2.05529	1.03934	0.000137776	0.00773427
16065	FBXL16	32.1098	51.7364	12.4832	0.241285	-2.05119	1.05561e-06	0.000224073
16080	FBXO10	155.864	109.327	202.401	1.85133	0.88856	0.00149563	0.0392971
16086	FBXO2	52.1919	75.5734	28.8104	0.381224	-1.39129	0.000182632	0.00927437
16099	FBXO36	53.4417	76.1448	30.7385	0.403685	-1.3087	0.000108929	0.00658524
16145	FCGBP	13.1527	4.79008	21.5153	4.49163	2.16724	0.000178427	0.00916076
16171	FDFT1	1936.13	2464.03	1408.24	0.571517	-0.807133	0.00109081	0.0321037
16172	FDPS	2770.59	3520.75	2020.43	0.573863	-0.801221	0.000773932	0.0252784
16185	FDXACB1	51.5332	30.4003	72.6661	2.39031	1.2572	0.00158436	0.040912
16186	FDXR	373.775	204.691	542.859	2.65208	1.40713	9.28724e-06	0.00109912
16196	FEN1	2613.7	1937.5	3289.91	1.69802	0.763853	0.00147258	0.0388012
16206	FERMT1	32.7651	16.8693	48.661	2.88458	1.52836	0.00142938	0.0382035
16210	FES	17.2316	4.30678	30.1564	7.00208	2.80778	7.14202e-06	0.000912965
16288	FHL1	3046.1	4119.43	1972.78	0.478895	-1.06222	1.21107e-05	0.00132647
16298	FICD	133.958	93.9305	173.985	1.85228	0.889299	0.00180874	0.0447857
16332	FKRP	332.544	242.807	422.282	1.73917	0.798397	0.00197981	0.0473425
16340	FLAD1	723.563	490.436	956.691	1.9507	0.963988	0.000770197	0.0252249
16356	FLNA	6719.38	8835.65	4603.1	0.520968	-0.940732	0.000122652	0.00713679
16360	FLOT1	1269.55	1668.68	870.432	0.52163	-0.938902	0.000112007	0.00669884
16392	FMOD	7.80092	0.940707	14.6611	15.5852	3.96211	5.24354e-06	0.000743412
16397	FN1	1720.1	2398.71	1041.5	0.43419	-1.2036	4.60362e-05	0.00357164
16486	FOXP3	17.9219	9.18424	26.6595	2.90275	1.53742	0.00153746	0.0400945
16506	FRAT2	446.614	280.275	612.952	2.18696	1.12893	0.000125515	0.00724306
16519	FRMD3	24.174	12.5876	35.7604	2.84092	1.50636	0.000590078	0.0211836
16529	FRMPD2	4.76336	0	9.52671	Inf	#N/A	1.02433e-05	0.00116717
16546	FSCN1	631.12	842.738	419.502	0.497785	-1.00641	5.02156e-05	0.00382159
16549	FSD1	267.234	342.394	192.074	0.560974	-0.833995	0.00117154	0.0335601
16642	FXN	202.742	145.889	259.595	1.7794	0.831391	0.00208692	0.0490636
16673	G0S2	126.807	55.6563	197.959	3.55681	1.83058	0.000119699	0.0070203
16681	GAA	1164.35	1460.34	868.357	0.594625	-0.749948	0.00178127	0.0443413
16687	GABARAPL1	708.93	893.672	524.187	0.586555	-0.769663	0.00169058	0.0425387
16691	GABBR2	16.9132	4.66603	29.1604	6.24951	2.64374	1.11533e-06	0.000230749
16705	GABRD	29.3782	15.534	43.2224	2.78244	1.47635	0.000275632	0.0122781
16748	GALK1	345.066	468.913	221.22	0.471771	-1.08384	0.000963967	0.0294546
16759	GALNT16	309.217	413.881	204.553	0.494232	-1.01674	0.000125931	0.00725207
16778	GAN	248.664	336.359	160.969	0.478564	-1.06322	6.95885e-05	0.00472897
16782	GAPDH	26601.6	33722.1	19481.1	0.577697	-0.791615	0.00149991	0.0393358
16860	GAS7	93.6891	134.057	53.3214	0.397753	-1.33006	0.000476247	0.0182463
16870	GATA6-AS1	70.1901	109.329	31.0511	0.284015	-1.81596	0.000571239	0.0207896
16876	GATS	110.492	150.261	70.7233	0.470669	-1.08722	0.000267971	0.0120717
16884	GBAS	895.575	1223.58	567.567	0.463857	-1.10825	7.58369e-06	0.000945591
16939	GDAP1	202.567	118.162	286.971	2.42862	1.28014	3.21774e-06	0.000510521
16946	GDF15	163.954	22.9581	304.949	13.2829	3.73149	3.03172e-31	4.23379e-27
16970	GEMIN6	397.387	260.209	534.566	2.05437	1.0387	0.000327373	0.0140238
16971	GEMIN7	456.981	318.893	595.069	1.86605	0.899985	0.000350463	0.0146096
16979	GFER	504.328	344.981	663.675	1.9238	0.943962	0.000171866	0.00895561
16980	GFI1	233.812	299.025	168.6	0.563833	-0.826661	0.00160758	0.0411526
16988	GFPT2	342.945	489.671	196.218	0.400714	-1.31936	3.88868e-07	0.000110827
17086	GK5	211.372	297.255	125.488	0.422158	-1.24415	4.69021e-06	0.000704124
17112	GLIS3	39.6839	56.7373	22.6306	0.398866	-1.32602	0.000401232	0.0160991
17132	GLS2	61.5746	88.7096	34.4395	0.388227	-1.36503	3.17274e-05	0.00271824
17136	GLT8D2	61.3115	38.3066	84.3164	2.20109	1.13822	0.000685913	0.0235062
17180	GMFB	934.477	1238.37	630.582	0.509202	-0.97369	0.000100201	0.00615082
17203	GNAL	290.8	372.438	209.161	0.5616	-0.832385	0.00183124	0.0451736
17220	GNE	564.341	728.62	400.062	0.549069	-0.864941	0.000528022	0.0196659
17227	GNG2	108.367	47.3305	169.404	3.57918	1.83963	1.32591e-09	9.03236e-07
17245	GNMT	8.3923	2.90887	13.8757	4.77013	2.25403	0.00146107	0.0387693
17260	GOLGA2	926.425	1341.97	510.885	0.380699	-1.39328	3.05158e-08	1.35287e-05
17350	GPATCH2L	514.045	681.058	347.032	0.509549	-0.972706	0.000175772	0.00907452
17352	GPATCH4	996.111	437.875	1554.35	3.54975	1.82772	0.000982368	0.0296418
17358	GPC2	123.28	193.136	53.4233	0.276609	-1.85408	4.13996e-10	3.40085e-07
17360	GPC4	873.217	1103.36	643.077	0.582837	-0.778836	0.00166672	0.042128
17368	GPCPD1	625.9	375.795	876.006	2.33107	1.221	4.17162e-05	0.00333849
17371	GPD2	372.87	488.429	257.311	0.526815	-0.924632	0.000303743	0.0131665
17376	GPI	2259.12	2925.52	1592.72	0.544422	-0.877204	0.00030406	0.0131665
17389	GPNMB	12.0209	3.55257	20.4893	5.76746	2.52794	3.32008e-05	0.00278468
17429	GPR155	113.98	168.714	59.2472	0.351171	-1.50976	0.000238272	0.011166
17435	GPR161	231.439	299.971	162.908	0.543079	-0.880765	0.00103942	0.030869
17715	GSK3B	664.003	863.976	464.03	0.537086	-0.896775	0.000442238	0.017251
17837	GXYLT2	184.016	273.213	94.8196	0.347054	-1.52677	6.20568e-08	2.51195e-05
17845	GYLTL1B	227.053	303.317	150.79	0.497135	-1.00829	0.000105081	0.00639417
17860	H1F0	13489.8	9132.61	17847	1.95421	0.966587	6.44987e-05	0.00448122
17904	HAGHL	90.7036	143.736	37.6708	0.262083	-1.93191	4.61124e-10	3.57755e-07
17934	HAUS4	192.84	249.493	136.186	0.54585	-0.873423	0.00129434	0.0356166
18002	HCN4	23.8276	34.6082	13.0469	0.37699	-1.4074	0.00162824	0.0414933
18018	HDAC6	1369.6	1844.79	894.412	0.484831	-1.04445	2.47756e-05	0.00230661
18024	HDDC3	709.022	516.184	901.86	1.74717	0.805017	0.00110044	0.0322762
18034	HDHD2	345.338	438.032	252.644	0.57677	-0.793931	0.0019117	0.0465509
18035	HDHD3	418.226	287.76	548.692	1.90677	0.931131	0.000246249	0.0114058
18055	HEG1	330.09	427.953	232.227	0.542645	-0.881918	0.000722048	0.0243378
18093	HESX1	59.5666	23.7639	95.3692	4.0132	2.00475	0.000521695	0.0194799
18158	HILPDA	440.905	581.674	300.137	0.515988	-0.954591	0.000194349	0.00965865
18166	HIP1	624.542	866.82	382.264	0.440996	-1.18116	1.7376e-05	0.00173947
18179	HIST1H1E	6.10663	1.28738	10.9259	8.48688	3.08523	0.0009786	0.0295804
18185	HIST1H2AC	110.534	15.7819	205.285	13.0077	3.70129	0.000497114	0.0188391
18190	HIST1H2AI	4.42665	0.297015	8.55629	28.8076	4.84838	0.000204544	0.0100579
18214	HIST1H2BO	4.72398	0.643692	8.80428	13.6778	3.77376	0.00185893	0.0457043
18219	HIST1H3B	7.62567	1.31211	13.9392	10.6235	3.40919	0.000109647	0.00661432
18225	HIST1H3H	21.9916	5.33562	38.6475	7.2433	2.85665	0.000229246	0.0108892
18233	HIST1H4E	11.6345	4.4434	18.8257	4.23676	2.08296	0.000532671	0.0197314
18236	HIST1H4H	8.86323	3.26812	14.4583	4.42405	2.14537	0.00151828	0.0396683
18238	HIST1H4J	2.75712	0	5.51424	Inf	#N/A	0.00136276	0.0368102
18245	HIST2H2AC	15.9507	2.16586	29.7356	13.7293	3.77918	1.66927e-09	1.08425e-06
18323	HLF	44.2993	21.2147	67.3839	3.17629	1.66734	0.00134903	0.0366118
18328	HM13	1719.04	1286.58	2151.49	1.67226	0.741796	0.00198204	0.0473554
18337	HMG20A	1122.96	1438.83	807.097	0.560941	-0.83408	0.000690882	0.0236475
18339	HMGA1	1856.06	2417.61	1294.5	0.535445	-0.901189	0.000226206	0.0108556
18427	HMGCR	1334.79	1688.77	980.81	0.580784	-0.783928	0.00123193	0.0346502
18508	HMOX1	213.323	105.304	321.343	3.05158	1.60956	5.40815e-09	3.14687e-06
18675	HOMER2	661.667	847.574	475.761	0.56132	-0.833104	0.00104002	0.030869
18682	HOOK3	610.27	774.551	445.989	0.575804	-0.796351	0.00155256	0.0404128
18696	HOXA13	317.239	423.189	211.288	0.499276	-1.00209	0.000123787	0.00717296
18767	HRAS	513.836	328.983	698.69	2.12379	1.08664	2.0119e-05	0.00195792
18768	HRASLS	47.9985	30.6577	65.3392	2.13125	1.0917	0.00206318	0.0485874
18802	HSD11B1L	105.99	161.837	50.1436	0.309841	-1.6904	1.86254e-08	9.63346e-06
18814	HSD17B6	93.8586	128.526	59.1916	0.460544	-1.11859	0.00146582	0.0387693
18994	HYAL2	380.66	266.469	494.85	1.85707	0.893025	0.00050186	0.0189418
19020	ICAM5	195.808	274.826	116.79	0.42496	-1.2346	6.91104e-06	0.000902632
19033	IDH2	1648.96	2294	1003.91	0.437626	-1.19223	6.54638e-06	0.00087904
19125	IFT140	560.296	755.216	365.375	0.483803	-1.04751	4.0001e-05	0.00322898
19159	IGFBP5	379.513	591.282	167.744	0.283695	-1.81759	9.36052e-05	0.0058227
19378	IGIP	165.706	220.64	110.772	0.502048	-0.994103	0.000329282	0.014084
19616	IL11	13.3286	23.2066	3.45059	0.14869	-2.74962	6.23685e-06	0.000849733
19634	IL17RA	445.015	305.257	584.773	1.91567	0.93785	0.000240254	0.0112045
19696	IL6R	133.5	180.967	86.0325	0.475405	-1.07277	0.0019139	0.0465638
19702	IL8	50.5902	9.70367	91.4766	9.42702	3.2368	0.000415548	0.0165096
19715	ILK	1012.25	1281.08	743.417	0.580306	-0.785113	0.00127777	0.035351
19722	IMP3	635.102	455.271	814.934	1.79	0.839958	0.000823463	0.0263754
19740	INADL	518.295	663.519	373.072	0.562262	-0.830685	0.00110022	0.0322762
19770	INPP5D	105.169	25.9033	184.435	7.12016	2.83191	2.31851e-14	4.98124e-11
19779	INSIG1	4445.8	7107.63	1783.97	0.250994	-1.99428	2.79035e-10	2.43545e-07
19785	INSM1	72.2668	107.598	36.9361	0.34328	-1.54254	2.19629e-06	0.000388365
19806	IP6K1	1012.77	738.344	1287.19	1.74335	0.801863	0.00104576	0.0310065
19843	IQCJ-SCHIP1	47.5125	64.311	30.714	0.477586	-1.06617	0.00190628	0.0464593
19894	ISCU	676.876	463.804	889.947	1.9188	0.940203	0.000187678	0.00944866
19925	ITGA2B	137.02	187.124	86.9167	0.464488	-1.10629	0.000107757	0.00652856
19932	ITGA9	101.123	132.474	69.7719	0.526683	-0.924993	0.00209604	0.0491952
19937	ITGAV	898.94	1201.96	595.921	0.495791	-1.0122	4.78626e-05	0.00368265
19979	ITPR3	469.854	701.984	237.723	0.338645	-1.56216	0.00114669	0.0331887
20037	JUN	4468.94	6059.92	2877.95	0.474917	-1.07425	1.02801e-05	0.00116717
20066	KATNAL1	429.399	565.626	293.172	0.518314	-0.9481	0.000321813	0.0138494
20076	KAZALD1	128.934	194.038	63.8306	0.328959	-1.60402	3.14107e-08	1.37078e-05
20188	KCNAB1	9.09558	0	18.1912	Inf	#N/A	5.15099e-05	0.00387782
20218	KCNH3	39.0553	61.5002	16.6105	0.270089	-1.88849	0.00147142	0.0388012
20240	KCNJ4	64.6394	99.6012	29.6776	0.297965	-1.74679	5.13066e-06	0.000731119
20320	KDELR3	571.995	813.809	330.18	0.405722	-1.30144	2.33386e-07	7.13147e-05
20407	KIAA1217	38.845	22.6121	55.0779	2.43577	1.28438	0.000775035	0.0252784
20431	KIAA1614	9.31209	1.65879	16.9654	10.2276	3.35439	0.00134668	0.0365884
20432	KIAA1644	58.7682	91.2952	26.2412	0.287432	-1.79871	4.30724e-07	0.000116797
20436	KIAA1715	857.723	1095.36	620.089	0.566107	-0.820853	0.00115964	0.0334587
20442	KIAA1958	326.492	458.384	194.599	0.424533	-1.23605	3.44596e-06	0.000537685
20443	KIAA2013	632.928	444.777	821.078	1.84605	0.884438	0.000378936	0.0155043
20459	KIF1A	1206.57	1750.31	662.84	0.378699	-1.40088	1.45164e-07	4.88485e-05
20486	KIF5C	298.83	412.674	184.987	0.448264	-1.15758	1.07278e-05	0.00120817
20549	KLF7	180.277	255.783	104.771	0.409608	-1.28768	4.92431e-06	0.000723281
20554	KLF9	752.708	987.994	517.422	0.523709	-0.933162	0.000242522	0.0112706
20598	KLHL42	617.245	383.716	850.773	2.21719	1.14873	0.000421683	0.0166581
20599	KLHL5	296.132	388.255	204.008	0.52545	-0.928376	0.000397275	0.0160364
20646	KNDC1	41.9155	57.9503	25.8808	0.446603	-1.16293	0.00116734	0.0335429
20654	KNSTRN	386.01	493.475	278.545	0.564457	-0.825065	0.000964085	0.0294546
20666	KRAS	749.748	946.934	552.562	0.583527	-0.777128	0.00212456	0.0496561
20675	KREMEN2	60.8882	97.7401	24.0364	0.245922	-2.02373	0.000165612	0.00879382
20927	KRTAP21-2	8.61159	0	17.2232	Inf	#N/A	5.49036e-08	2.25509e-05
21000	L1CAM	46.9477	68.2241	25.6713	0.376279	-1.41012	0.00194436	0.0469774
21003	L2HGDH	208.446	287.969	128.922	0.447694	-1.15942	2.13709e-05	0.00204414
21023	LA16c-313D11.12	18.769	6.21313	31.3248	5.04172	2.33392	5.66322e-06	0.000792279
21081	LAMA1	320.909	420.177	221.641	0.527496	-0.922769	0.000392493	0.0159105
21083	LAMA3	570.573	750.331	390.815	0.520857	-0.941041	0.000199299	0.00985208
21086	LAMB1	1113.08	1554.89	671.27	0.431716	-1.21185	7.03643e-07	0.000167972
21091	LAMC2	37.9349	20.1372	55.7325	2.76763	1.46865	0.000127007	0.00729043
21107	LANCL2	175.254	121.531	228.976	1.88409	0.913868	0.000924987	0.0286101
21112	LAPTM4A	1312.15	1803.19	821.1	0.45536	-1.13492	3.70707e-06	0.000568893
21141	LBH	38.3876	64.3109	12.4643	0.193814	-2.36726	7.00033e-06	0.000905338
21186	LCORL	374.341	483.431	265.251	0.548683	-0.865955	0.000708109	0.024031
21187	LCP1	23.2093	10.5207	35.8979	3.41213	1.77067	9.1003e-05	0.00575048
21194	LDHA	9794.05	13177.8	6410.29	0.486446	-1.03965	1.88485e-05	0.00186681
21211	LDHC	75.8364	47.2666	104.406	2.20888	1.14331	0.00030932	0.0133736
21217	LDLRAD4	66.8723	92.7802	40.9645	0.441522	-1.17944	0.000302627	0.0131452
21243	LEPRE1	1077.19	1351.41	802.973	0.594173	-0.751044	0.00192519	0.0466427
21263	LGALS3	89.0907	122.758	55.4229	0.451479	-1.14727	0.000150464	0.00817598
21280	LGR4	646.12	924.526	367.713	0.397732	-1.33013	1.36091e-07	4.69261e-05
21297	LHX4	93.7456	129.441	58.0503	0.448469	-1.15692	0.000118711	0.00699491
21299	LHX6	94.6543	61.8132	127.495	2.06259	1.04446	0.000467162	0.0180468
21303	LIF	46.5464	18.2316	74.8611	4.10611	2.03777	9.45451e-08	3.56844e-05
21355	LINC00086	216.725	278.935	154.516	0.553948	-0.852177	0.00126258	0.0351233
21375	LINC00173	30.9469	51.8479	10.0458	0.193756	-2.36769	0.00158492	0.040912
21376	LINC00174	82.4671	30.8202	134.114	4.3515	2.12151	4.85912e-05	0.00370807
21395	LINC00242	11.3138	0.618757	22.0088	35.5694	5.15257	1.45756e-05	0.00153044
21396	LINC00243	9.07426	0.297015	17.8515	60.1031	5.90937	1.0373e-08	5.59248e-06
21398	LINC00263	93.0534	131.389	54.7175	0.416453	-1.26377	3.29893e-05	0.00277546
21460	LINC00346	3.80921	0.297015	7.32141	24.65	4.62352	0.000896942	0.0281028
21552	LINC00475	5.59247	1.26245	9.92249	7.85972	2.97448	0.00125858	0.0351171
21568	LINC00494	5.68715	1.29975	10.0745	7.75115	2.95441	0.00121635	0.0343506
21589	LINC00526	3.3723	0.309378	6.43522	20.8005	4.37855	0.00202458	0.0479531
21657	LINC00624	6.88534	0	13.7707	Inf	#N/A	0.000338298	0.0143597
21659	LINC00629	9.5451	16.9813	2.10884	0.124186	-3.00943	3.04057e-05	0.00264558
21660	LINC00630	74.418	102.313	46.5234	0.454718	-1.13695	0.000355098	0.0147587
21687	LINC00665	69.5125	44.5975	94.4276	2.11733	1.08225	0.000567618	0.0207236
21699	LINC00680	89.0862	49.5467	128.626	2.59605	1.37632	6.43007e-06	0.000867593
21785	LINC00920	6.67399	1.00273	12.3452	12.3116	3.62194	5.10084e-05	0.00386801
21833	LINC00992	9.79396	3.52763	16.0603	4.55271	2.18673	0.000774112	0.0252784
21988	LIPT1	111.157	69.4145	152.899	2.2027	1.13927	6.95698e-05	0.00472897
22032	LL22NC03-2H8.5	44.678	67.9641	21.3919	0.314754	-1.6677	5.43298e-06	0.00076638
22056	LLPH	229.751	164.68	294.822	1.79027	0.840176	0.00162346	0.0414093
22065	LMBRD2	333.596	432.465	234.727	0.542764	-0.881602	0.000835247	0.0266003
22106	LONRF3	121.32	183.373	59.2662	0.323201	-1.6295	0.000141775	0.00784268
22108	LOX	363.98	489.526	238.435	0.487072	-1.03779	0.00183189	0.0451736
22112	LOXL2	370.715	537.28	204.15	0.379968	-1.39605	7.92205e-08	3.031e-05
22123	LPCAT1	1188.44	1522.42	854.463	0.561255	-0.833272	0.000571658	0.0207896
22127	LPCAT4	489.913	780.079	199.747	0.25606	-1.96545	9.07718e-14	1.69017e-10
22141	LPPR3	109.292	155.752	62.8315	0.403406	-1.3097	6.62379e-06	0.000880964
22159	LRIF1	404.706	295.954	513.458	1.73493	0.794874	0.00158992	0.0409885
22162	LRIG3	454.684	320.523	588.844	1.83713	0.877456	0.000485302	0.0184918
22168	LRP1	890.869	1199.69	582.049	0.485166	-1.04345	3.13467e-05	0.0027022
22173	LRP2	195.664	306.23	85.0982	0.277889	-1.84742	3.57323e-09	2.19134e-06
22181	LRP8	210.114	273.552	146.675	0.536188	-0.899189	0.000780282	0.025341
22197	LRRC20	370.141	485.125	255.157	0.525962	-0.92697	0.00022084	0.0106947
22221	LRRC37A3	20.5478	10.1611	30.9346	3.04442	1.60617	0.000723951	0.0243614
22242	LRRC48	34.7374	14.1979	55.2769	3.89332	1.961	6.33333e-07	0.000153817
22250	LRRC57	169.067	223.908	114.226	0.510148	-0.971011	0.000439052	0.0171747
22266	LRRC8D	609.02	450.374	767.666	1.70451	0.769357	0.00186183	0.0457352
22271	LRRFIP1	845.916	1126.22	565.607	0.502215	-0.993623	8.6463e-05	0.00550993
22297	LSM10	467.886	299.729	636.042	2.12206	1.08546	0.000301024	0.013096
22298	LSM11	355.395	462.055	248.734	0.53832	-0.893463	0.000656392	0.0227457
22332	LTBP4	1236.37	1658.85	813.893	0.490636	-1.02728	3.01028e-05	0.00263565
22376	LYPD1	247.42	344.92	149.919	0.434649	-1.20208	0.000184644	0.00935952
22398	LYSMD2	55.8655	32.5149	79.216	2.4363	1.28469	0.000152801	0.00823771
22431	MAD2L1BP	382.958	266.567	499.349	1.87326	0.90555	0.000401439	0.0160991
22467	MAGEB2	55.3442	13.8137	96.8747	7.01293	2.81002	0.0010895	0.0320989
22493	MAGI3	276.572	363.989	189.156	0.519677	-0.944314	0.00038142	0.0155519
22514	MAMLD1	111.494	149.616	73.3714	0.490396	-1.02798	0.000409473	0.0163147
22518	MAN1B1	1024.86	743.404	1306.31	1.7572	0.813282	0.000898524	0.0281028
22557	MAP3K12	169.191	224.463	113.919	0.50752	-0.978463	0.000340543	0.0143894
22561	MAP3K15	192.725	255.245	130.205	0.510118	-0.971097	0.000342147	0.0144353
22564	MAP3K3	402.406	538.449	266.363	0.494686	-1.01542	7.68722e-05	0.00506387
22586	MAPK10	32.3927	16.2882	48.4972	2.97744	1.57407	8.3507e-05	0.00538649
22592	MAPK1IP1L	2065.72	1487.24	2644.19	1.77792	0.830186	0.000579478	0.021013
22593	MAPK3	1033.92	1422.41	645.43	0.453757	-1.14001	4.78755e-06	0.000711257
22602	MAPK8IP2	479.268	282.64	675.897	2.39137	1.25784	6.24128e-07	0.000153817
22617	MAPT	230.9	308.962	152.838	0.494684	-1.01542	0.000156622	0.00841239
22662	MAST1	153.145	212.187	94.1026	0.44349	-1.17303	3.0339e-05	0.00264558
22669	MAT1A	6.36632	0.297015	12.4356	41.8687	5.3878	3.24242e-06	0.000510521
22672	MATK	172.537	246.136	98.9383	0.401966	-1.31485	0.000732291	0.0246124
22771	MDH1B	39.596	19.0245	60.1675	3.16263	1.66112	0.000111917	0.00669884
22775	MDM2	2475.2	1276.27	3674.14	2.87881	1.52547	7.97993e-10	5.86525e-07
22811	MED18	432.819	225.699	639.94	2.83537	1.50354	0.00125678	0.0351018
22819	MED26	159.625	109.228	210.023	1.92279	0.943203	0.000639995	0.0223159
22830	MED29	749.96	544.849	955.071	1.75291	0.809752	0.00111316	0.0325896
22867	MEIS3	119.225	173.057	65.3936	0.377872	-1.40403	3.33946e-05	0.00279255
22870	MELK	1009.3	1316.61	701.993	0.533181	-0.907303	0.000197292	0.0097875
22889	MESDC2	1183.41	854.524	1512.29	1.76975	0.823543	0.000932676	0.028816
22899	METAP1D	154.462	93.8931	215.032	2.29017	1.19546	2.03504e-05	0.00196673
22903	METTL1	143.999	85.7355	202.262	2.35915	1.23826	1.34513e-05	0.00145618
22933	METTL7B	39.0802	16.2387	61.9216	3.8132	1.931	6.15971e-07	0.000153817
22939	MEX3D	196.546	250.997	142.095	0.56612	-0.820821	0.00212154	0.0496561
22945	MFAP4	13.7307	5.35917	22.1022	4.12417	2.0441	0.000294357	0.012866
22958	MFSD11	193.217	256.669	129.766	0.505578	-0.983996	0.000348317	0.0145636
22964	MFSD5	302.757	153.342	452.173	2.94879	1.56012	3.60909e-09	2.19134e-06
22975	MGAT3	356.565	488.717	224.413	0.459189	-1.12284	1.45586e-05	0.00153044
22976	MGAT4A	292.613	383.517	201.709	0.525946	-0.927013	0.000465447	0.0180054
22988	MGME1	1167.73	814.753	1520.71	1.86647	0.90031	0.000210714	0.0103069
23000	MIB1	2087.94	2977.24	1198.64	0.402602	-1.31257	1.22068e-07	4.42069e-05
23003	MICAL1	231.718	324.25	139.186	0.429255	-1.22009	0.000152699	0.00823771
24488	MLLT11	398.56	503.602	293.519	0.582839	-0.778831	0.00167207	0.042222
24506	MMD	316.48	407.599	225.362	0.552901	-0.854907	0.00077903	0.0253298
24554	MOB1B	516.017	654.653	377.382	0.57646	-0.794707	0.00159678	0.0410285
24572	MON1A	285.944	157.577	414.312	2.62927	1.39466	0.000661295	0.0228318
24602	MOXD1	1079.46	1469.26	689.658	0.46939	-1.09114	1.08307e-05	0.00121487
24641	MPZL2	23.4374	7.04311	39.8316	5.6554	2.49963	1.39257e-05	0.00148452
24642	MPZL3	107.187	70.2639	144.109	2.05098	1.03631	0.000484674	0.0184918
24678	MRP63	417.011	289.59	544.433	1.88001	0.910743	0.000347159	0.014537
24681	MRPL1	290.966	197.279	384.653	1.94979	0.96332	0.000278219	0.0123344
24687	MRPL15	841.615	614.515	1068.71	1.73912	0.798356	0.00111559	0.0326265
24690	MRPL17	955.332	701.889	1208.78	1.72218	0.784232	0.00178995	0.0445046
24699	MRPL23	547.171	393.548	700.794	1.78071	0.83245	0.0011776	0.0336828
24723	MRPL40	778.661	533.677	1023.65	1.9181	0.939678	0.000142955	0.0078597
24761	MRPS12	491.874	330.921	652.828	1.97276	0.980217	9.22001e-05	0.00578685
24769	MRPS17	474.489	326.341	622.637	1.90794	0.932013	0.000857499	0.0270927
24828	MRTO4	857.812	615.59	1100.03	1.78696	0.837506	0.00066868	0.0230287
24862	MSI2	700.66	889.824	511.497	0.574829	-0.798795	0.00180754	0.0447857
24866	MSL3P1	82.724	44.7201	120.728	2.69963	1.43276	0.000379204	0.0155043
24890	MSX2	320.116	232.715	407.517	1.75114	0.808296	0.00186473	0.0457661
24897	MT-CYB	14582.3	9566.61	19598	2.04859	1.03463	0.000240376	0.0112045
25009	MTMR1	877.069	1127.53	626.61	0.555738	-0.847522	0.00069737	0.0238044
24898	MT-ND1	10469.6	5120.16	15819.1	3.08957	1.62741	0.000322837	0.0138721
25186	MTPN	3277.28	4380.25	2174.31	0.49639	-1.01045	4.38873e-05	0.00344318
24906	MT-RNR2	35598.3	45558.1	25638.5	0.562764	-0.829397	0.000469631	0.0180672
24915	MT-TK	19.9463	0.346678	39.5458	114.071	6.83379	0.000237009	0.0111442
25222	MUC19	6.40989	0.891044	11.9287	13.3874	3.7428	7.39687e-05	0.0048956
25235	MUL1	505.807	361.024	650.59	1.80207	0.849654	0.000615888	0.0217744
25258	MXRA7	1567.98	1994.2	1141.75	0.572537	-0.804558	0.000761031	0.0251844
25263	MYB	64.5522	90.1194	38.9851	0.432594	-1.20892	0.000278774	0.0123394
25297	MYH15	44.6124	7.29142	81.9334	11.2369	3.49018	0.000760278	0.0251844
25336	MYO15B	204.352	308.272	100.432	0.325789	-1.61799	0.00113794	0.0330349
25382	MYT1	59.5672	79.5342	39.6002	0.497901	-1.00607	0.00194058	0.0469268
25418	NAB1	503.552	710.009	297.095	0.418439	-1.25691	9.73631e-07	0.000215822
25433	NACC2	162.078	215.695	108.461	0.502842	-0.991822	0.000287114	0.0126086
25443	NAGPA	107.854	68.8783	146.83	2.13173	1.09202	0.000271949	0.0121723
25476	NAP1L2	132.825	77.0492	188.601	2.4478	1.29148	6.58562e-06	0.000880079
25620	NDNF	98.9177	143.462	54.373	0.379005	-1.39971	0.00157318	0.040722
25625	NDRG1	2198.22	3161.17	1235.27	0.390764	-1.35563	1.95506e-06	0.000354577
25628	NDRG4	428.013	685.766	170.26	0.248277	-2.00998	1.11038e-14	2.58442e-11
25669	NDUFAF1	171.046	121.557	220.535	1.81425	0.85937	0.00182487	0.0451049
25672	NDUFAF4	481.007	308.372	653.641	2.11966	1.08383	1.61375e-05	0.00165706
25702	NDUFS1	1560.43	2060.12	1060.75	0.514896	-0.957646	7.26418e-05	0.00483068
25730	NECAP2	624.111	455.514	792.709	1.74025	0.799295	0.00129368	0.0356166
25736	NEDD9	41.6891	59.2374	24.1408	0.407527	-1.29503	0.000445709	0.0173487
25746	NEIL2	117.774	157.289	78.2586	0.497545	-1.0071	0.000516522	0.019355
25774	NES	298.101	412.482	183.72	0.445401	-1.16682	8.02928e-06	0.000983587
25778	NEU1	575.512	422.437	728.586	1.72472	0.786362	0.00197265	0.0472675
25812	NFATC4	599.261	808.38	390.142	0.482623	-1.05103	2.65538e-05	0.00239031
25826	NFKBIA	362.981	233.932	492.03	2.10331	1.07266	3.90039e-05	0.0031668
25848	NGFR	64.9127	35.9555	93.87	2.61073	1.38445	3.06996e-05	0.00266106
25869	NID1	2736.52	3518.8	1954.23	0.555367	-0.848488	0.000518114	0.0193721
25887	NIP7	639.457	475.247	803.667	1.69105	0.757919	0.00192002	0.0466427
25891	NIPA1	400.475	508.116	292.834	0.576314	-0.795074	0.00197136	0.0472675
25902	NIPSNAP1	1813.1	2468.48	1157.71	0.468999	-1.09234	0.000422267	0.0166581
25910	NKAIN2	14.7397	6.48541	22.9939	3.54548	1.82598	0.00080637	0.0259469
25933	NKX2-5	467.789	327.344	608.235	1.85809	0.893821	0.000531032	0.019723
25975	NME1	813.647	586.661	1040.63	1.77382	0.826861	0.000955083	0.0293459
26007	NNT	1073.63	1459.7	687.559	0.471029	-1.08611	1.01548e-05	0.00116239
26018	NOG	26.4987	38.9636	14.0338	0.360179	-1.47322	0.000639557	0.0223159
26028	NOL9	430.227	314.502	545.952	1.73592	0.795703	0.00143341	0.0382746
26034	NONO	5363.72	7457.87	3269.58	0.438407	-1.18966	1.07973e-06	0.000225052
26039	NOP16	355.251	215.49	495.013	2.29715	1.19985	3.14513e-06	0.000504848
26040	NOP2	1081.16	686.273	1476.05	2.15082	1.10489	3.79664e-05	0.0030952
26057	NOTCH3	479.219	675.459	282.98	0.418944	-1.25517	7.94165e-07	0.000184842
26060	NOTUM	28.5278	52.7762	4.27936	0.081085	-3.62442	1.32898e-13	2.18343e-10
26086	NPC1L1	18.2307	6.65913	29.8023	4.47541	2.16202	0.000222091	0.0107318
26182	NPTX1	148.313	224.632	71.9937	0.320496	-1.64162	1.72159e-06	0.00032056
26207	NR2C2AP	335.412	241.173	429.651	1.78151	0.833097	0.00121288	0.0342872
26235	NRCAM	215.717	296.516	134.918	0.455009	-1.13603	3.26451e-05	0.00276297
26245	NRG2	37.9841	21.3747	54.5935	2.55411	1.35282	0.000383737	0.0155782
26256	NRN1	965.548	1298.58	632.519	0.487086	-1.03775	3.39363e-05	0.00282096
26306	NT5E	24.8245	13.4297	36.2192	2.69694	1.43132	0.000734378	0.0246528
26307	NT5M	106.797	140.953	72.6421	0.515365	-0.956333	0.00100348	0.0301691
26356	NUDT16L1	259.453	188.729	330.178	1.74948	0.806927	0.00196707	0.0472455
26410	NUPR1	162.196	28.3563	296.036	10.4399	3.38403	7.24946e-26	5.06193e-22
26535	OLFM2	116.35	167.391	65.3092	0.390159	-1.35786	3.50087e-06	0.000543219
26566	OPHN1	273.747	372.657	174.837	0.469162	-1.09184	3.98069e-05	0.00322263
26577	OPRL1	61.7548	100.394	23.1159	0.230253	-2.11871	6.94441e-10	5.24209e-07
27458	OSBPL8	793.116	1062.25	523.987	0.493282	-1.01952	5.83791e-05	0.00422416
27467	OSER1	580.084	354.534	805.635	2.27238	1.1842	6.41594e-05	0.00447911
27507	OTUD3	487.392	622.118	352.666	0.566879	-0.818887	0.00177763	0.0442902
27541	P2RX1	26.1117	6.12637	46.0971	7.52437	2.91157	1.00851e-09	7.22246e-07
27560	P4HA1	2033.58	3091.45	975.716	0.315618	-1.66375	1.57033e-05	0.00161843
27561	P4HA2	725.032	914.327	535.737	0.585936	-0.771186	0.00172139	0.04305
27604	PADI2	73.4232	111.283	35.5633	0.319575	-1.64577	2.65121e-05	0.00239031
27633	PAIP2	1293.73	1650.01	937.453	0.568149	-0.815659	0.00103026	0.030703
27634	PAIP2B	323.725	415.287	232.162	0.559041	-0.838973	0.00130119	0.0356996
27643	PALD1	370.802	480.222	261.381	0.544291	-0.877549	0.000667285	0.023009
27644	PALLD	925.847	1185.78	665.911	0.561579	-0.832438	0.000698025	0.0238044
27648	PALM3	78.5102	121.582	35.4387	0.29148	-1.77853	0.000274805	0.0122781
27676	PAPSS1	661.399	849.708	473.089	0.556767	-0.844855	0.000491918	0.0187026
27681	PAQR6	167.196	223.347	111.045	0.497187	-1.00814	0.000883909	0.02777
27707	PARP3	197.758	136.73	258.786	1.89268	0.92043	0.00059753	0.0213696
27763	PCAT6	33.3339	47.6284	19.0394	0.399748	-1.32284	0.000796221	0.0257092
27774	PCCA	299.201	381.572	216.83	0.568254	-0.815392	0.0018325	0.0451736
27776	PCCB	951.678	1255.52	647.833	0.515986	-0.954596	0.000102397	0.00625811
27786	PCDH20	107.136	66.8618	147.41	2.20469	1.14058	0.000238013	0.011166
27861	PCGF3	616.617	833.073	400.161	0.480343	-1.05786	2.51624e-05	0.00232326
27867	PCK1	153.2	255.928	50.4711	0.197208	-2.34221	2.09519e-15	5.6933e-12
27869	PCLO	259.886	139.356	380.416	2.72982	1.44881	0.000116452	0.00690553
27901	PCSK4	94.1317	134.916	53.3475	0.395414	-1.33857	9.97536e-06	0.00115129
27906	PCTP	259.892	337.159	182.626	0.541662	-0.884535	0.000759645	0.0251844
27958	PDE7A	444.427	619.94	268.913	0.433773	-1.20499	2.77544e-06	0.000461417
28019	PDZD4	325.214	430.91	219.518	0.509428	-0.973049	0.000131048	0.00743939
28062	PEX10	397.433	289.418	505.449	1.74644	0.804413	0.00150964	0.0395505
28091	PFKFB3	741.398	963.944	518.852	0.53826	-0.893626	0.000404922	0.0161578
28094	PFKM	971.69	1225.07	718.308	0.586339	-0.770194	0.00165343	0.0419058
28159	PGK1	7189.11	10461.5	3916.72	0.374394	-1.41737	7.91004e-09	4.41855e-06
28167	PGM1	1750.16	2302.61	1197.71	0.520154	-0.942989	8.01033e-05	0.0052273
28169	PGM2L1	125.542	194.707	56.3768	0.289547	-1.78813	1.11492e-09	7.78491e-07
28182	PHACTR1	17.7629	29.7429	5.78296	0.194432	-2.36267	7.9345e-06	0.000980577
28230	PHF7	132.405	189.525	75.2843	0.397225	-1.33197	4.86403e-06	0.000718796
28250	PHLDA3	518.746	214.793	822.699	3.83019	1.93741	1.00966e-13	1.76249e-10
28252	PHLDB2	375.086	531.309	218.863	0.411932	-1.27952	8.98478e-07	0.000202375
28253	PHLDB3	147.268	96.9494	197.586	2.03803	1.02718	0.00028264	0.0124907
28278	PIANP	92.3562	129.082	55.6299	0.430965	-1.21436	5.37547e-05	0.00401436
28296	PIGC	544.258	402.574	685.941	1.70389	0.76883	0.00185262	0.0456294
28338	PIK3CD	172.844	260.89	84.7976	0.325032	-1.62135	4.18245e-07	0.000116797
28381	PITPNM1	414.852	584.285	245.419	0.420033	-1.25143	1.06946e-06	0.000224588
28424	PKNOX2	238.082	330.956	145.207	0.438751	-1.18853	6.91598e-06	0.000902632
28456	PLAC1	243.315	175.347	311.284	1.77524	0.828015	0.00189236	0.046241
28465	PLAU	44.9418	71.9601	17.9236	0.249077	-2.00534	4.88538e-08	2.03655e-05
28495	PLD1	178.31	257.239	99.3804	0.386334	-1.37208	1.99394e-06	0.000359295
28512	PLEKHA8	604.709	794.018	415.4	0.523162	-0.934671	0.000258663	0.0118108
28515	PLEKHB2	857.751	1098.75	616.754	0.561325	-0.833093	0.000741878	0.0248449
28522	PLEKHG4	605.867	290.878	920.857	3.16579	1.66256	7.55685e-07	0.000178867
28553	PLK3	80.7673	52.7404	108.794	2.06282	1.04462	0.00064447	0.0224439
28564	PLS1	400.475	541.021	259.929	0.480441	-1.05757	2.96328e-05	0.00260266
28584	PLXND1	438.185	657.943	218.428	0.331986	-1.59081	0.000180328	0.00924139
28638	PNO1	513.461	349.597	677.325	1.93745	0.954156	0.000137904	0.00773427
28657	POC1B	342.176	462.926	221.426	0.478317	-1.06396	4.32839e-05	0.0034247
28692	POLN	87.7356	50.0664	125.405	2.50477	1.32468	0.00199444	0.0475296
28716	POLR2L	619.35	396.576	842.125	2.12349	1.08644	7.86094e-05	0.0051539
28759	POP1	163.257	104.29	222.225	2.13083	1.09142	8.47003e-05	0.00542675
28760	POP4	373.465	266.112	480.819	1.80683	0.85346	0.000977102	0.0295804
28762	POP7	928.737	641.428	1216.04	1.89584	0.922836	0.000167122	0.00882368
28814	PPAN	85.5522	54.0013	117.103	2.16852	1.11671	0.000261806	0.0119092
28835	PPCS	491.612	357.899	625.325	1.74721	0.805053	0.00152543	0.039818
28908	PPM1J	69.2276	101.591	36.8647	0.362875	-1.46246	1.41272e-05	0.00149613
28910	PPM1L	292.773	406.578	178.967	0.44018	-1.18383	8.93491e-06	0.00106192
28929	PPP1R13L	314.961	445.458	184.464	0.4141	-1.27195	8.08928e-07	0.000186722
28938	PPP1R15B	1899.48	2397	1401.97	0.584886	-0.773773	0.00198538	0.0473945
28940	PPP1R16B	52.9249	74.9068	30.9431	0.413088	-1.27548	0.0016778	0.0422933
29010	PPP4R4	113.518	162.773	64.2625	0.394799	-1.34081	5.01641e-06	0.000723281
29074	PRDM1	17.5501	4.1839	30.9162	7.38934	2.88545	3.29915e-05	0.00277546
29075	PRDM10	159.796	205.945	113.647	0.551829	-0.857706	0.00214061	0.0499059
29076	PRDM11	44.6088	26.7347	62.4829	2.33715	1.22475	0.000549021	0.0201765
29114	PRELID2	87.7671	117.512	58.0221	0.493754	-1.01814	0.000888637	0.0278872
29139	PRKAA2	757.097	1035.33	478.867	0.462527	-1.11239	9.8794e-06	0.00114623
29152	PRKAR2A	1479.7	1886.81	1072.59	0.568466	-0.814854	0.00119469	0.0339793
29155	PRKCA	386.831	515.911	257.75	0.499602	-1.00115	0.000117676	0.00696332
29161	PRKCH	205.125	286.162	124.087	0.433626	-1.20548	6.03414e-06	0.000826145
29203	PRMT6	900.414	559.858	1240.97	2.21658	1.14834	0.000153075	0.00823771
29232	PROX1-AS1	17.5065	29.2605	5.75242	0.196593	-2.34672	6.29896e-06	0.000854029
29277	PRR22	27.2122	15.4967	38.9277	2.512	1.32884	0.00160162	0.0411151
29288	PRR5	141.763	91.8498	191.677	2.08686	1.06133	0.000185822	0.00940219
29305	PRRT3	78.5946	52.1472	105.042	2.01434	1.0103	0.00113222	0.0330094
29311	PRSS12	295.575	404.652	186.499	0.460887	-1.11751	1.95451e-05	0.00192895
29320	PRSS30P	316.398	407.86	224.936	0.551503	-0.85856	0.00105854	0.0312859
29322	PRSS35	60.0952	36.723	83.4674	2.27289	1.18453	0.000378572	0.0155043
29373	PSEN2	452.933	304.306	601.56	1.97682	0.983185	9.946e-05	0.00613227
29477	PSPH	473.412	599.484	347.34	0.579399	-0.787371	0.00200253	0.0476006
29483	PSTPIP2	216.926	279.917	153.934	0.549925	-0.862692	0.00136876	0.0369012
29540	PTH1R	27.5416	39.4962	15.587	0.394644	-1.34137	0.00103223	0.030703
29556	PTMS	1519.62	2017.52	1021.72	0.506422	-0.981587	0.000317206	0.0136722
29573	PTPLA	142.299	189.482	95.1157	0.501979	-0.994302	0.00175186	0.0437145
29579	PTPN11	2544.95	3233.08	1856.81	0.574318	-0.800079	0.00122358	0.0344849
29609	PTPRJ	122.268	182.967	61.5681	0.336497	-1.57133	1.22259e-07	4.42069e-05
29624	PTRH2	282.131	186.403	377.858	2.0271	1.01942	0.000101154	0.0061957
29640	PUS1	466.514	299.79	633.239	2.11228	1.0788	1.98693e-05	0.0019472
29654	PVRL4	76.0171	15.9788	136.055	8.51473	3.08996	2.24226e-15	5.6933e-12
29655	PVT1	117.579	58.1255	177.033	3.04569	1.60677	3.83493e-08	1.62287e-05
29678	PYCRL	294.548	209.326	379.769	1.81424	0.859367	0.000969298	0.0294907
29694	QARS	3038.88	3929.68	2148.08	0.546629	-0.871367	0.000770385	0.0252249
29711	QTRT1	357.681	221.145	494.218	2.23481	1.16015	6.67747e-06	0.000883895
29714	R3HCC1	434.98	247.323	622.637	2.51751	1.33199	1.51643e-06	0.000298181
29741	RAB1A	1358.63	1830.2	887.073	0.484687	-1.04487	1.69604e-05	0.00171632
29750	RAB26	108.824	153.947	63.7012	0.413786	-1.27304	1.15865e-05	0.00128928
29752	RAB27B	4.06145	0.297015	7.82588	26.3485	4.71965	0.000442052	0.017251
29759	RAB32	237.511	156.051	318.97	2.04401	1.0314	0.000104975	0.00639417
29769	RAB3A	65.0078	95.6281	34.3876	0.359597	-1.47555	1.06973e-05	0.00120817
29771	RAB3C	18.7512	8.40371	29.0987	3.46261	1.79186	0.000258188	0.0118108
29796	RAB6B	399.445	511.369	287.521	0.562256	-0.8307	0.00116286	0.0334587
29816	RABGAP1	596.669	791.038	402.3	0.508573	-0.975474	0.000110385	0.00664453
29847	RAD21	3314.67	4268.41	2360.94	0.553119	-0.854337	0.000459039	0.0178069
29883	RAI14	613.185	799.089	427.281	0.53471	-0.90317	0.000400916	0.0160991
29938	RAPGEF5	95.9936	126.024	65.9634	0.52342	-0.933958	0.00143944	0.0383987
29960	RASA1	344.938	496.348	193.528	0.389904	-1.35881	2.53055e-07	7.51897e-05
29974	RASD2	24.4673	36.747	12.1876	0.331664	-1.59221	0.00158374	0.040912
29982	RASGRP2	46.6956	65.0546	28.3365	0.43558	-1.19899	0.000555196	0.0203766
30000	RASSF8-AS1	50.0287	31.821	68.2365	2.14438	1.10056	0.00180754	0.0447857
30006	RB1	843.95	1139.74	548.162	0.480955	-1.05603	1.71859e-05	0.00172662
30068	RBM33	1143.2	1449.04	837.349	0.577863	-0.791199	0.00137895	0.0371042
30080	RBM47	88.6309	51.2411	126.021	2.45936	1.29829	2.63837e-05	0.00239031
30083	RBM4B	363.316	233.821	492.811	2.10764	1.07563	0.00139133	0.0374013
30151	RBPMS2	155.705	201.369	110.041	0.546463	-0.871804	0.00151093	0.0395505
30158	RCAN2	45.6986	65.266	26.1312	0.40038	-1.32056	0.000171299	0.00894278
30161	RCBTB2	125.932	42.4428	209.421	4.9342	2.30282	1.90074e-11	2.52799e-08
30174	RCE1	284.186	186.169	382.204	2.05299	1.03773	6.42606e-05	0.00447911
30193	RDH14	357.154	209.779	504.528	2.40504	1.26606	4.43584e-05	0.0034607
30218	RELB	77.7645	36.9448	118.584	3.20977	1.68247	4.63915e-07	0.000123402
30220	RELL2	155.266	218.459	92.0719	0.42146	-1.24653	7.27391e-06	0.000923456
30235	RERG	26.1986	12.7109	39.6863	3.12222	1.64257	0.000141803	0.00784268
30241	RET	71.9262	102.263	41.5892	0.406688	-1.298	8.66044e-05	0.00550993
30265	RFESD	67.6032	41.2912	93.9151	2.27446	1.18552	0.000203364	0.0100175
30301	RGAG1	9.04474	3.06926	15.0202	4.89375	2.29094	0.000964946	0.0294546
30327	RGS14	260.523	182.165	338.881	1.86029	0.895531	0.000764429	0.0252136
30356	RHBDL3	104.649	138.511	70.7857	0.511046	-0.968474	0.000843818	0.0267816
30368	RHOA	7676.29	9695.45	5657.13	0.583483	-0.777237	0.00124588	0.0349022
30370	RHOB	2889.96	3675.02	2104.91	0.572762	-0.803993	0.000953238	0.0293215
30371	RHOBTB1	228.979	306.414	151.543	0.49457	-1.01575	0.000119896	0.0070203
30377	RHOG	233.422	162.627	304.217	1.87065	0.903536	0.000607474	0.0215285
30378	RHOH	3.60329	0	7.20657	Inf	#N/A	0.000167016	0.00882368
30380	RHOQ	980.138	1319.46	640.814	0.485663	-1.04197	3.22762e-05	0.0027484
30427	RIOK2	497.127	350.024	644.231	1.84053	0.880123	0.000401758	0.0160991
30450	RMDN2	38.2301	21.5235	54.9367	2.5524	1.35185	0.000344745	0.0144793
32158	RND2	179.177	239.201	119.153	0.498132	-1.0054	0.000950843	0.0292801
32189	RNF144A	259.743	332.043	187.442	0.564512	-0.824925	0.00135272	0.0366189
32198	RNF152	66.6267	95.1075	38.146	0.401083	-1.31803	5.48335e-05	0.00406483
32201	RNF165	43.2588	60.7845	25.733	0.423347	-1.24009	0.00054402	0.0200191
32205	RNF169	542.286	693.625	390.947	0.563629	-0.827182	0.00113143	0.0330094
32240	RNF25	454.459	305.509	603.409	1.97509	0.981921	0.000111771	0.00669884
32260	RNFT1	278.259	200.97	355.548	1.76916	0.823064	0.00169883	0.0427076
32269	RNMTL1	533.978	335.208	732.748	2.18595	1.12826	9.72723e-06	0.00114152
34260	RORA	204.373	278.828	129.918	0.465943	-1.10177	5.82304e-05	0.00422416
34268	RP1-101K10.6	64.1277	92.7222	35.5333	0.383223	-1.38375	0.00161045	0.0411526
35235	RP11-10K16.1	11.2724	18.7395	3.80543	0.20307	-2.29995	0.000286515	0.0126021
35247	RP11-10O17.1	76.8335	5.02528	148.642	29.5788	4.88649	1.69652e-32	4.73838e-28
35291	RP11-1112C15.1	6.08576	1.59676	10.5748	6.62262	2.7274	0.00147061	0.0388012
35443	RP11-115D19.1	8.76552	2.37708	15.154	6.37503	2.67243	0.00204231	0.0482923
35696	RP11-1277A3.1	26.8206	10.632	43.0092	4.04526	2.01623	1.11161e-05	0.00124189
35852	RP11-134G8.8	20.1402	7.75981	32.5206	4.1909	2.06726	2.08525e-05	0.00200831
36040	RP11-143A12.3	5.88412	0.656056	11.1122	16.9379	4.08218	0.00189741	0.0463239
36100	RP11-146F11.1	59.1536	82.1363	36.1709	0.440376	-1.18319	0.000349687	0.014599
36116	RP11-147I3.1	6.39936	1.55946	11.2393	7.20713	2.84942	0.00130504	0.0357702
36183	RP11-150O12.1	90.9824	129.577	52.3875	0.404296	-1.30652	1.30573e-05	0.00141903
36302	RP11-158H5.7	44.5516	63.6103	25.493	0.400768	-1.31916	0.00086939	0.0274064
36342	RP11-159J3.1	174.976	226.83	123.121	0.542789	-0.881536	0.00127885	0.035351
36565	RP11-169K16.9	126.413	164.917	87.9098	0.533056	-0.907641	0.00128603	0.0354928
36688	RP11-175O19.4	246.033	144.223	347.844	2.41186	1.27014	0.00010715	0.00650586
36982	RP11-199F11.2	68.9199	32.6893	105.151	3.21667	1.68557	4.29546e-07	0.000116797
37097	RP11-205M20.7	4.53615	0.606393	8.46591	13.9611	3.80334	0.000748631	0.0249216
37111	RP11-206M11.7	3.06677	0	6.13355	Inf	#N/A	0.000597553	0.0213696
37138	RP11-20D14.6	24.4071	5.81775	42.9965	7.39057	2.88569	4.7691e-07	0.000125661
37563	RP11-23J9.5	6.60974	1.55946	11.66	7.47694	2.90245	0.000604448	0.0215157
37570	RP11-23P13.7	10.5808	3.97267	17.1889	4.32679	2.1133	0.00124836	0.0349366
37716	RP11-251G23.5	37.3772	19.8531	54.9014	2.76538	1.46748	0.000116211	0.00690553
37960	RP11-267A15.1	43.0321	63.1394	22.9248	0.363083	-1.46163	0.00025693	0.0118108
38064	RP11-274B21.10	5.68103	1.29975	10.0623	7.74174	2.95266	0.00121901	0.0343909
38070	RP11-274B21.9	4.16007	0.297015	8.02312	27.0125	4.75556	0.000417666	0.0165702
38604	RP11-305E6.4	62.9676	34.7941	91.1412	2.61945	1.38926	0.000485002	0.0184918
38633	RP11-307E17.8	13.9467	21.7721	6.12132	0.281155	-1.83056	0.0011389	0.0330349
39108	RP11-332H18.4	44.3115	63.4948	25.1283	0.395754	-1.33732	0.00013928	0.00777161
39362	RP11-345P4.10	8.8612	2.92145	14.801	5.06631	2.34093	0.000691793	0.0236497
39742	RP11-364B14.3	13.0099	3.25555	22.7642	6.99243	2.80579	0.000168763	0.00886923
40064	RP11-383J24.6	138.154	183.805	92.5024	0.503264	-0.990611	0.000508077	0.0191248
40097	RP11-385F5.5	23.5169	6.61043	40.4233	6.11508	2.61237	2.39946e-08	1.09864e-05
40121	RP11-386I14.4	10.0624	3.28049	16.8444	5.13472	2.36029	0.0019228	0.0466427
40304	RP11-396C23.2	47.322	65.105	29.5389	0.453712	-1.14015	0.00120814	0.0342224
40774	RP11-422P24.11	48.9747	66.8749	31.0744	0.464665	-1.10574	0.00160783	0.0411526
40809	RP11-425I13.3	46.6695	26.3022	67.0369	2.54872	1.34977	0.000139405	0.00777161
40971	RP11-434B12.1	8.82147	14.8159	2.82703	0.190811	-2.38979	0.000973601	0.0295252
41064	RP11-438N16.1	73.5018	36.6233	110.38	3.01393	1.59165	1.13061e-06	0.000231526
41274	RP11-44N11.2	58.9884	110.544	7.43252	0.0672356	-3.89463	5.01264e-22	2.80006e-18
41398	RP11-458F8.4	102.387	53.0231	151.75	2.86196	1.517	0.000276342	0.0122857
41566	RP11-467D6.1	11.5786	3.4656	19.6916	5.68202	2.5064	6.80625e-05	0.00465928
41724	RP11-474G23.2	19.8112	9.48063	30.1418	3.1793	1.66871	0.000474411	0.018226
41987	RP11-48B3.4	76.2317	27.4031	125.06	4.56373	2.19021	2.87774e-11	3.65342e-08
42088	RP11-497H16.9	309.793	225.613	393.973	1.74624	0.804251	0.00212392	0.0496561
42126	RP11-499P20.2	56.765	28.5548	84.9752	2.97586	1.57331	0.00124007	0.0348091
42127	RP11-49C24.1	27.666	12.4506	42.8815	3.44414	1.78414	9.31625e-05	0.00582109
42217	RP11-504P24.8	142.951	99.9113	185.992	1.86157	0.896517	0.00127928	0.035351
42519	RP11-527N22.2	19.5969	30.3994	8.79447	0.289298	-1.78937	0.000191607	0.00955639
34387	RP1-153G14.4	34.886	57.9642	11.8078	0.203709	-2.29542	2.10593e-08	1.03191e-05
42834	RP11-549B18.1	47.1814	26.8848	67.478	2.50989	1.32763	0.0015695	0.0406642
42876	RP11-551L14.1	98.2167	150.754	45.6799	0.30301	-1.72256	1.04121e-08	5.59248e-06
43082	RP11-566E18.3	49.0783	16.3755	81.7812	4.99412	2.32023	2.01919e-10	1.87986e-07
43189	RP11-571M6.8	11.173	19.9275	2.4185	0.121365	-3.04258	7.56006e-06	0.000945591
43627	RP11-617F23.1	48.0559	73.361	22.7508	0.310121	-1.6891	1.6057e-06	0.000305083
44738	RP11-723O4.2	10.2269	3.87431	16.5794	4.27932	2.09738	0.000985972	0.0297068
44741	RP11-723O4.9	16.9901	7.0429	26.9373	3.82475	1.93536	0.000170348	0.00890978
44764	RP11-727A23.11	16.4057	8.04467	24.7668	3.07866	1.6223	0.00200048	0.0475923
44818	RP11-731D1.4	2.62888	0	5.25776	Inf	#N/A	0.0020251	0.0479531
45208	RP11-775G23.1	5.403	0.99037	9.81563	9.91108	3.30904	0.00136486	0.0368314
45466	RP11-800A3.4	8.68566	2.21552	15.1558	6.84074	2.77415	0.00014908	0.00811655
45920	RP11-873E20.1	13.1121	5.22372	21.0004	4.0202	2.00727	0.000352869	0.014688
45927	RP11-875O11.1	6.36031	0.346678	12.374	35.693	5.15757	3.25359e-06	0.000510521
46276	RP11-95P2.1	51.2091	31.0542	71.364	2.29805	1.20041	0.000494066	0.018749
46418	RP11-98I9.4	37.1226	55.2675	18.9777	0.343379	-1.54212	0.000260571	0.0118724
34511	RP1-223E5.4	13.6675	4.10909	23.2259	5.65233	2.49885	1.64699e-05	0.00167884
34606	RP1-283E3.8	35.0751	49.1502	20.9999	0.427259	-1.22682	0.00146503	0.0387693
34768	RP1-69M21.2	7.77211	0.606393	14.9378	24.6339	4.62257	4.84778e-05	0.00370807
46987	RP3-510D11.2	42.4535	20.5339	64.3731	3.13496	1.64845	8.39237e-06	0.00101913
47012	RP3-523K23.2	34.0656	20.1117	48.0196	2.38765	1.25559	0.00170448	0.0427729
47179	RP4-635E18.6	12.4625	1.60913	23.3158	14.4897	3.85696	2.34237e-08	1.09037e-05
47181	RP4-635E18.8	92.3338	62.3581	122.31	1.96141	0.971889	0.00114562	0.0331887
47531	RP5-1042I8.7	16.0603	8.00854	24.1121	3.0108	1.59015	0.00175296	0.0437145
47590	RP5-1074L1.4	154.021	214.331	93.7118	0.437229	-1.19354	0.000228017	0.0108762
47679	RP5-1139I1.1	26.4867	9.05956	43.9137	4.84723	2.27716	6.3618e-05	0.00446445
47724	RP5-1180C10.2	117.15	77.1002	157.201	2.03891	1.0278	0.000340243	0.0143894
47834	RP5-882C2.2	29.5617	44.1893	14.9341	0.337957	-1.56509	0.000228582	0.0108762
47921	RP5-943J3.2	24.0009	5.38411	42.6177	7.91546	2.98467	2.0263e-06	0.000362786
48050	RP9	166.268	106.109	226.428	2.13391	1.0935	7.17626e-05	0.00480654
48117	RPL13A	14405.3	20481.3	8329.3	0.406678	-1.29804	0.000852411	0.027003
48496	RPL3L	15.813	25.683	5.94298	0.231397	-2.11156	8.47118e-05	0.00542675
48710	RPP25L	451.341	296.061	606.62	2.04897	1.0349	5.11026e-05	0.00386801
48712	RPP38	324.419	231.998	416.841	1.79675	0.845387	0.00112531	0.0328765
48713	RPP40	176.045	114.675	237.416	2.07034	1.04987	0.000114516	0.00681969
48885	RPS27L	493.161	293.34	692.982	2.36238	1.24024	1.63028e-06	0.000307661
49005	RPS6KA2	587.561	772.673	402.448	0.520852	-0.941055	0.000189108	0.00944866
49009	RPS6KA4	379.713	268.692	490.733	1.82638	0.868985	0.000966577	0.0294642
49075	RPUSD1	495.943	327.324	664.561	2.03029	1.02168	5.77704e-05	0.00420189
49076	RPUSD2	190.17	116.534	263.807	2.26378	1.17874	1.3809e-05	0.00147773
49083	RRAGC	779.164	493.532	1064.8	2.1575	1.10936	7.52282e-06	0.000945591
49098	RRN3P1	101.038	68.9781	133.097	1.92956	0.948272	0.00126049	0.0351198
49099	RRN3P2	3.56022	0	7.12045	Inf	#N/A	0.00098707	0.0297078
49102	RRP1	1012.37	700.305	1324.43	1.89123	0.919322	0.00081346	0.0261149
49110	RRP9	332.223	226.976	437.471	1.92739	0.94665	0.000257918	0.0118108
49159	RTF1	814.692	1055.06	574.323	0.544351	-0.87739	0.000445984	0.0173487
49164	RTN1	98.8637	66.4017	131.326	1.97775	0.983857	0.00126453	0.0351426
49168	RTN4	1234.3	1741.62	726.991	0.417423	-1.26042	4.20297e-07	0.000116797
49198	RWDD3	73.5762	48.1737	98.9786	2.05462	1.03887	0.000838511	0.0266738
49250	SAC3D1	360.043	263.139	456.947	1.73653	0.796203	0.00204786	0.0483081
49256	SAFB2	535.201	389.661	680.741	1.74701	0.804889	0.00132383	0.0361433
49275	SAMD14	66.6539	92.0245	41.2832	0.448611	-1.15646	0.000265796	0.0120124
49293	SAP30BP	757.075	556.138	958.012	1.72262	0.784602	0.00160919	0.0411526
49314	SAT1	1677.14	2254.13	1100.16	0.488066	-1.03485	1.77385e-05	0.00176942
49348	SCAMP5	231.63	161.159	302.1	1.87454	0.906537	0.000950504	0.0292801
49349	SCAND1	365.542	254.691	476.392	1.87047	0.903403	0.0006393	0.0223159
49356	SCARA5	78.3373	140.067	16.6081	0.118573	-3.07615	0.0010492	0.0310755
49385	SCD	3807.06	5818.5	1795.61	0.308603	-1.69617	7.35792e-12	1.08161e-08
49421	SCN11A	7.63137	1.90614	13.3566	7.00714	2.80883	0.0002978	0.0129962
49435	SCNN1A	5.71254	0.940707	10.4844	11.1452	3.47835	0.00116215	0.0334587
49440	SCO2	293.885	180.655	407.115	2.25355	1.1722	9.37856e-06	0.00110525
49448	SCRN1	1378.3	1736.75	1019.85	0.587217	-0.768035	0.00168847	0.0425239
49455	SCUBE1	77.5633	110.346	44.7803	0.405817	-1.3011	3.64189e-05	0.00298294
49464	SDAD1P1	28.3208	14.1105	42.5311	3.01414	1.59175	0.00188275	0.0460467
49469	SDC2	1029.05	1370.37	687.718	0.501847	-0.99468	5.61646e-05	0.00414994
49473	SDCBP	1693.22	2395.45	990.992	0.413698	-1.27335	1.49175e-07	4.96005e-05
49505	SDK2	224.498	301.26	147.736	0.490394	-1.02799	0.000769901	0.0252249
49514	SDSL	158.086	58.9535	257.218	4.36307	2.12534	0.00103201	0.030703
49520	SEC14L1	704.924	913.613	496.235	0.543157	-0.880558	0.000604721	0.0215157
49533	SEC23A	2129.15	2934.86	1323.45	0.450943	-1.14898	2.54519e-06	0.000426659
49536	SEC24A	617.55	793.533	441.568	0.556458	-0.845655	0.000827123	0.026432
49573	SEMA3D	117.991	183.566	52.4162	0.285544	-1.80821	1.4222e-07	4.84414e-05
49582	SEMA4G	155.665	212.332	98.9977	0.466239	-1.10086	9.38212e-05	0.00582317
49586	SEMA6B	87.7576	136.705	38.8098	0.283894	-1.81658	0.000112685	0.00672498
49610	SEPP1	164.821	108.003	221.64	2.05217	1.03715	0.00024736	0.0114207
49653	SERINC2	221.003	316.732	125.274	0.395521	-1.33817	0.000604316	0.0215157
49657	SERP1	1766.97	2525.95	1007.98	0.399052	-1.32535	6.73265e-08	2.68157e-05
49687	SERPINE1	7.89535	0.953071	14.8376	15.5682	3.96053	5.02386e-06	0.000723281
49688	SERPINE2	477.428	619.223	335.633	0.542022	-0.883576	0.000467992	0.0180539
49695	SERPINI1	110.772	67.9385	153.606	2.26095	1.17693	6.4308e-05	0.00447911
49697	SERTAD1	165.765	58.8658	272.663	4.63194	2.21162	2.58497e-14	5.15701e-11
49699	SERTAD3	281.655	203.346	359.964	1.7702	0.823915	0.00163582	0.0415589
49705	SESN3	584.068	894.394	273.742	0.306064	-1.7081	8.5021e-07	0.00019306
49719	SETD9	69.451	39.5569	99.3451	2.51145	1.32852	3.53671e-05	0.00292739
49722	SETMAR	161.439	103.884	218.995	2.10808	1.07593	8.22261e-05	0.00531615
49756	SF3B4	865.761	644.115	1087.41	1.68822	0.755502	0.00212198	0.0496561
49764	SFR1	195.149	125.804	264.494	2.10243	1.07206	7.336e-05	0.00486685
49782	SFXN1	2087.57	2668.93	1506.2	0.564347	-0.825347	0.00065542	0.0227402
49784	SFXN3	329.169	441.744	216.594	0.490315	-1.02822	5.14884e-05	0.00387782
49823	SH2D5	88.182	121.035	55.3288	0.45713	-1.12932	0.000170084	0.00890978
49833	SH3BP5	355.553	454.284	256.822	0.565334	-0.822824	0.00137837	0.0371042
49856	SHANK1	22.4024	35.9058	8.89891	0.24784	-2.01252	0.000340114	0.0143894
49857	SHANK2	48.2449	69.8071	26.6827	0.382234	-1.38747	0.0012416	0.0348173
49982	SKAP2	723.329	956.736	489.923	0.512077	-0.965567	8.06779e-05	0.00522816
50049	SLC16A6	51.1538	10.6815	91.6261	8.57805	3.10065	1.36161e-15	4.22552e-12
50053	SLC16A9	289.142	138.762	439.521	3.16745	1.66332	4.41171e-10	3.52054e-07
50067	SLC19A1	672.17	472.774	871.566	1.84351	0.882458	0.000705172	0.0239604
50138	SLC25A20	188.53	248.381	128.679	0.518071	-0.948778	0.000535565	0.0197862
50222	SLC27A6	64.3037	38.7652	89.8421	2.3176	1.21263	0.00026224	0.0119095
50241	SLC2A3	371.017	491.559	250.475	0.509553	-0.972695	0.000142452	0.0078597
50245	SLC2A4	39.9161	58.6186	21.2136	0.361892	-1.46637	0.00163425	0.0415589
50255	SLC30A3	114.475	150.619	78.3318	0.520067	-0.94323	0.000920371	0.0284989
50262	SLC31A1	928.716	1285.8	571.631	0.444572	-1.16951	4.2051e-06	0.000641795
50287	SLC35E2B	1307.98	1649.41	966.546	0.585994	-0.771042	0.00186859	0.0458207
50289	SLC35E4	89.9922	53.481	126.504	2.36539	1.24208	4.82426e-05	0.00370169
50290	SLC35F1	349.174	463.733	234.614	0.505924	-0.983008	0.000181704	0.0092648
50304	SLC36A4	445.739	566.415	325.063	0.573895	-0.80114	0.00147588	0.0388513
50308	SLC37A4	1162.19	1478.37	846.021	0.572268	-0.805237	0.0010216	0.0305497
50337	SLC40A1	106.004	59.9929	152.015	2.53388	1.34135	7.85756e-06	0.000975385
50342	SLC43A2	219.502	97.4052	341.598	3.50698	1.81023	7.97105e-11	8.90525e-08
50346	SLC44A3	59.6683	34.5946	84.742	2.44957	1.29253	0.000135275	0.0076328
50367	SLC4A7	362.611	510.9	214.322	0.419499	-1.25326	2.29119e-06	0.000399955
50374	SLC52A2	613.262	447.409	779.116	1.7414	0.800245	0.00135436	0.0366189
50381	SLC5A3	669.299	909.752	428.847	0.471389	-1.08501	1.84929e-05	0.0018381
50398	SLC6A17	20.0211	8.97398	31.0683	3.46204	1.79162	0.000128778	0.00734032
50407	SLC6A6	159.337	266.941	51.7336	0.193801	-2.36735	0.000145676	0.00799356
50445	SLC9A5	142.586	197.788	87.3846	0.441809	-1.17851	2.66092e-05	0.00239031
50450	SLC9A9	46.936	20.4597	73.4123	3.58814	1.84324	4.25996e-07	0.000116797
50471	SLCO5A1	95.9968	155.936	36.0573	0.231231	-2.11259	0.000128085	0.00731694
50543	SMC1A	4491.43	6234.95	2747.92	0.440728	-1.18204	1.52667e-06	0.000298181
50578	SMIM14	379.956	506.405	253.506	0.500599	-0.998273	7.77502e-05	0.00510956
50606	SMPD1	206.021	147.808	264.233	1.78767	0.838084	0.00192716	0.0466427
50617	SMS	1362.04	1808.54	915.532	0.506227	-0.982145	0.00164853	0.0418197
50648	SNAPC3	429.601	547.589	311.613	0.569063	-0.81334	0.00145267	0.0386801
50662	SNHG11	237.276	161.415	313.136	1.93995	0.956016	0.00074759	0.0249181
50665	SNHG15	1386.89	890.881	1882.91	2.11353	1.07966	0.00014154	0.00784268
50667	SNHG17	493.326	328.305	658.347	2.00529	1.00381	9.27289e-05	0.00580699
50669	SNHG3	599.311	773.216	425.407	0.550178	-0.862029	0.000608164	0.0215285
51075	SNRPA1	1158.54	1473.94	843.145	0.572033	-0.80583	0.0010693	0.0315371
51152	SNX18P3	39.6196	23.3814	55.8577	2.38898	1.2564	0.000747633	0.0249181
51194	SOCS2	301.444	408.484	194.403	0.475914	-1.07123	4.40966e-05	0.00344991
51195	SOCS2-AS1	39.7907	57.4426	22.1388	0.385408	-1.37554	0.00022094	0.0106947
51212	SOD2	1286.33	1991.91	580.743	0.29155	-1.77818	1.99735e-12	3.09922e-09
51245	SOX13	206.642	284.364	128.92	0.453363	-1.14126	0.000267772	0.0120717
51256	SOX4	2171.83	2960.5	1383.17	0.46721	-1.09786	1.01029e-05	0.00116121
51293	SPAG4	73.4649	109.158	37.7715	0.346025	-1.53105	1.81636e-06	0.000333756
51297	SPAG7	562.422	771.162	353.682	0.458635	-1.12458	8.06761e-05	0.00522816
51326	SPATA20	356.551	250.926	462.176	1.84189	0.881183	0.000660948	0.0228318
51410	SPHK2	180.628	129.974	231.282	1.77945	0.831428	0.00201191	0.047783
51415	SPICE1	386.162	491.868	280.456	0.570185	-0.810498	0.00204373	0.0482923
51479	SPRY4	6.49589	1.88141	11.1104	5.90532	2.56202	0.00211873	0.0496561
51486	SPSB4	122.164	165.523	78.8051	0.476098	-1.07067	0.000199244	0.00985208
51507	SQLE	2979.08	4294.6	1663.56	0.387362	-1.36824	2.27264e-08	1.07585e-05
51516	SRCRB4D	17.829	8.00737	27.6507	3.45315	1.78791	0.000370884	0.015301
51524	SREBF2	3311.82	4205.29	2418.36	0.575074	-0.79818	0.0011536	0.0333542
51540	SRGN	7.4663	1.20042	13.7322	11.4395	3.51595	4.05992e-05	0.00326783
51594	SRSF8	631.185	412.832	849.539	2.05783	1.04113	0.00132383	0.0361433
51618	SSPO	94.8436	161.113	28.5747	0.177358	-2.49526	0.00213264	0.0497615
51722	STAG1	638.627	466.119	811.135	1.74019	0.799242	0.00122796	0.0345736
51794	STK33	129.504	89.5119	169.496	1.89355	0.921097	0.00133267	0.0362781
51804	STMN1	4741.91	6121.51	3362.31	0.54926	-0.864438	0.000271642	0.0121723
51854	STX1B	40.6963	61.4407	19.9518	0.324734	-1.62267	0.00155728	0.0404603
51855	STX2	640.208	828.174	452.241	0.54607	-0.872842	0.00050516	0.0190406
51862	STXBP1	509.241	666.659	351.823	0.527741	-0.922097	0.000205727	0.0100983
51906	SULT1C2	33.2148	4.2326	62.197	14.6948	3.87723	7.61228e-16	2.65764e-12
51960	SURF2	247.462	147.316	347.608	2.35961	1.23855	2.9063e-06	0.000477488
52021	SYNGR3	169.448	255.222	83.6745	0.32785	-1.60889	1.2658e-08	6.67053e-06
52043	SYT11	127.578	178.261	76.8954	0.431365	-1.21302	2.6692e-05	0.00239031
52063	SYTL5	272.639	353.339	191.939	0.543214	-0.880407	0.00057483	0.0208778
52084	TAC1	19.1555	7.90901	30.402	3.84397	1.9426	7.25746e-05	0.00483068
52121	TAF7L	15.509	4.1466	26.8713	6.48033	2.69607	0.000791084	0.0256025
52213	TBC1D1	468.725	604.58	332.87	0.55058	-0.860975	0.000600016	0.0214303
52218	TBC1D13	712.201	486.158	938.245	1.92992	0.948539	0.000180794	0.00924831
52232	TBC1D26	4.17362	8.02111	0.326132	0.0406592	-4.62027	0.000638371	0.0223159
52260	TBC1D9	441.958	610.362	273.554	0.448184	-1.15784	8.22953e-06	0.00100372
52267	TBCC	362.167	246.483	477.851	1.93867	0.95507	0.000186374	0.00941306
52323	TCEAL7	94.4259	25.7325	163.119	6.33904	2.66426	0.000590967	0.0211883
52379	TCF24	78.9378	109.759	48.1161	0.438378	-1.18975	0.000122127	0.0071211
52394	TCL6	20.2869	2.16586	38.408	17.7334	4.1484	5.86891e-07	0.000150384
52490	TESK1	465.679	340.524	590.833	1.73507	0.794993	0.00149856	0.0393358
52493	TET1	342.828	438.903	246.753	0.562205	-0.830832	0.00135355	0.0366189
52498	TEX10	480.834	346.653	615.015	1.77415	0.827129	0.00101273	0.0303494
52532	TFAP2A	661.734	909.858	413.61	0.454588	-1.13737	4.98466e-06	0.000723281
52553	TFIP11	581.63	391.951	771.309	1.96787	0.976636	9.99735e-05	0.00615035
52594	THAP10	131.518	89.9809	173.055	1.92324	0.94354	0.00163159	0.0415409
52610	THBS3	239.358	328.551	150.166	0.457054	-1.12956	2.49592e-05	0.00231598
52662	TIGD2	185.842	122.784	248.901	2.02715	1.01945	0.00197329	0.0472675
52670	TIMELESS	1794.74	2377.98	1211.51	0.509469	-0.972934	5.77625e-05	0.00420189
52694	TIMP3	672.844	937.774	407.915	0.434982	-1.20097	0.000777043	0.0252946
52720	TLE2	105.927	163.601	48.2522	0.294939	-1.76151	3.34364e-09	2.12245e-06
52792	TMCO4	92.9205	62.2184	123.623	1.98692	0.990531	0.00131511	0.0360109
52808	TMED8	869.113	1162.32	575.907	0.495481	-1.0131	4.35356e-05	0.00343489
52818	TMEM106B	691.842	920.207	463.477	0.503666	-0.989461	8.87615e-05	0.00563434
52856	TMEM143	257.326	367.148	147.503	0.401752	-1.31562	1.13566e-06	0.000231526
52857	TMEM144	110.554	64.4001	156.708	2.43334	1.28294	1.37154e-05	0.00147773
52865	TMEM150A	63.7486	36.9093	90.5878	2.45434	1.29533	0.00103046	0.030703
52890	TMEM170B	565.359	752.433	378.284	0.502747	-0.992095	0.000132623	0.00751354
52892	TMEM173	76.2002	42.7767	109.624	2.5627	1.35766	4.78405e-05	0.00368265
52928	TMEM199	126.19	77.2439	175.136	2.26731	1.18098	6.12421e-05	0.0043635
52988	TMEM255A	177.461	273.742	81.179	0.296553	-1.75364	9.96628e-07	0.000217843
52999	TMEM261	409.432	284.467	534.398	1.8786	0.909656	0.000360322	0.0149263
53010	TMEM38A	108.134	147.281	68.9864	0.468401	-1.09419	0.000164475	0.00876678
53016	TMEM41B	824.205	1069.69	578.718	0.541013	-0.886265	0.000334078	0.0142673
53020	TMEM44-AS1	36.5611	20.0152	53.1069	2.65333	1.4078	0.000165063	0.00878135
53023	TMEM47	333.945	436.39	231.501	0.53049	-0.914601	0.000543268	0.0200178
53024	TMEM5	278.148	150.306	405.99	2.70109	1.43354	6.81673e-08	2.68157e-05
53027	TMEM50B	468.382	621.88	314.883	0.506341	-0.98182	8.91172e-05	0.00564409
53030	TMEM52	74.2377	47.9486	100.527	2.09655	1.06802	0.000905705	0.0282325
53036	TMEM56	512.21	654.724	369.696	0.564659	-0.824547	0.00106512	0.0314471
53040	TMEM59L	293.681	416.865	170.498	0.409001	-1.28982	6.31593e-07	0.000153817
53048	TMEM65	632.624	816.761	448.486	0.549103	-0.864851	0.00058203	0.0210299
53062	TMEM80	386.416	544.845	227.987	0.418444	-1.25689	9.98352e-07	0.000217843
53065	TMEM86A	72.9302	97.1268	48.7335	0.501752	-0.994954	0.00167346	0.042222
53083	TMEM99	240.468	137.832	343.104	2.48929	1.31573	9.33421e-07	0.000208564
53132	TMTC1	344.85	485.7	204	0.420012	-1.2515	1.55618e-06	0.000299753
53147	TNFAIP3	108.733	65.6993	151.766	2.31001	1.2079	4.13759e-05	0.00332077
53154	TNFRSF10B	1445.57	1066.6	1824.54	1.71062	0.774517	0.00135017	0.0366118
53162	TNFRSF14	9.24256	2.48781	15.9973	6.43029	2.68488	0.000189103	0.00944866
53172	TNFRSF8	17.8516	0	35.7032	Inf	#N/A	0.000435459	0.017058
53196	TNKS2-AS1	26.7418	4.39395	49.0896	11.1721	3.48183	1.96269e-08	9.94784e-06
53234	TOE1	324.865	214.982	434.748	2.02225	1.01596	7.25834e-05	0.00483068
53269	TOR1A	629.944	465.76	794.129	1.70502	0.769788	0.00172169	0.04305
53285	TP53I11	572.568	805.197	339.939	0.422181	-1.24407	2.23394e-06	0.000392416
53287	TP53I3	201.153	69.1738	333.133	4.81588	2.2678	1.01872e-10	1.01617e-07
53308	TPGS1	62.3881	33.6276	91.1485	2.71053	1.43857	2.14748e-05	0.00204707
53311	TPH2	9.97383	1.5098	18.4378	12.2121	3.61024	1.54624e-06	0.000299753
53341	TPPP3	65.652	100.454	30.8496	0.3071	-1.70322	2.28583e-07	7.09369e-05
53347	TPRG1L	291.053	201.54	380.567	1.8883	0.917085	0.00050096	0.0189335
53404	TRAF4	618.809	446.198	791.421	1.7737	0.826762	0.00116305	0.0334587
53408	TRAF7	1029.59	1422.97	636.205	0.447095	-1.16135	2.82079e-06	0.000466181
53473	TRAK2	392.69	279.603	505.777	1.80891	0.855122	0.000863573	0.0272538
53488	TRAPPC2P1	48.0747	28.4192	67.7302	2.38326	1.25293	0.000372104	0.0153061
53695	TRIAP1	993.291	422.373	1564.21	3.70339	1.88885	3.54263e-05	0.00292739
53709	TRIM2	469.656	612.365	326.948	0.53391	-0.905332	0.000451795	0.0175503
53767	TRIM55	23.3569	12.129	34.5849	2.85141	1.51168	0.000919163	0.028493
53801	TRIM7	74.44	108.3	40.5797	0.374696	-1.41621	8.48559e-05	0.00542675
53819	TRIQK	272.636	377.098	168.175	0.445973	-1.16497	0.000173092	0.00900272
53821	TRMT1	550.038	405.819	694.256	1.71075	0.774631	0.00199872	0.0475911
53840	TRMT61A	412.853	202.333	623.373	3.08093	1.62337	7.68736e-05	0.00506387
53884	TRUB2	533.463	342.554	724.373	2.11462	1.0804	0.000182091	0.0092648
53890	TSC22D3	5800.65	8734.97	2866.34	0.328145	-1.60759	4.64813e-11	5.40926e-08
53921	TSPAN11	56.2765	24.6792	87.8739	3.56064	1.83214	1.95628e-07	6.34411e-05
53938	TSPAN7	206.546	269.304	143.788	0.533922	-0.905299	0.000623531	0.0219612
53978	TSR3	541.552	385.93	697.173	1.80648	0.853178	0.000765399	0.0252136
53983	TSSC4	611.445	352.905	869.984	2.46521	1.30171	5.48672e-05	0.00406483
54004	TTC18	97.4038	56.6634	138.144	2.43798	1.28568	1.69504e-05	0.00171632
54019	TTC3	3224.06	4516.09	1932.04	0.427812	-1.22495	7.68054e-07	0.000180267
54044	TTC9	122.165	169.321	75.0082	0.442994	-1.17464	4.21999e-05	0.00334842
54072	TTPAL	342.459	230.698	454.22	1.9689	0.977388	0.000163232	0.00873383
54113	TUBA1A	1105.06	1575.3	634.82	0.402983	-1.31121	3.80112e-05	0.0030952
54127	TUBB	15046.3	19469.4	10623.2	0.545637	-0.873986	0.000215397	0.0104809
54134	TUBB3	141.643	189.247	94.0397	0.496915	-1.00893	0.000917732	0.0284901
54193	TUT1	175.193	117.142	233.244	1.99113	0.993584	0.000285285	0.0125863
54219	TXNDC15	501.241	363.184	639.299	1.76026	0.81579	0.0013991	0.0375738
54240	TXNRD3	89.778	121.273	58.2834	0.480598	-1.0571	0.000425341	0.0167181
54306	UAP1L1	283.807	199.597	368.017	1.8438	0.882684	0.000717959	0.0242474
54325	UBALD2	401.848	290.732	512.964	1.76439	0.819169	0.00127892	0.035351
54331	UBASH3B	223.486	312.788	134.184	0.428994	-1.22097	5.97753e-06	0.000824939
54355	UBE2D4	240.837	168.729	312.945	1.85472	0.8912	0.000635647	0.0222755
54456	UBQLN2	852.422	592.078	1112.77	1.87943	0.910294	0.00133888	0.0364117
54470	UBTF	1239.26	788.303	1690.23	2.14413	1.10039	1.16557e-05	0.00129183
54488	UBXN8	190.615	135.335	245.894	1.81692	0.861497	0.00132588	0.0361638
54565	UMPS	564.517	396.547	732.487	1.84716	0.885311	0.000360732	0.0149263
54607	UPK1A	6.85748	12.0061	1.70881	0.142328	-2.81271	0.000799018	0.02574
54609	UPK1B	3.42566	0.297015	6.55431	22.0673	4.46384	0.001964	0.0472455
54662	USO1	1590.35	2047.09	1133.61	0.553766	-0.852652	0.000419344	0.0165896
54725	USP32	271.539	352.855	190.223	0.539097	-0.891384	0.000852726	0.027003
54742	USP45	360.386	462.834	257.938	0.557301	-0.843472	0.00120168	0.0341086
54750	USP51	114.874	64.2361	165.511	2.57661	1.36548	9.8517e-06	0.00114623
54800	UTP14A	567.563	328.5	806.626	2.45549	1.29601	2.24177e-07	7.03512e-05
54802	UTP15	359.152	239.744	478.559	1.99612	0.997202	0.000163574	0.00873541
54804	UTP20	333.796	226.112	441.481	1.95249	0.965316	0.000182111	0.0092648
54814	UVSSA	186	247.167	124.834	0.50506	-0.985473	0.000412721	0.0164207
54834	VASH1	687.407	902.501	472.313	0.523338	-0.934184	0.000247388	0.0114207
54836	VASN	18.2717	8.58924	27.9542	3.25456	1.70246	0.000699127	0.0238129
54838	VAT1	2629.49	3504.09	1754.88	0.500807	-0.997672	4.36594e-05	0.00343495
54913	VLDLR	323.697	430.275	217.119	0.504606	-0.986772	0.000168387	0.00886923
55016	VPS37B	483.764	346.541	620.987	1.79196	0.841537	0.000767938	0.0252249
55031	VPS9D1-AS1	315.489	195.029	435.949	2.2353	1.16047	0.000127119	0.00729043
55106	WASIR2	15.0901	7.31519	22.865	3.12569	1.64417	0.00187203	0.0458246
55172	WDR53	151.952	105.233	198.67	1.8879	0.91678	0.00126781	0.0351987
55173	WDR54	740.737	944.583	536.891	0.56839	-0.815048	0.000960874	0.0294546
55190	WDR74	504.195	365.801	642.588	1.75666	0.812834	0.00129364	0.0356166
55193	WDR77	541.787	389.763	693.811	1.78009	0.831947	0.000918049	0.0284901
55230	WFIKKN2	12.3962	2.50017	22.2922	8.91627	3.15644	1.05899e-06	0.000224073
55263	WIPI1	250.968	347.575	154.362	0.444111	-1.17101	0.00154105	0.0401506
55320	WWTR1	297.5	381.386	213.613	0.560096	-0.836253	0.00118346	0.0337977
55348	XK	129.655	80.1417	179.168	2.23564	1.16069	5.42513e-05	0.00404064
55445	XXbac-BPG249D20.9	3.7292	0.297015	7.16138	24.1112	4.59163	0.00093884	0.0289744
55518	YIPF1	206.675	144.986	268.364	1.85096	0.888275	0.00102897	0.030703
55690	ZBTB8B	145.196	198.71	91.6811	0.461381	-1.11597	0.000119607	0.0070203
55694	ZBTB9	253.018	150.904	355.132	2.35336	1.23472	2.5308e-05	0.00232517
55711	ZC3H6	228.021	322.446	133.596	0.414321	-1.27118	2.53959e-06	0.000426659
55734	ZCCHC8	602.707	432.853	772.56	1.78481	0.83577	0.00066133	0.0228318
55766	ZDHHC6	570.459	378.31	762.608	2.01583	1.01137	5.71676e-05	0.00419079
55778	ZFAND2A	148.128	105.875	190.382	1.79819	0.846545	0.00214524	0.0499722
55788	ZFC3H1	869.028	1190	548.061	0.460557	-1.11855	8.87741e-06	0.0010596
55809	ZFP69	179.835	128.319	231.352	1.80295	0.850358	0.00170447	0.0427729
55851	ZIK1	14.2499	4.43104	24.0688	5.43185	2.44144	0.000972294	0.0295252
55862	ZMAT1	46.867	24.1245	69.6095	2.88542	1.52878	1.22418e-05	0.0013356
55870	ZMPSTE24	848.465	618.778	1078.15	1.74239	0.801066	0.00119202	0.033938
55887	ZNF10	107.776	64.0639	151.489	2.36465	1.24163	2.67998e-05	0.00239143
55894	ZNF112	49.5445	21.9083	77.1808	3.52291	1.81677	1.80377e-06	0.000333639
55905	ZNF134	193.399	97.2012	289.596	2.97935	1.575	7.65769e-09	4.36488e-06
55920	ZNF16	169.589	106.373	232.805	2.18857	1.12999	3.15934e-05	0.00271509
55922	ZNF165	63.3634	41.3167	85.4101	2.06721	1.04768	0.000964027	0.0294546
55928	ZNF18	185.193	122.237	248.15	2.03007	1.02153	0.000166876	0.00882368
55929	ZNF180	208.854	145.371	272.337	1.87339	0.90565	0.000714559	0.0241618
55969	ZNF232	228.926	153.093	304.76	1.99068	0.993263	0.000403372	0.0161407
55994	ZNF268	211.337	145.426	277.249	1.90646	0.930896	0.000397414	0.0160364
56017	ZNF296	74.9883	36.1542	113.822	3.14824	1.65455	2.15056e-07	6.82557e-05
56022	ZNF300	225.439	156.537	294.342	1.88034	0.910992	0.000629441	0.0220858
56025	ZNF304	109.362	73.9805	144.743	1.9565	0.968276	0.000839909	0.0266879
56043	ZNF329	118.188	78.1394	158.237	2.02506	1.01796	0.000345966	0.0145088
56045	ZNF331	117.1	51.5239	182.676	3.54545	1.82597	4.31243e-06	0.000654599
56070	ZNF365	25.2791	13.1206	37.4376	2.85335	1.51266	0.00151774	0.0396683
56072	ZNF367	446.089	585.361	306.817	0.52415	-0.931949	0.000227776	0.0108762
56085	ZNF394	217.711	137.934	297.489	2.15675	1.10886	3.07741e-05	0.00266106
56093	ZNF408	240.539	131.026	350.053	2.67163	1.41772	0.000382214	0.0155554
56098	ZNF416	82.2298	43.0368	121.423	2.82138	1.4964	1.43508e-06	0.000286298
56101	ZNF419	93.0696	63.7067	122.432	1.92181	0.942468	0.00187172	0.0458246
56102	ZNF420	249.195	168.051	330.338	1.9657	0.975042	0.00146544	0.0387693
56130	ZNF461	123.739	78.6214	168.858	2.14773	1.10281	0.000265094	0.0120001
56132	ZNF467	132.257	201.533	62.9818	0.312514	-1.67801	0.000323628	0.0138847
56156	ZNF502	30.7708	17.885	43.6566	2.44096	1.28745	0.00166426	0.0421039
56168	ZNF516	279.878	383.015	176.741	0.461448	-1.11576	2.67016e-05	0.00239031
56178	ZNF528	16.6018	7.6495	25.554	3.34062	1.74011	0.000534371	0.0197682
56180	ZNF530	93.326	61.2307	125.421	2.04834	1.03446	0.000563669	0.0206064
56194	ZNF551	87.4839	40.8191	134.149	3.28642	1.71652	0.00202595	0.0479531
56219	ZNF574	382.513	192.356	572.67	2.97713	1.57392	0.00156232	0.0405536
56224	ZNF579	261.965	176.334	347.596	1.97124	0.9791	0.00159256	0.0409885
56227	ZNF582	48.0247	30.9056	65.1438	2.10783	1.07576	0.00190423	0.0464499
56229	ZNF583	84.0431	50.0779	118.008	2.35649	1.23664	5.77025e-05	0.00420189
56239	ZNF593	390.627	217.097	564.157	2.59864	1.37776	5.01444e-06	0.000723281
56240	ZNF594	98.9318	60.3528	137.511	2.27845	1.18805	7.03993e-05	0.0047609
56242	ZNF596	29.4192	13.6398	45.1987	3.31373	1.72846	2.89896e-05	0.00257041
56248	ZNF606	144.388	99.5768	189.2	1.90004	0.926032	0.000797443	0.0257189
56306	ZNF678	475.406	657.28	293.532	0.446586	-1.16299	8.02574e-06	0.000983587
56314	ZNF688	147.988	89.897	206.079	2.2924	1.19686	1.71453e-05	0.00172662
56328	ZNF703	5218.61	3529.28	6907.95	1.95733	0.968885	6.89016e-05	0.00470519
56385	ZNF75A	131.613	78.7074	184.52	2.34438	1.2292	1.997e-05	0.00195022
56391	ZNF765	139.553	87.4084	191.698	2.19313	1.13299	0.000142869	0.0078597
56409	ZNF783	492.948	316.197	669.7	2.11799	1.08269	1.55251e-05	0.00161053
56416	ZNF79	89.5549	59.1776	119.932	2.02665	1.0191	0.000607721	0.0215285
56475	ZNF879	72.8475	41.8721	103.823	2.47953	1.31006	3.57761e-05	0.00294757
56501	ZNHIT2	216.984	93.3359	340.632	3.64952	1.86771	1.37684e-05	0.00147773
56533	ZSCAN16	73.7476	43.5935	103.902	2.38342	1.25303	6.01352e-05	0.00430661
[truncated: 1 more rows]

## Sheet: f-MiPs ctrl vs f-MiPs AMC
	id	baseMean	baseMeanA	baseMeanB	foldChange	log2FoldChange	pval	padj
[truncated: 828 more rows]
